# Supplementary material for: De novo assembly and analysis of the transcriptome of the Dermacentor marginatus genes differentially expressed after blood-feeding and long-term starvation
Source: Parasit Vectors. 2020 Nov 10;13:563. doi: 10.1186/s13071-020-04442-2 (PMC7654163; doi:10.1186/s13071-020-04442-2)
Supplement: Supplementary file 4 — Additional file 4: Table S4. Raw reads alignment results. [file 13071_2020_4442_MOESM4_ESM.xlsx]

## Sheet: Sheet1
Table S4 Raw reads alignment results.
Sample	Valid reads	Mapped reads	Unique Mapped reads	Multi Mapped reads	PE Mapped reads	Reads map to sense strand	Reads map to antisense strand	Non-splice reads	Splice reads
M_tick1	51764266	15,309,617(29.58%)	11,181,515(21.60%)	4,128,102(7.97%)	10,129,468(19.57%)	7,759,710(14.99%)	7,062,621(13.64%)	10,980,252(21.21%)	3,842,079(7.42%)
M_tick2	47413932	14,540,112(30.67%)	10,635,265(22.43%)	3,904,847(8.24%)	9,512,220(20.06%)	7,275,205(15.34%)	6,558,661(13.83%)	10,075,831(21.25%)	3,758,035(7.93%)
M_tick3	51407408	17,240,156(33.54%)	12,217,816(23.77%)	5,022,340(9.77%)	11,375,946(22.13%)	8,452,519(16.44%)	7,613,547(14.81%)	11,339,610(22.06%)	4,726,456(9.19%)
H_tick1	47433076	15,340,474(32.34%)	11,909,267(25.11%)	3,431,207(7.23%)	12,448,658(26.24%)	7,477,333(15.76%)	7,226,058(15.23%)	9,321,248(19.65%)	5,382,143(11.35%)
H_tick2	50818072	19,165,243(37.71%)	14,926,257(29.37%)	4,238,986(8.34%)	15,434,114(30.37%)	9,426,739(18.55%)	9,118,911(17.94%)	11,332,420(22.30%)	7,213,230(14.19%)
H_tick3	55791690	19,633,932(35.19%)	15,198,351(27.24%)	4,435,581(7.95%)	15,675,936(28.10%)	9,644,625(17.29%)	9,298,716(16.67%)	11,642,907(20.87%)	7,300,434(13.09%)
F_tick1	52813642	17,892,260(33.88%)	13,320,858(25.22%)	4,571,402(8.66%)	11,773,712(22.29%)	8,999,234(17.04%)	8,453,174(16.01%)	10,140,287(19.20%)	7,312,121(13.85%)
F_tick2	45985882	13,579,945(29.53%)	10,036,373(21.82%)	3,543,572(7.71%)	8,853,382(19.25%)	6,775,735(14.73%)	6,346,730(13.80%)	8,028,072(17.46%)	5,094,393(11.08%)
F_tick3	44381704	15,164,323(34.17%)	11,257,129(25.36%)	3,907,194(8.80%)	9,971,074(22.47%)	7,585,976(17.09%)	7,123,539(16.05%)	8,940,353(20.14%)	5,769,162(13.00%)
