# Supplementary material for: De novo assembly and analysis of the transcriptome of the Dermacentor marginatus genes differentially expressed after blood-feeding and long-term starvation
Source: Parasit Vectors. 2020 Nov 10;13:563. doi: 10.1186/s13071-020-04442-2 (PMC7654163; doi:10.1186/s13071-020-04442-2)
Supplement: Supplementary file 5 — Additional file 5: Table S5. Annotation table of D. marginatus female adult transcriptome analysis. [file 13071_2020_4442_MOESM5_ESM.xlsx]

## Sheet: Sheet1
Table S5 Annotation table of D. marginatus female adult transcriptome analysis
RNA-seq unigene ID	Unigene Length	Nr-NCBI		Swissprot	GO	NOG	KEGG						CDs alignment of D. marginatus RNA-seq data with D. silvarum genome data											Sequence count									TPM count									Mean TPM			FDR	One way ANOVA		Ef-1alpha (DN43634_c0_g1) normalized fold-change
		Annotation	Name				KOEntry	KODescription	EC	KEGG_Pathway	Pfam	SignalP	D. silvarum gene (CDs) ID	Similarity	Aligned CDs length	Mismatch	Gap	Dm CDs start	Dm CDs end	Ds CDs start	Ds CDs end	E-value	Bite score	F tick1 count	F tick2 count	F tick3 count	H tick1 count	H tick2 count	H tick3 count	M tick1 count	M tick2 count	M tick3 count	F ick1 TPM	F tick2 TPM	F tick3 TPM	H tick1 TPM	H tick2 TPM	H tick3 TPM	M tick1 TPM	M tick2 TPM	M tick3 TPM	F tick	H tick	M tick		P-value	Significant	F tick	H tick
TRINITY_DN37201_c1_g1	1306	-	-	-	-	-	-	-	-	-	-	"CS_pos": "Cleavage site between pos. 24 and 25: GFA-GY. Probability: 0.3494",	GWHTAMML002296	95.918	441	3	1	1	441	184	609	0	701	0	1	0	12	17	20	96642.6	69723.1	159555	0	0.09	0	0.92	1.28	1.35	7139.13	5512.32	12542.4	0.03	1.18	8397.96	2.73498e-94	1.15225e-98	yes	1.85601e-05	0.000539972
TRINITY_DN34900_c0_g1	1553	-	-	-	-	-	-	-	-	-	-	-	-	-	-	-	-	-	-	-	-	-	-	0	0	0	0	0	0	17240	27976	26889	0	0	0	0	0	0	1566.61	2742.84	2629.19	0	0	2312.88	3.55699e-90	2.99712e-94	yes	0	0
TRINITY_DN52155_c0_g1	1580	yolk cathepsin, partial [Rhipicephalus microplus]	CTSE	Cathepsin E OS=Cavia porcellus GN=CTSE PE=1 SV=1	GO:0004190(aspartic-type endopeptidase activity);GO:0005615(extracellular space);GO:0005764(lysosome);GO:0006508(proteolysis);GO:0030163(protein catabolic process)	ENOG410XNV7(aspartic)	K01379	cathepsin D	EC:3.4.23.5	bter04142(Lysosome);bter04140(Autophagy - animal)	A0A087ZY53.1 PF00026.21;Asp;	-	GWHTAMML021577	93.919	592	34	1	322	913	222	811	0	893	71830.3	31822.2	54750.1	11.02	12.01	26.01	15.03	12.01	14.03	2497.52	1242.02	2515.32	0.25	0.34	0.78	0.35	0.26	0.33	2084.95	0.46	0.31	2.18418e-84	2.76059e-88	yes	1.2899	0.000210497
TRINITY_DN43545_c1_g3	908	structural constituent of cuticle, putative [Ixodes scapularis]	-	Cuticle protein 14 isoform b OS=Limulus polyphemus PE=1 SV=1	GO:0005615(extracellular space)	ENOG410Y0B9(Cuticle protein)	-	-	-	-	B7PWT8.1 PF00379.21;Chitin_bind_4;	-	GWHTAMML023591	96.614	443	15	0	236	678	482	40	0	736	3	0	0	1	2	1	18271	15940	32125	0.13	0	0	0.04	0.18	0.04	1260.29	919.71	2533.75	0.04	0.09	1571.25	4.61663e-83	7.77996e-87	yes	2.47468e-05	4.11843e-05
TRINITY_DN37201_c1_g3	502	-	-	-	-	-	-	-	-	-	-	-	-	-	-	-	-	-	-	-	-	-	-	4	1	0	12	19	29	111456	55526	145650	0.44	0.21	0	1.15	1.8	2.47	11201.5	6026.2	15791.3	0.22	1.81	11006.3	4.87439e-82	1.02679e-85	yes	0.000136107	0.000828262
TRINITY_DN41315_c1_g3	672	-	-	-	-	-	-	-	-	-	-	-	-	-	-	-	-	-	-	-	-	-	-	4541.51	4282	3480.54	1	1	1	0	0	2	292.96	307.07	297.81	0.06	0.06	0.06	0	0	0.13	299.28	0.06	0.04	7.96779e-82	2.0141e-85	yes	0.185156	2.74562e-05
TRINITY_DN43273_c0_g1	2447	cuticle protein, putative [Ixodes scapularis]	-	-	GO:0005615(extracellular space);GO:0042302(structural constituent of cuticle)	ENOG410YRDB(Cuticle protein)	-	-	-	-	-	-	-	-	-	-	-	-	-	-	-	-	-	2	0	0	13	17	61	570877	380841	653719	0.03	0	0	0.24	0.7	1	11573.7	7052.69	12479.4	0.01	0.65	10368.6	2.13893e-81	6.30793e-85	yes	6.1867e-06	0.000297442
TRINITY_DN40766_c0_g4	697	-	-	-	-	-	-	-	-	-	-	-	-	-	-	-	-	-	-	-	-	-	-	3	0	1	6	3	16.13	40991.3	31232.5	65721	0.23	0	0.34	0.36	0.18	0.87	2318.05	1899.18	3909.31	0.19	0.47	2708.85	1.44665e-75	4.8758e-79	yes	0.000117547	0.000215073
TRINITY_DN35634_c0_g3	1189	-	-	-	-	-	-	-	-	-	-	-	-	-	-	-	-	-	-	-	-	-	-	0	1	0	10	15	29	8021.41	6491.9	10076.4	0	0.23	0	1.81	1.69	3.73	1598.63	1308.39	2160.74	0.08	2.41	1689.25	7.46585e-75	2.83083e-78	yes	4.94936e-05	0.00110282
TRINITY_DN41171_c0_g2	438	-	-	-	-	-	-	-	-	-	-	-	GWHTAMML013292	78.431	306	37	15	148	425	747	443	1.08e-42	172	3330.95	2673	2294.86	0	0	0	1	0	1	574.47	860.42	916.31	0	0	0	0.13	0	0.14	783.73	0	0.09	1.16861e-74	4.92338e-78	yes	0.48487	0
TRINITY_DN34825_c3_g1	2183	endonuclease-reverse transcriptase [Apostichopus japonicus]	-	-	-	-	-	-	-	-	-	-	-	-	-	-	-	-	-	-	-	-	-	2	1	1	4.02	3.01	4.01	5339.2	2639.96	5166.55	0.03	0.02	0.02	0.06	0.05	0.06	69.1	36.8	68.33	0.02	0.06	58.08	1.01638e-73	4.71022e-77	yes	1.23734e-05	2.74562e-05
TRINITY_DN55756_c0_g3	2179	-	-	-	-	-	-	-	-	-	-	-	-	-	-	-	-	-	-	-	-	-	-	4647.49	3230	3133.46	0	0	0	0	0	0	283.84	216.33	251.34	0	0	0	0	0	0	250.5	0	0	1.33664e-73	6.75755e-77	yes	0.154977	0
TRINITY_DN40222_c0_g1	2044	-	-	-	-	-	-	-	-	-		-	-	-	-	-	-	-	-	-	-	-	-	3325.98	2553.01	4006.25	1.01	0	2.07	5.08	2	3	58.48	118.93	87.24	0.02	0	0.03	0.07	0.03	0.04	88.22	0.02	0.05	1.66074e-73	9.09575e-77	yes	0.0545791	9.15206e-06
TRINITY_DN48323_c1_g1	1238	-	-	-	-	-	-	-	-	-	-	-	-	-	-	-	-	-	-	-	-	-	-	0	0	0	1	4	3	9433	4398	10648	0	0	0	0.04	0.33	0.15	606.38	314.81	783.94	0	0.17	568.38	3.68747e-73	2.17495e-76	yes	0	7.77925e-05
TRINITY_DN45033_c0_g2	425	-	-	-	-	-	-	-	-	-	-	-	-	-	-	-	-	-	-	-	-	-	-	4	0	0	0	0	6	47555.8	33116.4	45623	0.62	0	0	0	0	0.67	6627.72	4985.02	6953.54	0.21	0.22	6188.76	2.39766e-72	1.5152e-75	yes	0.000129921	0.000100673
TRINITY_DN43418_c0_g1	1367	yolk cathepsin, partial [Rhipicephalus microplus]	PGA	Pepsin A OS=Sorex unguiculatus GN=PGA PE=2 SV=1	GO:0004190(aspartic-type endopeptidase activity);GO:0006508(proteolysis)	ENOG410XNV7(aspartic)	K01379	cathepsin D	EC:3.4.23.5	ame04142(Lysosome);ame04140(Autophagy - animal)	S3CP58.1 PF00026.21;Asp;	-	GWHTAMML003899	96.742	399	13	0	130	528	1216	1614	0	665	3432.62	2595	3112.67	1	3	8	0	0	1	82.11	68.62	95.51	0.03	0.08	0.19	0	0	0.02	82.08	0.1	0.01	1.32944e-71	8.96152e-75	yes	0.0507805	4.57603e-05
TRINITY_DN41691_c0_g1	786	secreted GGY protein, putative [Ixodes scapularis]	-	-	-	-	-	-	-	-	-	-	-	-	-	-	-	-	-	-	-	-	-	2	1	3	4	3	1	7294	3207	6809	0.13	0.07	0.26	0.26	0.19	0.06	425.82	201.09	416.05	0.15	0.17	347.65	1.86046e-71	1.33248e-74	yes	9.28005e-05	7.77925e-05
TRINITY_DN45339_c0_g1	1235	-	-	-	-	-	-	-	-	-	-	-	-	-	-	-	-	-	-	-	-	-	-	0	0	0	0	1	1	2366	4380.42	4504.21	0	0	0	0	0.05	0.12	316.19	665.07	631.67	0	0.06	537.64	3.14625e-71	2.38593e-74	yes	0	2.74562e-05
TRINITY_DN38918_c4_g1	579	-	-	-	-	-	-	-	-	-	-	-	-	-	-	-	-	-	-	-	-	-	-	4694.71	2946	2551	0	0	2.37	0	3	3.16	711.37	588.05	723.77	0	0	0.38	0	0.26	0.46	674.4	0.13	0.24	8.65364e-71	6.92699e-74	yes	0.417231	5.94884e-05
TRINITY_DN57762_c1_g1	4908	vitellogenin [Dermacentor variabilis]	-	-	-	ENOG4110M1Q(Vitellogenin)	-	-	-	-	B7QJ67.1 PF00094.23;VWD;	-	GWHTAMML008145	97.991	2489	50	0	2189	4677	2519	5007	0	4320	564843	143347	217221	3	11	15	16	15	4	5470.74	1337.67	2732.43	0.02	0.07	0.09	0.09	0.09	0.02	3180.28	0.06	0.07	1.08666e-70	9.15619e-74	yes	1.96754	2.74562e-05
TRINITY_DN56458_c0_g1	1614	yolk cathepsin, partial [Rhipicephalus microplus]	Ctsd	Cathepsin D OS=Mus musculus GN=Ctsd PE=1 SV=1	GO:0000045(autophagosome assembly);GO:0004175(endopeptidase activity);GO:0004190(aspartic-type endopeptidase activity);GO:0005576(extracellular region);GO:0005615(extracellular space);GO:0005739(mitochondrion);GO:0005764(lysosome);GO:0006508(proteolysis);GO:0008233(peptidase activity);GO:0016787(hydrolase activity);GO:0030163(protein catabolic process);GO:0031012(extracellular matrix);GO:0042277(…	ENOG410XNV7(aspartic)	K01379	cathepsin D	EC:3.4.23.5	ngi04071(Sphingolipid signaling pathway);ngi04142(Lysosome);ngi04140(Autophagy - animal);ngi04210(Apoptosis);ngi04915(Estrogen signaling pathway);ngi05152(Tuberculosis)	A0A0N0E0P6.1 PF00026.21;Asp;	-	GWHTAMML021577	94.972	179	9	0	296	474	806	984	1.89e-75	281	9031.23	5687.22	4475	2	0	5	3	3	0	177.07	125.46	113.17	0.05	0	0.1	0.07	0.06	0	138.57	0.05	0.04	1.4608e-70	1.29242e-73	yes	0.0857291	2.28802e-05
TRINITY_DN45408_c1_g2	827	-	-	-	-	-	-	-	-	-	-	-	-	-	-	-	-	-	-	-	-	-	-	0	0	0	0	0	0	67493	31890.7	131072	0	0	0	0	0	0	3206.74	1608.94	6282.98	0	0	3699.55	1.68551e-70	1.56224e-73	yes	0	0
TRINITY_DN50182_c0_g1	537	-	-	-	-	-	-	-	-	-	-	-	-	-	-	-	-	-	-	-	-	-	-	0	0	0	4	10	10	3480	2513.99	3086.99	0	0	0	0.36	0.96	0.83	327.69	267.47	313.64	0	0.72	302.93	2.35589e-70	2.28284e-73	yes	0	0.000329474
TRINITY_DN57971_c1_g1	4392	vitellogenin-2 precursor [Dermacentor variabilis]	-	-	-	-	-	-	-	-	B7Q7E5.1 PF01347.20;Vitellogenin_N;	-	-	-	-	-	-	-	-	-	-	-	-	437874	100756	181901	29	21	64	29	19	30	2763.81	701.41	1451.69	0.22	0.16	0.43	0.17	0.12	0.18	1638.97	0.27	0.16	6.75681e-70	6.83197e-73	yes	1.01398	0.000123553
TRINITY_DN53865_c1_g2	1235	-	-	-	-	-	-	-	-	-	-	-	-	-	-	-	-	-	-	-	-	-	-	0	0	0	0	1	0	2788	1965	2332	0	0	0	0	0.03	0	592.74	469.32	449.99	0	0.01	504.02	2.26757e-69	2.38833e-72	yes	0	4.57603e-06
TRINITY_DN44231_c0_g1	891	-	-	-	-	-	-	-	-	-	-	-	-	-	-	-	-	-	-	-	-	-	-	3	0	0	3	9	19	28716	15234	32587	0.94	0	0	0.68	2.05	3.9	7822.62	4427.59	10018.2	0.31	2.21	7422.79	5.63597e-69	6.17354e-72	yes	0.000191788	0.0010113
TRINITY_DN41784_c0_g4	770	-	-	-	-	-	-	-	-	-	-	-	-	-	-	-	-	-	-	-	-	-	-	31547	16274.5	8258.83	0	0	0	0	0	0	3175.68	1895.28	1188.02	0	0	0	0	0	0	2086.33	0	0	3.21969e-68	3.77354e-71	yes	1.29075	0
TRINITY_DN34900_c0_g4	758	-	-	-	-	-	-	-	-	-	-	-	-	-	-	-	-	-	-	-	-	-	-	0	0	0	0	1	3	3973.46	2146.17	4082.31	0	0	0	0	0.15	0.41	414.78	227.78	448.67	0	0.19	363.74	3.21969e-68	3.79809e-71	yes	0	8.69446e-05
TRINITY_DN34514_c1_g1	1729	-	-	-	-	-	-	-	-	-	-	-	-	-	-	-	-	-	-	-	-	-	-	0	0	0	1	0	2	4444.99	12843	11603	0	0	0	0.02	0	0.16	367.49	1209.48	1030.11	0	0.06	869.03	2.20641e-67	2.69573e-70	yes	0	2.74562e-05
TRINITY_DN53951_c0_g1	1496	-	-	-	-	-	-	-	-	-	-	-	-	-	-	-	-	-	-	-	-	-	-	7961	7961.99	15057	0	0	2	6	0	1	244.95	382.93	560.73	0	0	0.06	0.16	0	0.04	396.2	0.02	0.07	5.06337e-67	6.39961e-70	yes	0.245117	9.15206e-06
TRINITY_DN51419_c0_g1	2208	yolk cathepsin, partial [Rhipicephalus microplus]	REN	Renin OS=Macaca mulatta GN=REN PE=2 SV=2	GO:0004190(aspartic-type endopeptidase activity);GO:0006508(proteolysis);GO:0030163(protein catabolic process)	ENOG410XNV7(aspartic)	K01382	cathepsin E	EC:3.4.23.34	ccan04142(Lysosome)	V7BT08.1 PF00026.21;Asp;	-	-	-	-	-	-	-	-	-	-	-	-	3728	2194	1822	2	3	2	0	0	0	112.42	61.87	94.68	0.08	0.13	0.36	0	0	0	89.66	0.19	0	9.2949e-67	1.21394e-69	yes	0.05547	8.69446e-05
TRINITY_DN40766_c0_g8	508	-	-	-	-	-	-	-	-	-	-	-	-	-	-	-	-	-	-	-	-	-	-	0	0	0	0	3	2.87	3191.23	2082.32	2629.67	0	0	0	0	0.28	0.24	311.87	219.38	277.23	0	0.17	269.49	6.81315e-66	9.18523e-69	yes	0	7.77925e-05
TRINITY_DN53737_c0_g7	1584	beta-glucocerebrosidase, putative [Ixodes scapularis]	GBA	Glucosylceramidase OS=Homo sapiens GN=GBA PE=1 SV=3	GO:0004348(glucosylceramidase activity);GO:0005764(lysosome);GO:0006629(lipid metabolic process);GO:0006665(sphingolipid metabolic process);GO:0006680(glucosylceramide catabolic process);GO:0008152(metabolic process);GO:0016787(hydrolase activity);GO:0016798(hydrolase activity, acting on glycosyl bonds);GO:0030278(regulation of ossification);GO:0036268(swimming);GO:0070050(neuron cellular homeost…	COG5520(glucosylceramidase activity)	K01201	glucosylceramidase	EC:3.2.1.45	isc00600(Sphingolipid metabolism);isc00511(Other glycan degradation);isc04142(Lysosome)	B7PK21.1 PF02055.14;Glyco_hydro_30;	-	GWHTAMML010829	98.261	1553	27	0	8	1560	1463	3015	0	2719	10391	9988	13737	0	10	4	2	5	1	344.37	612.03	527.5	0	0.55	0.08	0.04	0.1	0.02	494.63	0.21	0.05	1.7275e-65	2.40173e-68	yes	0.306013	9.60966e-05
TRINITY_DN48032_c1_g1	3115	secreted salivary gland peptide, putative [Ixodes scapularis]	-	-	-	-	-	-	-	-	-	-	-	-	-	-	-	-	-	-	-	-	-	0	0	0	0	2	0	18470.6	4118.91	16120.4	0	0	0	0	0.07	0	528.41	131.8	512.78	0	0.02	391	9.31844e-65	1.3348e-67	yes	0	9.15206e-06
TRINITY_DN54086_c1_g3	2266	conserved hypothetical protein [Ixodes scapularis]	-	Cuticle protein 16.8 OS=Ixodes ricinus PE=1 SV=1	GO:0005615(extracellular space)	ENOG410Y0B9(Cuticle protein)	-	-	-	-	B7P5Q2.1 PF00379.21;Chitin_bind_4;	-	GWHTAMML010426	96.032	504	20	0	136	639	13	516	0	821	0	0	1	2	1	8	9842.01	4455	13811	0	0	0.02	0.03	0.02	0.11	127.46	69.82	203.84	0.01	0.05	133.71	1.15709e-64	1.70619e-67	yes	6.1867e-06	2.28802e-05
TRINITY_DN45408_c1_g3	2217	-	-	-	-	-	-	-	-	-	-	-	-	-	-	-	-	-	-	-	-	-	-	3	2.03	4	5	6	3	5847.01	3005.35	9961.04	0.04	0.03	0.07	0.2	0.09	0.04	84.77	44.29	141.53	0.05	0.11	90.2	1.41156e-64	2.14088e-67	yes	3.09335e-05	5.03363e-05
TRINITY_DN48323_c0_g1	639	-	-	-	-	-	-	-	-	-	-	-	-	-	-	-	-	-	-	-	-	-	-	9	0	0	1	2	2	11442.1	10345.7	14688.3	0.64	0	0	0.08	0.15	0.12	823.27	837.3	1132.42	0.21	0.12	931	1.57817e-64	2.46007e-67	yes	0.000129921	5.49124e-05
TRINITY_DN51113_c3_g1	484	-	-	-	-	-	-	-	-	-	-	-	-	-	-	-	-	-	-	-	-	-	-	9061.25	5674.79	2012	0	1	1	1	0	1.18	1428.51	989.51	455.78	0	0.22	0.1	0.27	0	0.41	957.93	0.11	0.23	6.01146e-64	9.62401e-67	yes	0.592643	5.03363e-05
TRINITY_DN33735_c1_g3	276	PREDICTED: uncharacterized protein LOC105078493 [Camelus bactrianus]	-	-	GO:0005802(trans-Golgi network);GO:0032438(melanosome organization);GO:0042470(melanosome);GO:0072657(protein localization to membrane)	COG1100(GTP-binding Protein)	K00109	2-hydroxyglutarate dehydrogenase	EC:1.1.99.2	gja00650(Butanoate metabolism)	-	-	-	-	-	-	-	-	-	-	-	-	-	1	7.71	8.96	1.28	2.42	1.06	2883	3156	3539	0.39	3.5	5.19	0.35	0.68	0.27	1027.86	1216.04	1403.42	3.03	0.43	1215.77	1.05473e-63	1.73299e-66	yes	0.00187457	0.000196769
TRINITY_DN44197_c0_g5	596	-	-	-	-	-	-	-	-	-	-	-	-	-	-	-	-	-	-	-	-	-	-	9000.32	2612.58	4256	0	0	0	0	0	0	715.7	231.55	455.15	0	0	0	0	0	0	467.47	0	0	1.43153e-62	2.41242e-65	yes	0.28921	0
TRINITY_DN36019_c4_g3	1288	heme-binding aspartic proteinase, partial [Rhipicephalus microplus]	AAEL006169	Lysosomal aspartic protease OS=Aedes aegypti GN=AAEL006169 PE=1 SV=2	GO:0004190(aspartic-type endopeptidase activity);GO:0005615(extracellular space);GO:0005764(lysosome);GO:0006508(proteolysis);GO:0030163(protein catabolic process)	ENOG410XNV7(aspartic)	K01379	cathepsin D	EC:3.4.23.5	nfu04142(Lysosome);nfu04140(Autophagy - animal);nfu04210(Apoptosis)	U4USP0.1 PF00026.21;Asp;	-	GWHTAMML002185	98.973	584	6	0	350	933	212	795	0	1046	8870	1931	4676	1	2	1	1	0	1	228.46	55.29	155.27	0.11	0.11	0.1	0.12	0	0.02	146.34	0.11	0.05	1.8732e-62	3.23564e-65	yes	0.0905362	5.03363e-05
TRINITY_DN36434_c2_g1	433	-	-	-	-	-	-	-	-	-	-	-	-	-	-	-	-	-	-	-	-	-	-	3655.76	3989.18	1538.85	0	0	0	0	0	0	545.65	674.95	324.67	0	0	0	0	0	0	515.09	0	0	6.79949e-62	1.20315e-64	yes	0.318671	0
TRINITY_DN42487_c0_g2	991	uncharacterized protein K02A2.6-like [Astatotilapia calliptera]	-	-	-	COG2801(Retrotransposon protein)	-	-	-	-	-	-	GWHTAMML010830	96.806	501	15	1	85	584	1	501	0	835	3	4	0	0	0	0	5107	3032	9750.99	0.11	0.16	0	0	0	0	478.53	291.21	740.6	0.09	0	503.45	7.52273e-61	1.36281e-63	yes	5.56803e-05	0
TRINITY_DN33933_c0_g3	985	secreted protein, putative [Ixodes scapularis]	-	-	-	-	-	-	-	-	-	-	-	-	-	-	-	-	-	-	-	-	-	2667	2937	1958	2	1	7	0	3	0	96.94	118.2	92.23	0.08	0.04	0.24	0	0.11	0	102.46	0.12	0.04	8.9612e-61	1.66116e-63	yes	0.063389	5.49124e-05
TRINITY_DN35967_c0_g2	1106	-	-	-	-	-	-	-	-	-	-	-	-	-	-	-	-	-	-	-	-	-	-	0	1	9	8	7	5	13523	11196	23650	0	0.03	2.02	0.68	0.59	0.99	2096.1	1768.68	3580.6	0.68	0.75	2481.79	1.9483e-60	3.6937e-63	yes	0.000420696	0.000343202
TRINITY_DN37939_c0_g3	925	calphotin-like [Varroa destructor]	-	Adult-specific rigid cuticular protein 15.7 OS=Araneus diadematus PE=1 SV=1	GO:0005615(extracellular space)	ENOG4112DDP(Cuticular protein)	-	-	-	-	T1JT45.1 PF00379.21;Chitin_bind_4;	-	GWHTAMML023592	96.769	650	6	1	67	701	1	650	0	1070	2	0	0	350	481	493	13213	11880	7905	0.08	0	0	14.86	20.07	18.47	492.01	476.5	305.72	0.03	17.8	424.74	2.48012e-60	4.80643e-63	yes	1.85601e-05	0.00814533
TRINITY_DN46758_c2_g2	2286	-	-	-	-	-	-	-	-	-	-	-	-	-	-	-	-	-	-	-	-	-	-	0	0	1	0	2	4	1782	1459	1769.01	0	0	0.04	0	0.37	0.66	347.42	303.51	393.98	0.01	0.34	348.3	2.8124e-60	5.56888e-63	yes	6.1867e-06	0.000155585
TRINITY_DN38671_c0_g3	506	vitellin-degrading cysteine endopeptidase [Rhipicephalus microplus]	-	-	-	-	-	-	-	-	-	"CS_pos": "Cleavage site between pos. 21 and 22: TSA-ED. Probability: 0.6941",	-	-	-	-	-	-	-	-	-	-	-	5030.73	1969.22	1848.83	0	0	0	0	0	0	544.82	239.19	275.15	0	0	0	0	0	0	353.05	0	0	3.29174e-60	6.65671e-63	yes	0.218422	0
TRINITY_DN43678_c0_g1	560	-	-	-	-	-	-	-	-	-	-	-	-	-	-	-	-	-	-	-	-	-	-	1	1	0	5	5	4	1360	1712	1907	0.09	0.1	0	0.42	0.41	0.3	114.55	155.4	172.05	0.06	0.38	147.33	6.83954e-60	1.41194e-62	yes	3.71202e-05	0.000173889
TRINITY_DN35654_c0_g1	6790	-	-	-	-	-	-	-	-	-	-	-	-	-	-	-	-	-	-	-	-	-	-	5	0	3	11	16	19	6628	2680	6814	0.03	0	0.02	0.05	0.08	0.08	25.44	11.08	26.47	0.02	0.07	21	7.16821e-60	1.50999e-62	yes	1.23734e-05	3.20322e-05
TRINITY_DN45007_c0_g2	1341	-	-	-	-	-	-	-	-	-	-	-	-	-	-	-	-	-	-	-	-	-	-	0	0	0	79	145	117	6896	9695	16983	0	0	0	3.08	6.92	4.92	256.09	384.79	761.67	0	4.97	467.52	2.47914e-59	5.32677e-62	yes	0	0.00227429
TRINITY_DN38859_c0_g3	1560	-	-	-	-	-	-	-	-	-	-	-	-	-	-	-	-	-	-	-	-	-	-	12.05	8.01	6.04	34.86	29.22	37.39	12365.4	3772.41	8795.74	0.55	0.52	0.16	1.7	1.86	2.18	246.31	81.05	179.66	0.41	1.91	169.01	2.73359e-59	5.98866e-62	yes	0.000253655	0.000874022
TRINITY_DN36117_c0_g2	1430	hypothetical protein IscW_ISCW001652 [Ixodes scapularis]	-	-	-	-	-	-	-	-	-	-	-	-	-	-	-	-	-	-	-	-	-	0	2	0	2	2	11	19644	6462	25102.9	0	0.05	0	0.05	0.05	0.36	434.85	179.2	710.86	0.02	0.15	441.64	3.63693e-59	8.12089e-62	yes	1.23734e-05	6.86405e-05
TRINITY_DN37501_c1_g1	937	-	-	-	-	-	-	-	-	-	-	-	-	-	-	-	-	-	-	-	-	-	-	0	0	0	0	0	0	2559	1288	2370	0	0	0	0	0	0	96.35	51.22	93.1	0	0	80.22	5.41777e-59	1.23256e-61	yes	0	0
TRINITY_DN53173_c0_g1	1581	-	-	-	-	-	-	-	-	-	-	-	-	-	-	-	-	-	-	-	-	-	-	1622.03	1057.05	1483.13	0	0	0	0	1	0	33.35	24.54	38.27	0	0	0	0	0.02	0	32.05	0	0.01	1.24331e-58	2.88095e-61	yes	0.0198284	0
TRINITY_DN42440_c2_g1	509	vitellogenin [Dermacentor variabilis]	-	-	-	ENOG4110M1Q(Vitellogenin)	-	-	-	-	-	-	GWHTAMML008145	97.751	489	11	0	19	507	1	489	0	843	19395.4	4087.36	6221	0	0	0	0	0	0	2075.91	490.48	914.11	0	0	0	0	0	0	1160.17	0	0	1.51812e-57	3.58167e-60	yes	0.717763	0
TRINITY_DN35945_c0_g1	819	structural constituent of cuticle, putative [Ixodes scapularis]	-	Cuticle protein 14 isoform b OS=Limulus polyphemus PE=1 SV=1	GO:0005615(extracellular space)	ENOG410Y0B9(Cuticle protein)	-	-	-	-	B7PWT8.1 PF00379.21;Chitin_bind_4;	-	GWHTAMML023591	97.386	459	12	0	1	459	253	711	0	782	0	0	0	15	10	9	2547	3343	1645.04	0	0	0	0.87	0.61	0.85	250.66	399.27	163.66	0	0.78	271.2	2.33449e-57	5.60608e-60	yes	0	0.00035693
TRINITY_DN55539_c1_g1	754	cytochrome P450, putative [Ixodes scapularis]	-	-	-	COG2124(Cytochrome p450)	NA	NA	NA	NA(NA)	B7Q9B8.1 PF00067.20;p450;	-	GWHTAMML003331	96.535	202	7	0	314	515	107	308	2.31e-91	335	2887	2788.99	961	4	4	5	0	1	0	160.38	186.6	75.79	0.22	0.28	0.32	0	0.23	0	140.92	0.27	0.08	3.94964e-57	9.65114e-60	yes	0.087183	0.000123553
TRINITY_DN51213_c0_g2	2226	unknown [Haemaphysalis qinghaiensis]	-	-	-	ENOG4111NR3(cuticular protein)	-	-	-	-	-	-	GWHTAMML023378	94.982	1415	65	1	43	1451	7	1421	0	2215	3204	5415.96	2140	1	6	1	16	12	15	42.61	79.51	36.19	0.02	0.09	0.01	0.2	0.16	0.19	52.77	0.04	0.18	4.5436e-57	1.12939e-59	yes	0.0326472	1.83041e-05
TRINITY_DN39206_c0_g2	1479	secreted protein, putative [Ixodes scapularis]	-	Adult-specific rigid cuticular protein 15.7 OS=Araneus diadematus PE=1 SV=1	GO:0005615(extracellular space)	ENOG4112DDP(Cuticular protein)	-	-	-	-	-	-	-	-	-	-	-	-	-	-	-	-	-	0	1	0	4	6	8	2598	1440	1215	0	0.04	0	0.3	1.92	0.86	246.43	188.27	137.15	0.01	1.03	190.62	5.96789e-56	1.50857e-58	yes	6.1867e-06	0.000471331
TRINITY_DN38098_c1_g5	537	-	-	-	-	-	-	-	-	-	-	-	-	-	-	-	-	-	-	-	-	-	-	1	0	0	13025.2	13127	9360.75	225	301	502	0.13	0	0	1238.88	1294.89	812.9	22.58	31.04	54.96	0.04	1115.56	36.19	9.3387e-56	2.39999e-58	yes	2.47468e-05	0.510484
TRINITY_DN38627_c0_g2	455	hebreain [Amblyomma hebraeum]	-	-	-	-	-	-	-	-	-	-	-	-	-	-	-	-	-	-	-	-	-	19758	14951	2954	0	2	2	0	0	0	2784.76	2384.11	585.53	0	0.23	0.21	0	0	0	1918.13	0.15	0	9.92928e-56	2.59359e-58	yes	1.18669	6.86405e-05
TRINITY_DN49371_c0_g2	793	cuticle protein, putative [Ixodes scapularis]	-	Cuticle protein 16.8 OS=Ixodes ricinus PE=1 SV=1	GO:0005615(extracellular space);GO:0042302(structural constituent of cuticle)	ENOG410YRX1(Cuticle protein)	-	-	-	-	B7Q5N0.1 PF00379.21;Chitin_bind_4;	-	GWHTAMML010434	91.592	559	17	6	44	602	17	545	0	745	3215	3785	1383	0	0	0	11	3	9	177.35	225.27	97.74	0	0	0	0.55	0.16	0.47	166.79	0	0.39	2.21595e-55	5.88157e-58	yes	0.103188	0
TRINITY_DN57185_c2_g1	5983	hypothetical protein IscW_ISCW016883 [Ixodes scapularis]	TMPRSS2	Transmembrane protease serine 2 OS=Homo sapiens GN=TMPRSS2 PE=1 SV=3	GO:0004252(serine-type endopeptidase activity);GO:0005044(scavenger receptor activity);GO:0006508(proteolysis);GO:0008233(peptidase activity);GO:0008236(serine-type peptidase activity);GO:0016020(membrane);GO:0016787(hydrolase activity)	COG5640(protease)	NA	NA	NA	NA(NA)	A0A067RUA7.1 PF00089.24;Trypsin;	-	GWHTAMML023478	96.61	3599	118	2	589	4186	790	4385	0	5967	0	0	0	22	12	21	2492	1540	2934	0	0	0	0.12	0.06	0.1	15.04	10.96	20.73	0	0.09	15.58	2.25485e-55	6.11711e-58	yes	0	4.11843e-05
TRINITY_DN48465_c0_g1	1956	-	-	-	-	-	-	-	-	-	-	-	-	-	-	-	-	-	-	-	-	-	-	1	0	0	101814	58382	54298	3698	5972	2884.95	0.07	0	0	5261.09	3559.19	2499.76	158.8	262.51	138.41	0.02	3773.35	186.57	2.25485e-55	6.17482e-58	yes	1.23734e-05	1.7267
TRINITY_DN44086_c0_g1	885	conserved hypothetical protein [Ixodes scapularis]	-	-	-	-	-	-	-	-	B7QIW6.1 PF02098.14;His_binding;	-	-	-	-	-	-	-	-	-	-	-	-	4856.01	6132	1606	1	6	3	0	0	0	250.88	291.63	89.85	0.05	0.26	0.12	0	0	0	210.79	0.14	0	2.50357e-55	7.0628e-58	yes	0.130409	6.40644e-05
TRINITY_DN49624_c0_g2	359	-	-	-	-	-	-	-	-	-	-	-	-	-	-	-	-	-	-	-	-	-	-	19312	11570	2906	0	0	0	0	0	2	4327.17	3055.16	1003.71	0	0	0	0	0	0.44	2795.35	0	0.15	2.50357e-55	7.06687e-58	yes	1.7294	0
TRINITY_DN53722_c0_g1	1250	-	-	-	-	-	-	-	-	-	-	-	-	-	-	-	-	-	-	-	-	-	-	0	0	2	2	1	0	1587.2	1273.28	1221.47	0	0	0.08	0.07	0.03	0	185.46	93.04	98.18	0.03	0.03	125.56	2.57427e-55	7.37488e-58	yes	1.85601e-05	1.37281e-05
TRINITY_DN54491_c1_g1	2827	conserved hypothetical protein [Ixodes scapularis]	CPVL	Probable serine carboxypeptidase CPVL OS=Homo sapiens GN=CPVL PE=1 SV=2	GO:0004185(serine-type carboxypeptidase activity);GO:0051603(proteolysis involved in cellular protein catabolic process)	COG2939(carboxy-peptidase)	NA	NA	NA	NA(NA)	B7QF76.1 PF00450.20;Peptidase_S10;	-	GWHTAMML006210	95.139	576	27	1	313	887	1	576	0	907	1294	4123	4148.92	1	2	4	0	0	0	44.93	75.86	74.76	0.01	0.05	0.04	0	0	0	65.18	0.03	0	2.64946e-55	7.70191e-58	yes	0.0403249	1.37281e-05
TRINITY_DN49207_c0_g2	425	serine proteinase inhibitor precursor [Rhipicephalus microplus]	-	-	-	-	-	-	-	-	B7P7B7.1 PF01826.15;TIL;	-	-	-	-	-	-	-	-	-	-	-	-	15178	96269.9	102844	2	1	8	0	0	2	5088.42	21689.3	22649	0.25	0.25	1.58	0	0	0.3	16475.5	0.69	0.1	4.20831e-55	1.24107e-57	yes	10.1929	0.000315746
TRINITY_DN45203_c0_g1	1095	-	-	-	-	-	-	-	-	-	-	-	-	-	-	-	-	-	-	-	-	-	-	0	0	0	0	0	1	4268.19	1048	2780.06	0	0	0	0	0	0.03	128.15	33.76	87.53	0	0.01	83.15	4.65867e-55	1.39352e-57	yes	0	4.57603e-06
TRINITY_DN57172_c1_g1	2894	-	-	-	-	-	-	-	-	-	-	-	-	-	-	-	-	-	-	-	-	-	-	87	42	38	23	14	28	9207	6104	11890	1.67	1.8	2.99	0.27	0.16	0.29	178.59	103.01	211.26	2.15	0.24	164.29	6.5797e-55	1.99587e-57	yes	0.00133014	0.000109825
TRINITY_DN37250_c1_g1	336	-	-	-	-	-	-	-	-	-	-	-	GWHTAMML013290	95.726	117	5	0	220	336	373	489	8.21e-48	189	7282.45	2922.34	1515.78	0	0	0	0	0	2	2386.88	1267.22	763.33	0	0	0	0	0	1.23	1472.48	0	0.41	9.60149e-55	2.95293e-57	yes	0.91098	0
TRINITY_DN57972_c1_g1	1026	-	-	-	-	-	-	-	-	-	-	-	-	-	-	-	-	-	-	-	-	-	-	1	3	0	2	4	5	8819.38	1927.67	9922.58	0.05	0.17	0	0.11	0.21	0.24	436.23	106.26	515.75	0.07	0.19	352.75	1.02216e-54	3.18672e-57	yes	4.33069e-05	8.69446e-05
TRINITY_DN38987_c0_g3	1335	gastricsin [Meriones unguiculatus]	Pgc	Gastricsin OS=Rattus norvegicus GN=Pgc PE=1 SV=1	GO:0002803(positive regulation of antibacterial peptide production);GO:0004190(aspartic-type endopeptidase activity);GO:0005615(extracellular space);GO:0006508(proteolysis);GO:0006914(autophagy);GO:0007586(digestion);GO:0030163(protein catabolic process);GO:0070062(extracellular exosome)	ENOG410XNV7(aspartic)	NA	NA	NA	NA(NA)	G3I107.1 PF00026.21;Asp;	"CS_pos": "Cleavage site between pos. 16 and 17: LEA-SL. Probability: 0.8159",	-	-	-	-	-	-	-	-	-	-	-	0	0	0	1345	1881	1599	0	0	0	0	0	0	37.09	50.85	38.8	0	0	0	0	42.25	0	3.05012e-54	9.63763e-57	yes	0	0.0193337
TRINITY_DN53674_c1_g2	1191	-	-	-	-	-	-	-	-	-	-	-	-	-	-	-	-	-	-	-	-	-	-	2	0	0	6891.74	8024.84	12069.3	947	688.79	670	0.35	0	0	922.23	1074.71	1445.51	143.42	112.55	111.91	0.12	1147.48	122.63	6.29815e-54	2.0166e-56	yes	7.42404e-05	0.52509
TRINITY_DN55536_c0_g1	2506	-	-	-	-	-	-	-	-	-	-	-	-	-	-	-	-	-	-	-	-	-	-	3362.88	1781.02	969	0	0	2.01	0	1	2	44.09	45.71	26.34	0	0	0.03	0	0.01	0.02	38.71	0.01	0.01	6.82462e-54	2.21392e-56	yes	0.0239487	4.57603e-06
TRINITY_DN43418_c0_g2	1054	yolk cathepsin, partial [Rhipicephalus microplus]	-	-	GO:0004190(aspartic-type endopeptidase activity);GO:0005575(cellular_component);GO:0006508(proteolysis)	ENOG410XNV7(aspartic)	K01379	cathepsin D	EC:3.4.23.5	prap04142(Lysosome);prap04140(Autophagy - animal)	G6CNN8.1 PF00026.21;Asp;	-	GWHTAMML003899	94.203	276	16	0	1	276	1339	1614	2.2e-117	422	1378.38	955	1037.33	0	0	1	3	1	2	54.66	38.03	48.81	0	0	0.04	0.11	0.03	0.06	47.17	0.01	0.07	7.43595e-54	2.44356e-56	yes	0.0291827	4.57603e-06
TRINITY_DN47169_c0_g1	1717	-	-	-	-	-	-	-	-	-	-	-	-	-	-	-	-	-	-	-	-	-	-	2.75	1.01	2.62	2.02	8.57	1.93	3009.99	1456.59	2194.3	0.51	0.04	1.04	0.38	2.45	0.34	126.53	82.42	93.09	0.53	1.06	100.68	9.38619e-54	3.12398e-56	yes	0.000327895	0.000485059
TRINITY_DN52957_c0_g2	1238	-	-	-	-	-	-	-	-	-	-	-	-	-	-	-	-	-	-	-	-	-	-	35948.9	5215.03	8716.34	0	0	2	0	0	0	1524.53	253.68	899.15	0	0	0.08	0	0	0	892.45	0.03	0	1.19415e-53	4.02478e-56	yes	0.552132	1.37281e-05
TRINITY_DN33949_c0_g1	977	-	-	-	-	-	-	-	-	-	-	"CS_pos": "Cleavage site between pos. 16 and 17: LEA-SL. Probability: 0.8159",	-	-	-	-	-	-	-	-	-	-	-	0	0	0	0	0	0	997	1788	1894	0	0	0	0	0	0	104.5	204.56	229.38	0	0	179.48	4.02528e-53	1.37364e-55	yes	0	0
TRINITY_DN54821_c0_g1	1670	endonuclease and reverse transcriptase-like protein [Bombyx mori]	-	-	-	ENOG4111R5M(Reverse transcriptase (RNA-dependent DNA polymerase))	-	-	-	-	J9LK93.2 PF00078.25;RVT_1;	-	-	-	-	-	-	-	-	-	-	-	-	4	3	2	3119	3302.94	2027	2	11	3	0.22	0.06	0.05	127.74	164.23	86.5	0.04	0.89	0.06	0.11	126.16	0.33	1.0127e-52	3.49854e-55	yes	6.80537e-05	0.0577312
TRINITY_DN37066_c0_g1	545	-	-	-	-	-	-	-	-	-	-	-	-	-	-	-	-	-	-	-	-	-	-	0	0	1	0	4	2	1489	1364	1052	0	0	0.28	0	0.59	0.15	251.89	251.13	196.76	0.09	0.25	233.26	1.05911e-52	3.70351e-55	yes	5.56803e-05	0.000114401
TRINITY_DN52019_c0_g1	2284	-	-	-	-	-	-	-	-	-	-	-	-	-	-	-	-	-	-	-	-	-	-	0	0	0	5	0	4	8177	1746	5980.01	0	0	0	0.08	0	0.05	124.69	27.28	124.43	0	0.04	92.13	1.3039e-52	4.61441e-55	yes	0	1.83041e-05
TRINITY_DN44652_c0_g1	2518	cytochrome P450 4c3-like isoform X1 [Varroa destructor]	Cyp4v2	Cytochrome P450 4V2 OS=Mus musculus GN=Cyp4v2 PE=1 SV=1	GO:0004497(monooxygenase activity);GO:0005506(iron ion binding);GO:0010430(fatty acid omega-oxidation);GO:0016021(integral component of membrane);GO:0016705(oxidoreductase activity, acting on paired donors, with incorporation or reduction of molecular oxygen);GO:0020037(heme binding)	COG2124(Cytochrome p450)	NA	NA	NA	NA(NA)	G1K9K9.2 PF00067.20;p450;	-	GWHTAMML002770	98.026	1216	24	0	13	1228	1	1216	0	2113	1	0	0	1	3	1	6138	1092	3151	0.02	0	0	0.02	0.05	0.02	99.56	19.04	51.17	0.01	0.03	56.59	1.36034e-52	4.87145e-55	yes	6.1867e-06	1.37281e-05
TRINITY_DN51366_c1_g2	1301	valacyclovir hydrolase, putative [Ixodes scapularis]	Abhd11	Protein ABHD11 OS=Mus musculus GN=Abhd11 PE=1 SV=1	GO:0016787(hydrolase activity)	COG0596(Alpha beta hydrolase)	NA	NA	NA	NA(NA)	B7PTF5.1 PF12697.5;Abhydrolase_6;	-	GWHTAMML013693	98.754	642	8	0	1	642	466	1107	0	1142	3631	1854.96	1365	0	2	3	19	20	12	122.56	74.7	64.03	0	0.08	0.1	0.66	0.73	0.43	87.1	0.06	0.61	1.48615e-52	5.3846e-55	yes	0.0538862	2.74562e-05
TRINITY_DN32141_c0_g1	412	-	-	-	-	-	-	-	-	-	-	-	-	-	-	-	-	-	-	-	-	-	-	0	2	3	2	4	6	1764	1618	4499	0	0.45	0.79	0.26	0.52	0.7	263.33	260.12	782.95	0.41	0.49	435.47	2.63916e-52	9.67336e-55	yes	0.000253655	0.000224226
TRINITY_DN35967_c0_g1	705	-	-	-	-	-	-	-	-	-	-	"CS_pos": "Cleavage site between pos. 25 and 26: AHA-GA. Probability: 0.5941",	-	-	-	-	-	-	-	-	-	-	-	0	1	0	1	0	1	2701	13267	3070	0	0.07	0	0.06	0	0.05	149.64	791.87	178.85	0.02	0.04	373.45	2.65658e-52	9.89542e-55	yes	1.23734e-05	1.83041e-05
TRINITY_DN38098_c1_g7	1100	putative cement protein RIM36, partial [Dermacentor variabilis]	-	-	-	-	-	-	-	-	-	"CS_pos": "Cleavage site between pos. 18 and 19: AEA-FY. Probability: 0.6497",	GWHTAMML023711	95.396	543	16	1	314	856	206	739	0	856	1	0	0	40170.4	41882.8	18686.5	3526.24	3873.13	4738.41	0.03	0	0	1386.21	1418.52	568.15	104.48	124.02	145.34	0.01	1124.29	124.61	2.65658e-52	9.96106e-55	yes	6.1867e-06	0.514479
TRINITY_DN52244_c0_g1	1261	peritrophic membrane chitin binding protein, putative [Ixodes scapularis]	-	-	GO:0004568(chitinase activity);GO:0005576(extracellular region);GO:0006032(chitin catabolic process);GO:0008061(chitin binding)	ENOG4111JEU(NA)	-	-	-	-	A0A088A1P6.1 PF01522.19;Polysacc_deac_1;	-	GWHTAMML005827	96.812	1035	33	0	1	1035	226	1260	0	1729	4150	1064	3094	1	5	6	1	0	3	355.63	48.71	409.62	0.16	0.41	0.28	0.02	0	0.1	271.32	0.28	0.04	2.81892e-52	1.06885e-54	yes	0.167858	0.000128129
TRINITY_DN43090_c0_g1	1875	20/24 kDa immunodominant saliva protein [Rhipicephalus appendiculatus]	-	-	-	-	-	-	-	-	-	-	-	-	-	-	-	-	-	-	-	-	-	1	0	1	56542.9	52831.8	36332	5695	11309	7324.01	0.03	0	0.04	2184.21	2228.12	1363.63	169.08	350.66	266.07	0.02	1925.32	261.94	3.54463e-52	1.35895e-54	yes	1.23734e-05	0.881032
TRINITY_DN45033_c0_g3	623	-	-	-	-	-	-	-	-	-	-	-	-	-	-	-	-	-	-	-	-	-	-	0	0	0	0	0	0	1546	1020	1408	0	0	0	0	0	0	297.42	217.97	181.35	0	0	232.25	4.13803e-52	1.60389e-54	yes	0	0
TRINITY_DN35012_c0_g1	2280	protein Skeletor, isoforms B/C-like isoform X1 [Varroa destructor]	Skeletor	Protein Skeletor, isoforms B/C OS=Drosophila melanogaster GN=Skeletor PE=1 SV=2	GO:0004500(dopamine beta-monooxygenase activity);GO:0005198(structural molecule activity);GO:0005634(nucleus);GO:0005700(polytene chromosome);GO:0006584(catecholamine metabolic process);GO:0006997(nucleus organization);GO:0051225(spindle assembly)	ENOG410XSWZ(domon domain-containing protein)	-	-	-	-	T1KFH7.1 PF10517.7;DM13;	"CS_pos": "Cleavage site between pos. 19 and 20: AAA-EP. Probability: 0.6235",	GWHTAMML001422	98.765	1134	14	0	1	1134	217	1350	0	2017	11	1	1	3	7	7	2352	2873	2695	0.74	0.29	0.03	0.07	0.19	0.17	81.56	126.01	109.37	0.35	0.14	105.65	6.3924e-52	2.50461e-54	yes	0.000216535	6.40644e-05
TRINITY_DN56630_c1_g1	5477	fatty acid synthase, putative [Ixodes scapularis]	FASN	Fatty acid synthase OS=Gallus gallus GN=FASN PE=1 SV=5	GO:0004313([acyl-carrier-protein] S-acetyltransferase activity);GO:0004314([acyl-carrier-protein] S-malonyltransferase activity);GO:0004315(3-oxoacyl-[acyl-carrier-protein] synthase activity);GO:0004316(3-oxoacyl-[acyl-carrier-protein] reductase (NADPH) activity);GO:0004317(3-hydroxypalmitoyl-[acyl-carrier-protein] dehydratase activity);GO:0004319(enoyl-[acyl-carrier-protein] reductase (NADPH, B-…	COG3321(synthase)	K00665	fatty acid synthase, animal type	EC:2.3.1.85	isc00061(Fatty acid biosynthesis)	V4B8B1.1 PF00698.19;Acyl_transf_1;	-	GWHTAMML017632	73.829	3500	820	75	1	3467	16	3452	0	1301	4638.37	1287	2899.48	20	30	15	2	1	3	25.49	18.07	50.58	0.32	0.18	0.08	0.01	0.01	0.01	31.38	0.19	0.01	1.16595e-51	4.61742e-54	yes	0.0194139	8.69446e-05
TRINITY_DN50656_c0_g2	862	-	-	-	-	-	-	-	-	-	-	-	-	-	-	-	-	-	-	-	-	-	-	4	2	1	25	34	67	7819	3595	14669.1	0.21	0.2	0.07	1.34	1.89	3.17	385.52	195.69	761.46	0.16	2.13	447.56	1.8208e-51	7.28748e-54	yes	9.89872e-05	0.000974695
TRINITY_DN34514_c0_g1	210	-	-	-	-	-	-	-	-	-	-	-	-	-	-	-	-	-	-	-	-	-	-	2	1	0	0	0	0	1231	1060	1017	1.47	0.85	0	0	0	0	850.25	790.93	778.38	0.77	0	806.52	5.18914e-51	2.09874e-53	yes	0.000476376	0
TRINITY_DN43697_c0_g4	1420	-	-	-	-	-	-	-	-	-	-	-	GWHTAMML017569	95.094	795	18	6	13	795	439	1224	0	1232	14.75	24	8	87.94	159.99	168.9	11390	7780.62	16245.9	0.55	0.85	0.23	2.38	5.19	4.79	310.71	212.45	448.16	0.54	4.12	323.77	5.55375e-51	2.2696e-53	yes	0.000334082	0.00188532
TRINITY_DN43545_c1_g1	871	-	-	-	-	-	-	-	-	-	-	-	-	-	-	-	-	-	-	-	-	-	-	1	0	0	2	3	11	1413	1507.32	1374.26	0.44	0	0	0.61	0.93	3.09	488.48	542.69	514.86	0.15	1.54	515.34	6.98793e-51	2.88514e-53	yes	9.28005e-05	0.000704709
TRINITY_DN51325_c0_g1	2516	-	-	-	-	-	-	-	-	-	-	-	-	-	-	-	-	-	-	-	-	-	-	0	1	0	17828.1	18262	15086	1231	2305	944	0	0.29	0	1284.71	2059.4	1490.3	14.04	77.5	36.7	0.1	1611.47	42.75	7.20102e-51	3.00346e-53	yes	6.1867e-05	0.737414
TRINITY_DN45311_c2_g3	1628	putative cement protein RIM36, partial [Dermacentor variabilis]	-	-	-	-	-	-	-	-	-	-	-	-	-	-	-	-	-	-	-	-	-	1	0	0	30497.7	26917	22121.2	1302	3476.01	2057	0.07	0	0	2174.77	1671.68	1251.94	37.55	169.29	96.53	0.02	1699.46	101.12	8.6628e-51	3.64965e-53	yes	1.23734e-05	0.777678
TRINITY_DN54396_c0_g1	3191	-	-	-	-	-	-	-	-	-	-	-	-	-	-	-	-	-	-	-	-	-	-	0	0	0	18392	10749.1	9712	1118	1268	1017	0	0	0	1495.32	708.56	689.93	56.04	62.98	45.66	0	964.6	54.89	1.60264e-50	6.81946e-53	yes	0	0.441404
TRINITY_DN40196_c0_g1	733	-	-	-	-	-	-	-	-	-	-	-	-	-	-	-	-	-	-	-	-	-	-	1486	1685	2380	18	10	21	7	3	5	303.56	391.33	384.6	2.08	1.48	2.27	1.61	0.75	1.27	359.83	1.94	1.21	2.17943e-50	9.36558e-53	yes	0.222616	0.00088775
TRINITY_DN37066_c3_g2	1209	-	-	-	-	-	-	-	-	-	-	-	-	-	-	-	-	-	-	-	-	-	-	16	9	1	11	8	20	5512	3890	8182	0.44	0.28	0.04	0.34	0.25	0.54	144.53	109.97	224.91	0.25	0.38	159.8	2.58648e-50	1.12238e-52	yes	0.000154668	0.000173889
TRINITY_DN39144_c1_g1	440	-	-	-	-	-	-	-	-	-	-	-	-	-	-	-	-	-	-	-	-	-	-	1931	731	1399	0	0	0	0	0	0	572.67	229.21	496.08	0	0	0	0	0	0	432.65	0	0	2.92662e-50	1.28231e-52	yes	0.267668	0
TRINITY_DN18819_c0_g1	744	surfactant protein A1 precursor [Gallus gallus]	Sftpa1	Pulmonary surfactant-associated protein A OS=Mus musculus GN=Sftpa1 PE=1 SV=1	GO:0030246(carbohydrate binding)	ENOG410XPJ1(c-type lectin domain family)	K10067	pulmonary surfactant-associated protein A	-	cpic04145(Phagosome)	Q2LK96.1 PF00059.19;Lectin_C;	-	-	-	-	-	-	-	-	-	-	-	-	1047	1046	990	0	0	0	0	0	0	57.34	63.58	71.33	0	0	0	0	0	0	64.08	0	0	7.78233e-50	3.44264e-52	yes	0.0396444	0
TRINITY_DN42022_c0_g4	558	-	-	-	-	-	-	-	-	-	-	-	-	-	-	-	-	-	-	-	-	-	-	4	0	0	2234	3717	2535	0	7	5	0.49	0	0	233.21	388.87	235.68	0	0.84	0.6	0.16	285.92	0.48	8.10809e-50	3.6209e-52	yes	9.89872e-05	0.130838
TRINITY_DN39317_c0_g1	1670	ixoderin precursor, putative [Ixodes scapularis]	-	Techylectin-5A OS=Tachypleus tridentatus PE=1 SV=1	GO:0030246(carbohydrate binding)	ENOG410ZYS4(fibrinogen)	NA	NA	NA	NA(NA)	B7QKG4.1 PF00147.16;Fibrinogen_C;	-	GWHTAMML012907	78.351	679	130	13	136	804	115	786	6.18e-118	424	5310	2324	950	0	0	0	0	0	0	98.64	47.69	22.54	0	0	0	0	0	0	56.29	0	0	9.50876e-50	4.28647e-52	yes	0.0348249	0
TRINITY_DN34326_c0_g1	762	Niemann-Pick type C1 domain-containing protein, putative [Ixodes scapularis]	-	-	-	ENOG410ZFWI(Niemann-Pick type C1 domain-containing protein)	K12385	Niemann-Pick C1 protein	-	isc04142(Lysosome)	B7PY52.1 PF16414.3;NPC1_N;	-	GWHTAMML021658	94.444	684	38	0	16	699	1	684	0	1053	906	3270	4170	3	7	7	0	1	1	47.81	191.48	289.04	0.16	0.37	0.33	0	0.05	0.05	176.11	0.29	0.03	1.0018e-49	4.55822e-52	yes	0.108954	0.000132705
TRINITY_DN45268_c0_g1	1105	-	-	-	-	-	-	-	-	-	-	-	-	-	-	-	-	-	-	-	-	-	-	1257	1331	808	0	0	0	0	0	0	67.55	71.15	51.8	0	0	0	0	0	0	63.5	0	0	1.60295e-49	7.36105e-52	yes	0.0392856	0
TRINITY_DN55649_c1_g2	1292	cuticular protein, putative [Ixodes scapularis]	-	-	GO:0005615(extracellular space)	ENOG410Y0B9(Cuticle protein)	-	-	-	-	B7PA50.1 PF00379.21;Chitin_bind_4;	-	GWHTAMML023067	98.165	327	6	0	64	390	499	825	8.15e-163	571	24	30	38	3	1	4	8994	1982	5051	0.61	1.94	4.29	0.4	0.03	0.1	568.8	51.59	186.27	2.28	0.18	268.89	2.02855e-49	9.40093e-52	yes	0.00141057	8.23686e-05
TRINITY_DN57618_c3_g1	2680	cuticle protein, putative [Ixodes scapularis]	-	Adult-specific rigid cuticular protein 15.7 OS=Araneus diadematus PE=1 SV=1	GO:0005615(extracellular space)	ENOG410Y0B9(Cuticle protein)	K03006	DNA-directed RNA polymerase II subunit RPB1	EC:2.7.7.6	tut00230(Purine metabolism);tut00240(Pyrimidine metabolism);tut03020(RNA polymerase)	B7PXX7.1 PF00379.21;Chitin_bind_4;	-	GWHTAMML010387	94.892	881	17	4	75	927	422	1302	0	1352	0	0	0	4	2	13	2654	1374	3533	0	0	0	0.19	0.03	0.28	37.95	27.6	87.59	0	0.17	51.05	2.21434e-49	1.03553e-51	yes	0	7.77925e-05
TRINITY_DN56175_c0_g1	2234	PREDICTED: elongation of very long chain fatty acids protein 4 [Galendromus occidentalis]	ELOVL4	Elongation of very long chain fatty acids protein 4 OS=Macaca fascicularis GN=ELOVL4 PE=2 SV=1	GO:0016740(transferase activity);GO:0019367(fatty acid elongation, saturated fatty acid);GO:0030176(integral component of endoplasmic reticulum membrane);GO:0042761(very long-chain fatty acid biosynthetic process)	ENOG410XRWT(elongation of very long chain fatty acids protein)	K10249	elongation of very long chain fatty acids protein 4	EC:2.3.1.199	isc00062(Fatty acid elongation)	B7QN74.1 PF01151.16;ELO;	-	GWHTAMML023679	96	325	11	2	1	324	511	834	1.47e-149	527	4.32	0	0	2	0	3.28	2530.28	2189.44	7982.74	0.79	0	0	0.28	0	0.42	86.26	60.37	204.5	0.26	0.23	117.04	2.44652e-49	1.15441e-51	yes	0.000160854	0.000105249
TRINITY_DN41171_c0_g1	708	-	-	-	-	-	-	-	-	-	-	-	GWHTAMML013278	77.74	292	39	10	317	607	314	48	1.55e-37	156	24501.7	14168.6	2335.46	0	0	0	0	2	0	2974.85	1419.8	484.7	0	0	0	0	0.41	0	1626.45	0	0.14	3.08472e-49	1.46854e-51	yes	1.00624	0
TRINITY_DN53495_c1_g1	3945	hypothetical protein EGW08_004621 [Elysia chlorotica]	AAEL006169	Lysosomal aspartic protease OS=Aedes aegypti GN=AAEL006169 PE=1 SV=2	GO:0004190(aspartic-type endopeptidase activity);GO:0005615(extracellular space);GO:0005764(lysosome);GO:0006508(proteolysis);GO:0030163(protein catabolic process)	ENOG410XNV7(aspartic)	K01379	cathepsin D	EC:3.4.23.5	nve04142(Lysosome);nve04140(Autophagy - animal)	A7RH56.1 PF00026.21;Asp;	-	GWHTAMML002197	96.291	728	27	0	1	728	1	728	0	1195	42397	4131	13239	32	31	47	0	1	1	530.07	56.34	146.33	0.42	0.76	0.96	0	0.02	0.01	244.25	0.71	0.01	9.87027e-49	4.74052e-51	yes	0.15111	0.000324898
TRINITY_DN33194_c0_g1	1488	aspartic protease [Haemaphysalis longicornis]	AAEL006169	Lysosomal aspartic protease OS=Aedes aegypti GN=AAEL006169 PE=1 SV=2	GO:0004190(aspartic-type endopeptidase activity);GO:0005615(extracellular space);GO:0005764(lysosome);GO:0006508(proteolysis);GO:0030163(protein catabolic process)	ENOG410XNV7(aspartic)	K01379	cathepsin D	EC:3.4.23.5	sko04142(Lysosome);sko04140(Autophagy - animal)	A0A087ZY53.1 PF00026.21;Asp;	-	GWHTAMML012426	96.898	967	30	0	204	1170	18	984	0	1620	2859	1012	3363	11	9	19	0	3	2	61.04	23.88	91.9	0.27	0.22	0.41	0	0.07	0.04	58.94	0.3	0.04	1.50372e-48	7.28549e-51	yes	0.0364644	0.000137281
TRINITY_DN41713_c0_g1	2516	-	-	-	-	-	-	-	-	-	-	-	-	-	-	-	-	-	-	-	-	-	-	7	0	0	8	8	14	2196	1597	2256	0.1	0	0	0.41	0.57	0.64	92.72	76.6	88.04	0.03	0.54	85.79	2.42552e-48	1.18666e-50	yes	1.85601e-05	0.000247106
TRINITY_DN56026_c0_g1	2309	-	-	-	-	-	-	-	-	-	-	-	-	-	-	-	-	-	-	-	-	-	-	19	14	26	47	39	67	5159	2346	4284	0.47	0.35	1.09	1.54	0.95	1.87	93.31	48.56	113.05	0.64	1.45	84.97	2.42552e-48	1.19559e-50	yes	0.000395949	0.000663524
TRINITY_DN51987_c1_g2	1222	ixoderin precursor, putative [Ixodes scapularis]	-	Techylectin-5A OS=Tachypleus tridentatus PE=1 SV=1	GO:0030246(carbohydrate binding)	ENOG410ZYS4(fibrinogen)	NA	NA	NA	NA(NA)	B7QKG4.1 PF00147.16;Fibrinogen_C;	-	GWHTAMML012900	87.612	557	69	0	1	557	1	557	0	647	1499.12	3937.67	2393.41	2	1	10	0	3	2	48.13	144.81	111.43	0.08	0.03	0.42	0	0.15	0.1	101.46	0.18	0.08	2.51083e-48	1.24822e-50	yes	0.0627703	8.23686e-05
TRINITY_DN49878_c0_g1	1087	-	-	-	-	-	-	-	-	-	-	-	-	-	-	-	-	-	-	-	-	-	-	0	0	0	0	1	1	1245	689	1491	0	0	0	0	0.03	0.04	39.54	23.5	50.91	0	0.02	37.98	2.86769e-48	1.43771e-50	yes	0	9.15206e-06
TRINITY_DN51035_c0_g1	1198	-	-	-	-	-	-	-	-	-	-	-	-	-	-	-	-	-	-	-	-	-	-	0	0	0	1	2	5	3236.22	829.05	3916.12	0	0	0	0.37	0.38	1.12	809.64	259.45	659.29	0	0.62	576.13	1.02092e-47	5.16136e-50	yes	0	0.000283714
TRINITY_DN49207_c0_g1	2289	-	-	-	-	-	-	-	-	-	-	-	-	-	-	-	-	-	-	-	-	-	-	769	3702	3357	0	3	1	2	0	1	26.37	74.58	81.4	0	0.06	0.13	0.04	0	0.01	60.78	0.06	0.02	5.24692e-47	2.67474e-49	yes	0.0376028	2.74562e-05
TRINITY_DN52234_c1_g3	1259	-	-	-	-	-	-	-	-	-	-	-	-	-	-	-	-	-	-	-	-	-	-	4	2	1	10	14	29	4444	1296	5664	0.19	0.25	0.03	0.29	0.4	1.11	129.49	38.76	202.1	0.16	0.6	123.45	6.83578e-47	3.5135e-49	yes	9.89872e-05	0.000274562
TRINITY_DN48625_c1_g2	1519	-	-	-	-	-	-	-	-	-	-	-	-	-	-	-	-	-	-	-	-	-	-	0	0	0	2.61	0	0	3827.4	821.56	3863	0	0	0	0.06	0	0	75.56	17.47	78.28	0	0.02	57.1	8.60598e-47	4.45962e-49	yes	0	9.15206e-06
TRINITY_DN50987_c1_g2	455	-	-	-	-	-	-	-	-	-	-	-	-	-	-	-	-	-	-	-	-	-	-	1202.09	766.74	639.25	0	0	1	0	1	2	161.73	116.53	120.48	0	0	0.1	0	0.13	0.26	132.91	0.03	0.13	9.88632e-47	5.16474e-49	yes	0.0822275	1.37281e-05
TRINITY_DN52790_c0_g1	2021	-	-	-	-	-	-	-	-	-	-	-	-	-	-	-	-	-	-	-	-	-	-	11	5	0	34	61	120	19126	8486	17825	1.12	0.31	0	5.09	11.71	17.84	3424.16	2069.25	2850.66	0.48	11.55	2781.36	1.04532e-46	5.51898e-49	yes	0.000296962	0.00528532
TRINITY_DN45997_c0_g1	784	thiopurine methyltransferase, putative [Ixodes scapularis]	-	-	GO:0006139(nucleobase-containing compound metabolic process);GO:0008119(thiopurine S-methyltransferase activity)	ENOG4111GNF(Thiopurine S-methyltransferase)	K00569	thiopurine S-methyltransferase	EC:2.1.1.67	isc00983(Drug metabolism - other enzymes)	B7P7D9.1 PF05724.9;TPMT;	-	GWHTAMML009683	94.427	323	18	0	1	323	1	323	1.37e-140	497	10	11	15	5	5	8	3848	1733	1191	0.66	0.97	1	0.45	0.26	0.4	189.37	97.97	68.55	0.88	0.37	118.63	1.04532e-46	5.54896e-49	yes	0.00054443	0.000169313
TRINITY_DN45840_c2_g2	1243	-	-	-	-	-	-	-	-	-	-	-	-	-	-	-	-	-	-	-	-	-	-	1203	810	1192	1	6	3	0	0	0	48.05	32.22	59.66	0.26	0.85	0.48	0	0	0	46.64	0.53	0	1.14075e-46	6.10361e-49	yes	0.0288548	0.00024253
TRINITY_DN55256_c0_g1	2136	-	-	-	-	-	-	-	-	-	-	-	-	-	-	-	-	-	-	-	-	-	-	1620.23	552	1058.35	0	2	0	1	0	0	29.03	13.97	23.75	0	0.04	0	0.01	0	0	22.25	0.01	0	1.26188e-46	6.8049e-49	yes	0.0137654	4.57603e-06
TRINITY_DN51126_c0_g1	892	-	-	-	-	-	-	-	-	-	-	-	-	-	-	-	-	-	-	-	-	-	-	1851	1002.79	667	0	0	0	0	2	0	120.8	69.13	58.65	0	0	0	0	0.12	0	82.86	0	0.04	3.8421e-46	2.0881e-48	yes	0.051263	0
TRINITY_DN34330_c0_g1	696	-	-	-	-	-	-	-	-	-	-	-	-	-	-	-	-	-	-	-	-	-	-	0	0	0	1	2	0	911	681	1365	0	0	0	0.06	0.12	0	52.34	42.2	81.47	0	0.06	58.67	4.31002e-46	2.36056e-48	yes	0	2.74562e-05
TRINITY_DN34336_c1_g3	350	-	-	-	-	-	-	-	-	-	-	-	-	-	-	-	-	-	-	-	-	-	-	9914	5578	3400	0	0	10	0	0	0	2318.14	1506.05	1168.06	0	0	1.57	0	0	0	1664.08	0.52	0	4.4097e-46	2.43373e-48	yes	1.02952	0.000237954
TRINITY_DN40464_c0_g1	414	-	-	-	-	-	-	-	-	-	-	-	-	-	-	-	-	-	-	-	-	-	-	0	0	0	0	0	0	1402.01	1727	658	0	0	0	0	0	0	233.31	312.09	121.91	0	0	222.44	5.17179e-46	2.87612e-48	yes	0	0
TRINITY_DN52663_c1_g1	3599	-	-	-	-	-	-	-	-	-	-	-	-	-	-	-	-	-	-	-	-	-	-	24	2	6	27	33	66	9552.95	6820	7762.01	0.19	0.02	0.06	0.26	0.3	0.55	74.77	55.51	60.17	0.09	0.37	63.48	6.70062e-46	3.75456e-48	yes	5.56803e-05	0.000169313
TRINITY_DN35901_c0_g1	850	immunoglobulin-binding protein, putative [Ixodes scapularis]	-	-	-	-	-	-	-	-	B7PXV1.1 PF02221.13;E1_DerP2_DerF2;	"CS_pos": "Cleavage site between pos. 27 and 28: VEG-SV. Probability: 0.8581",	GWHTAMML026091	92.09	177	14	0	117	293	507	683	6.26e-66	250	1311	2161	1190	0	0	1	6	0	9	73.05	112.48	69.7	0	0	0.04	0.96	0	0.39	85.08	0.01	0.45	9.43524e-46	5.3266e-48	yes	0.0526365	4.57603e-06
TRINITY_DN56834_c1_g3	2637	peroxinectin, putative [Ixodes scapularis]	pxdn	Peroxidasin OS=Xenopus tropicalis GN=pxdn PE=2 SV=1	GO:0001960(negative regulation of cytokine-mediated signaling pathway);GO:0004601(peroxidase activity);GO:0005152(interleukin-1 receptor antagonist activity);GO:0005201(extracellular matrix structural constituent);GO:0005576(extracellular region);GO:0005615(extracellular space);GO:0005783(endoplasmic reticulum);GO:0006955(immune response);GO:0006979(response to oxidative stress);GO:0020037(heme b…	ENOG410XPZ3(prostaglandin G H synthase and cyclooxygenase)	NA	NA	NA	NA(NA)	B7P9B9.1 PF03098.13;An_peroxidase;	-	GWHTAMML013979	98.37	368	5	1	1985	2351	286	653	0	645	23475	4899	5922	10	4	29	3	3	3	257.99	59.42	82.6	0.13	0.05	0.33	0.03	0.03	0.03	133.34	0.17	0.03	1.08284e-45	6.1587e-48	yes	0.0824935	7.77925e-05
TRINITY_DN44386_c2_g2	396	-	-	-	-	-	-	-	-	-	-	-	-	-	-	-	-	-	-	-	-	-	-	0	1	0	0	1	2	1728.79	553.95	2724.88	0	0.21	0	0	0.17	0.25	287.7	98.15	509.07	0.07	0.14	298.31	1.52021e-45	8.71033e-48	yes	4.33069e-05	6.40644e-05
TRINITY_DN50888_c0_g1	1194	putative methyltransferase, partial [Dermacentor variabilis]	-	-	GO:0005737(cytoplasm);GO:0008757(S-adenosylmethionine-dependent methyltransferase activity);GO:0032259(methylation)	ENOG410ZWS9(Acid methyltransferase)	K10718	juvenile hormone-III synthase	EC:2.1.1.325	isc00981(Insect hormone biosynthesis)	B7Q775.1 PF13649.4;Methyltransf_25;	-	GWHTAMML020317	96.675	782	22	2	99	877	1	781	0	1297	3280	1753.03	1978.05	47.08	61	54	4.15	10	12.43	145.75	74.92	96.23	4.49	4.66	3.47	0.64	1.16	1.35	105.63	4.21	1.05	1.66692e-45	9.62114e-48	yes	0.0653501	0.00192651
TRINITY_DN51987_c1_g1	331	TPA_inf: ixoderin precursor [Amblyomma variegatum]	-	-	-	-	-	-	-	-	-	-	-	-	-	-	-	-	-	-	-	-	-	1189.88	1090.64	644.77	1	3	0	0	0	0	313.26	332.37	251.01	0.19	0.58	0	0	0	0	298.88	0.26	0	2.38966e-45	1.38934e-47	yes	0.184908	0.000118977
TRINITY_DN39292_c0_g2	1035	-	-	-	-	-	-	-	-	-	-	-	-	-	-	-	-	-	-	-	-	-	-	4051.15	1402.95	2154.21	9	11	18.72	13.07	7	2	191.56	117.07	342.06	2.03	2.02	3.22	1.98	1.62	0.63	216.9	2.42	1.41	3.04108e-45	1.78088e-47	yes	0.13419	0.0011074
TRINITY_DN49720_c0_g2	5278	hypothetical protein X975_18153, partial [Stegodyphus mimosarum]	NT1	Neurotrophin 1 OS=Drosophila melanogaster GN=NT1 PE=1 SV=1	GO:0005121(Toll binding);GO:0005576(extracellular region);GO:0007399(nervous system development);GO:0007411(axon guidance);GO:0008045(motor neuron axon guidance);GO:0008063(Toll signaling pathway);GO:0008083(growth factor activity);GO:0008592(regulation of Toll signaling pathway);GO:0010941(regulation of cell death);GO:0021556(central nervous system formation);GO:0031637(regulation of neuronal sy…	ENOG4111KIW(NA)	K01052	lysosomal acid lipase/cholesteryl ester hydrolase	EC:3.1.1.13	dpx00100(Steroid biosynthesis);dpx04142(Lysosome)	H9JMW8.1 PF16077.3;Spaetzle;	-	GWHTAMML002838	98.382	309	5	0	1834	2142	19	327	1.52e-153	544	0	2	0	6	2	4	1199	783	1979	0	0.02	0	0.08	0.04	0.05	11.54	8.75	20.14	0.01	0.06	13.48	3.45417e-45	2.03734e-47	yes	6.1867e-06	2.74562e-05
TRINITY_DN38173_c0_g2	876	salivary protein Sal1 [Rhipicephalus annulatus]	-	-	-	-	-	-	-	-	-	-	GWHTAMML013289	83.981	206	20	5	164	369	1244	1436	1.18e-46	185	20966.1	7282.01	2444.94	0	1	1	5	1	11	8435.92	3131.53	1016.01	0	0.28	0.45	1.41	0.2	2.44	4194.49	0.24	1.35	6.1427e-45	3.64898e-47	yes	2.59501	0.000109825
TRINITY_DN41263_c0_g2	3406	Vitellogenin-2 [Caenorhabditis elegans]	vit-2	Vitellogenin-2 OS=Caenorhabditis elegans GN=vit-2 PE=1 SV=5	GO:0005319(lipid transporter activity);GO:0005576(extracellular region);GO:0006869(lipid transport);GO:0031410(cytoplasmic vesicle);GO:0031983(vesicle lumen);GO:0042718(yolk granule);GO:0045735(nutrient reservoir activity)	ENOG411104F(Apolipoprotein B (Including Ag(X) antigen))	-	-	-	-	G8JY38.1 PF09172.9;DUF1943;	-	-	-	-	-	-	-	-	-	-	-	-	0	0	0	880	1019	1106	0	0	0	0	0	0	11.56	12.12	12.06	0	0	0	0	11.91	0	1.56228e-44	9.34632e-47	yes	0	0.00545005
TRINITY_DN40429_c0_g1	1236	salivary sulfotransferase, putative [Ixodes scapularis]	Sult3a1	Amine sulfotransferase OS=Mus musculus GN=Sult3a1 PE=2 SV=1	GO:0008146(sulfotransferase activity)	ENOG4111H56(Sulfotransferase)	NA	NA	NA	NA(NA)	B7PQV2.1 PF00685.25;Sulfotransfer_1;	-	GWHTAMML012331	94.428	987	55	0	1	987	1	987	0	1519	951	1337	1023	7	16	7	1	2	1	26.03	41.74	37.17	0.22	0.49	0.19	0.03	0.06	0.03	34.98	0.3	0.04	3.05301e-44	1.83932e-46	yes	0.0216411	0.000137281
TRINITY_DN43343_c1_g1	1537	-	-	-	-	-	-	-	-	-	-	-	-	-	-	-	-	-	-	-	-	-	-	1119	667	1246	1	0	2	8	3	3	400.94	110.32	234.62	0.35	0	0.64	0.56	0.7	1.22	248.63	0.33	0.83	5.13036e-44	3.11245e-46	yes	0.15382	0.000151009
TRINITY_DN37201_c1_g4	294	-	-	-	-	-	-	-	-	-	-	-	-	-	-	-	-	-	-	-	-	-	-	0	0	0	0	2	0	1241	616	945	0	0	0	0	0.49	0	382.73	205.3	323.95	0	0.16	303.99	5.77117e-44	3.52553e-46	yes	0	7.32165e-05
TRINITY_DN58100_c0_g1	3411	acetylcholinesterase, putative [Ixodes scapularis]	-	Acetylcholinesterase OS=Leptinotarsa decemlineata PE=2 SV=1	GO:0004104(cholinesterase activity);GO:0005615(extracellular space)	COG2272(Carboxylesterase)	K01049	acetylcholinesterase	EC:3.1.1.7	isc00564(Glycerophospholipid metabolism)	B7PWE5.1 PF00135.26;COesterase;	-	GWHTAMML020400	97.956	1908	39	0	1	1908	1	1908	0	3308	1	0	0	3	6	0	5481.41	894.76	5336	0.19	0	0	0.03	0.06	0	47.88	8.22	43.58	0.06	0.03	33.23	5.79625e-44	3.56527e-46	yes	3.71202e-05	1.37281e-05
TRINITY_DN48825_c1_g1	1330	conserved hypothetical protein [Ixodes scapularis]	-	-	-	ENOG410Y1IK(Protein of unknown function (DUF3421))	-	-	-	-	-	-	-	-	-	-	-	-	-	-	-	-	-	16924	19762	12396	447	468	384	52	81	29	1247.64	1624.6	1224.31	31.67	32.85	24.11	3.51	5.66	2.11	1365.52	29.54	3.76	6.77512e-44	4.19592e-46	yes	0.844807	0.0135176
TRINITY_DN38633_c0_g1	927	-	-	-	-	-	-	-	-	-	-	"CS_pos": "Cleavage site between pos. 20 and 21: CFA-SG. Probability: 0.5542",	-	-	-	-	-	-	-	-	-	-	-	1	0	0	10333	31919	15514	8485.99	13350	10361	0.05	0	0	912.84	3123.18	1264.21	1174.01	2161.98	1521.97	0.02	1766.74	1619.32	8.17937e-44	5.10005e-46	yes	1.23734e-05	0.808466
TRINITY_DN49972_c0_g2	308	-	-	-	-	-	-	-	-	-	-	-	-	-	-	-	-	-	-	-	-	-	-	0	0	0	0	0	0	883	673	1115	0	0	0	0	0	0	244.96	201.82	343.3	0	0	263.36	8.38289e-44	5.26226e-46	yes	0	0
TRINITY_DN49972_c0_g1	371	-	-	-	-	-	-	-	-	-	-	-	-	-	-	-	-	-	-	-	-	-	-	0	0	0	0	0	0	889.29	766.28	709.92	0	0	0	0	0	0	219.33	219.94	201.42	0	0	213.56	8.90507e-44	5.62757e-46	yes	0	0
TRINITY_DN35946_c0_g2	1592	cuticular protein, putative [Ixodes scapularis]	-	Cuticle protein 10.9 OS=Ixodes ricinus PE=1 SV=1	GO:0005615(extracellular space)	ENOG410Y0B9(Cuticle protein)	-	-	-	-	B7PDK3.1 PF00379.21;Chitin_bind_4;	"CS_pos": "Cleavage site between pos. 42 and 43: ANA-GN. Probability: 0.5355",	-	-	-	-	-	-	-	-	-	-	-	0	0	0	62	95	128	2112	1225	1815	0	0	0	1.42	2.13	2.57	39.7	24.75	34.99	0	2.04	33.15	1.82059e-43	1.1582e-45	yes	0	0.00093351
TRINITY_DN42487_c0_g1	219	-	-	-	-	-	-	-	-	-	-	-	-	-	-	-	-	-	-	-	-	-	-	0	2	0	0	0	0	846	656	1156	0	1.56	0	0	0	0	527.89	441.17	802.77	0.52	0	590.61	1.97497e-43	1.26473e-45	yes	0.000321709	0
TRINITY_DN50628_c0_g1	3184	cuticle protein, putative [Ixodes scapularis]	-	Adult-specific rigid cuticular protein 15.5 OS=Araneus diadematus PE=1 SV=1	GO:0005615(extracellular space)	ENOG410Y0B9(Cuticle protein)	K03006	DNA-directed RNA polymerase II subunit RPB1	EC:2.7.7.6	tut00230(Purine metabolism);tut00240(Pyrimidine metabolism);tut03020(RNA polymerase)	B7P5Q4.1 PF00379.21;Chitin_bind_4;	-	-	-	-	-	-	-	-	-	-	-	-	0	2	0	9	5	6	14164	1200	10086	0	0.04	0	0.14	0.09	0.09	158.94	15.33	138.26	0.01	0.11	104.18	1.99374e-43	1.28514e-45	yes	6.1867e-06	5.03363e-05
TRINITY_DN37667_c1_g3	1475	Proclotting enzyme, partial [Stegodyphus mimosarum]	-	Clotting factor B OS=Tachypleus tridentatus PE=1 SV=1	GO:0004252(serine-type endopeptidase activity);GO:0005044(scavenger receptor activity);GO:0006508(proteolysis);GO:0008233(peptidase activity);GO:0008236(serine-type peptidase activity);GO:0016020(membrane);GO:0016787(hydrolase activity)	COG5640(protease)	NA	NA	NA	NA(NA)	T1KLS5.1 PF00089.24;Trypsin;	-	-	-	-	-	-	-	-	-	-	-	-	0	0	0	11	18	9	892	1412	2990	0	0	0	0.27	0.44	0.2	18.44	31.41	63.49	0	0.3	37.78	2.14718e-43	1.3931e-45	yes	0	0.000137281
TRINITY_DN47165_c1_g2	3694	transglutaminase [Haemaphysalis longicornis]	-	Annulin OS=Schistocerca americana PE=2 SV=1	GO:0003810(protein-glutamine gamma-glutamyltransferase activity);GO:0018149(peptide cross-linking);GO:0042381(hemolymph coagulation);GO:0045087(innate immune response)	ENOG410XQEZ(transglutaminase)	NA	NA	NA	NA(NA)	E9FUJ2.1 PF01841.17;Transglut_core;	-	GWHTAMML002307	98.269	1675	29	0	36	1710	369	2043	0	2933	0	0	0	4890	3850	3000	3038	3039	3577	0	0	0	61.96	48.9	34.51	36.19	41.67	46.4	0	48.46	41.42	2.37276e-43	1.54945e-45	yes	0	0.0221754
TRINITY_DN41209_c0_g2	1432	-	-	-	-	-	-	-	-	-	-	-	-	-	-	-	-	-	-	-	-	-	-	0	1	4	6	29	11	3253	2036	1679	0	0.09	0.45	0.68	2.85	1.11	364.6	243.06	201.17	0.18	1.55	269.61	3.93786e-43	2.58808e-45	yes	0.000111361	0.000709285
TRINITY_DN56779_c2_g4	2322	Kunitz/Bovine pancreatic trypsin inhibitor domain protein [Trichuris suis]	Ppn	Papilin OS=Drosophila melanogaster GN=Ppn PE=1 SV=2	GO:0004222(metalloendopeptidase activity);GO:0004867(serine-type endopeptidase inhibitor activity);GO:0005201(extracellular matrix structural constituent);GO:0005604(basement membrane);GO:0008270(zinc ion binding);GO:0030198(extracellular matrix organization)	ENOG410XQNP(serine peptidase inhibitor, Kunitz type)	K03909	tissue factor pathway inhibitor	-	epz04610(Complement and coagulation cascades)	B7PG23.1 PF00014.21;Kunitz_BPTI;	-	GWHTAMML021737	93.75	816	51	0	1	816	403	1218	0	1225	209668	23748.9	33200	0	11	4	1	3	0	2690.55	525.26	607.36	0	0.16	0.05	0.01	0.04	0	1274.39	0.07	0.02	4.38058e-43	2.8975e-45	yes	0.788427	3.20322e-05
TRINITY_DN47804_c0_g1	978	-	-	-	-	-	-	-	-	-	-	-	-	-	-	-	-	-	-	-	-	-	-	0	0	0	4101	2998	2233	128	207	78	0	0	0	200.64	134.38	102.63	4.96	8.78	3.46	0	145.88	5.73	4.67959e-43	3.115e-45	yes	0	0.0667551
TRINITY_DN46309_c0_g3	930	-	-	-	-	-	-	-	-	-	-	-	-	-	-	-	-	-	-	-	-	-	-	1158	1418	628	1	4	3	7	7	5	45.59	61.84	32.12	0.04	0.17	0.11	0.26	0.28	0.19	46.52	0.11	0.24	6.56682e-43	4.39891e-45	yes	0.0287805	5.03363e-05
TRINITY_DN57209_c1_g1	2394	cuticle protein, putative [Ixodes scapularis]	-	Cuticle protein 10.9 OS=Ixodes ricinus PE=1 SV=1	GO:0005615(extracellular space)	-	-	-	-	-	B7P5P8.1 PF00379.21;Chitin_bind_4;	-	GWHTAMML010431	94.353	549	31	0	1	549	28	576	0	843	2237	1865	517	0	0	0	12	8	9	35.33	30.92	29.8	0	0	0	0.15	0.14	0.15	32.02	0	0.15	1.29584e-42	8.73503e-45	yes	0.0198098	0
TRINITY_DN55649_c1_g1	1245	-	-	-	-	-	-	-	-	-	-	-	-	-	-	-	-	-	-	-	-	-	-	31	86	35	1	4	2	29706	3789	27147	4.99	8.02	12.52	0.11	0.12	0.05	1805.57	253.72	1605.16	8.51	0.09	1221.48	1.97239e-42	1.33786e-44	yes	0.00526488	4.11843e-05
TRINITY_DN38267_c1_g1	597	-	-	-	-	-	-	-	-	-	-	-	-	-	-	-	-	-	-	-	-	-	-	8008.99	23353	2069	10	8	20	0	0	0	790.68	2668.13	229.71	0.75	0.65	1.36	0	0	0	1229.51	0.92	0	2.58213e-42	1.76232e-44	yes	0.760661	0.000420995
TRINITY_DN50268_c0_g1	1326	-	-	-	-	-	-	-	-	-	-	-	-	-	-	-	-	-	-	-	-	-	-	0	0	1	13265.9	10115.9	6942.22	3624.55	6058.76	2912.72	0	0	0.04	377.43	292.11	176.09	88.71	160.71	79.57	0.01	281.88	109.66	2.89979e-42	1.99134e-44	yes	6.1867e-06	0.128989
TRINITY_DN55054_c0_g1	2007	hypothetical protein QR98_0013400 [Sarcoptes scabiei]	-	-	-	-	-	-	-	-	-	-	GWHTAMML021019	96.805	313	9	1	219	531	391	702	1.16e-147	521	4.75	2	4	12.08	37.31	33.02	8434.34	1878.05	2650.78	0.34	0.03	0.25	0.48	1.25	1.21	143.87	47.5	62.97	0.21	0.98	84.78	3.1491e-42	2.17582e-44	yes	0.000129921	0.000448451
TRINITY_DN51672_c1_g4	305	-	-	-	-	-	-	-	-	-	-	-	-	-	-	-	-	-	-	-	-	-	-	1	0	0	2008	2049	1732	56	75	132	0.34	0	0	487.89	503.15	384.03	17.27	25	45.25	0.11	458.36	29.17	4.14075e-42	2.87843e-44	yes	6.80537e-05	0.209747
TRINITY_DN40940_c0_g1	3429	-	-	-	-	-	-	-	-	-	-	-	-	-	-	-	-	-	-	-	-	-	-	0	0	0	2068	2720	2410	2124	3921	2900	0	0	0	172.98	332.82	174.56	151.95	330.51	317.27	0	226.79	266.58	6.93788e-42	4.85207e-44	yes	0	0.10378
TRINITY_DN41573_c0_g2	434	PREDICTED: tissue factor pathway inhibitor-like [Stegastes partitus]	-	Kunitz-type serine protease inhibitor 6 (Fragment) OS=Rhipicephalus microplus PE=1 SV=2	GO:0004867(serine-type endopeptidase inhibitor activity);GO:0005615(extracellular space);GO:0007596(blood coagulation);GO:0009986(cell surface);GO:0010951(negative regulation of endopeptidase activity)	ENOG410XQNP(serine peptidase inhibitor, Kunitz type)	NA	NA	NA	NA(NA)	D6WQ41.1 PF00014.21;Kunitz_BPTI;	-	GWHTAMML022086	95.238	399	19	0	1	399	79	477	0	632	1694	3204	1184	10	5	7	0	7	1	262.59	575.66	257.37	2.22	0.86	1.21	0	1.8	0.15	365.21	1.43	0.65	7.72511e-42	5.43518e-44	yes	0.225945	0.000654372
TRINITY_DN53846_c0_g1	2131	vitellogenin [Dermacentor variabilis]	-	-	-	ENOG4110M1Q(Vitellogenin)	-	-	-	-	B7QJ67.1 PF01347.20;Vitellogenin_N;	-	GWHTAMML008146	93.85	1122	66	1	1	1119	265	1386	0	1687	2196	1132	833	1	5	8	8	4	2	41.29	33.39	15.78	0.02	0.08	0.12	0.15	0.06	0.05	30.15	0.07	0.09	1.36271e-41	9.64507e-44	yes	0.0186529	3.20322e-05
TRINITY_DN50028_c0_g1	476	-	-	-	-	-	-	-	-	-	-	-	-	-	-	-	-	-	-	-	-	-	-	7	3	6	9420.81	10913.9	9879.98	5698.8	3304.16	6690.87	1.41	0.41	2.74	994.03	1536.42	914.01	1042.07	395.69	1482.21	1.52	1148.15	973.32	1.49791e-41	1.06651e-43	yes	0.000940379	0.525397
TRINITY_DN415_c0_g1	618	fatty acid-binding protein, intestinal [Mus musculus]	Fabp2	Fatty acid-binding protein, intestinal OS=Mus musculus GN=Fabp2 PE=1 SV=2	GO:0005324(long-chain fatty acid transporter activity);GO:0005504(fatty acid binding);GO:0005622(intracellular);GO:0005737(cytoplasm);GO:0005886(plasma membrane);GO:0005902(microvillus);GO:0006631(fatty acid metabolic process);GO:0008289(lipid binding);GO:0015909(long-chain fatty acid transport);GO:0036041(long-chain fatty acid binding);GO:0045179(apical cortex);GO:0050892(intestinal absorption)	ENOG4111US8(acid binding protein)	K08751	fatty acid-binding protein 2, intestinal	-	mmu03320(PPAR signaling pathway);mmu04975(Fat digestion and absorption)	P02693.4 PF00061.21;Lipocalin;	-	-	-	-	-	-	-	-	-	-	-	-	0	0	0	1	0	0	550	801	923	0	0	0	0.07	0	0	37.74	59.23	67.2	0	0.02	54.72	1.50359e-41	1.07689e-43	yes	0	9.15206e-06
TRINITY_DN55437_c1_g3	636	-	-	-	-	-	-	-	-	-	-	-	-	-	-	-	-	-	-	-	-	-	-	0	0	0	2445	3676.69	2830	2762	3547	6115	0	0	0	167.51	248.69	171.82	180.63	249.94	423.36	0	196.01	284.64	2.30001e-41	1.65699e-43	yes	0	0.0896948
TRINITY_DN52957_c0_g1	698	-	-	-	-	-	-	-	-	-	-	-	-	-	-	-	-	-	-	-	-	-	-	11296	2740.8	3310.88	0	0	10	1	0	0	943.35	383.41	681.53	0	0	0.69	0.07	0	0	669.43	0.23	0.02	3.28296e-41	2.37895e-43	yes	0.414156	0.000105249
TRINITY_DN3527_c0_g1	464	serum amyloid A protein [Gallus gallus]	-	Serum amyloid A protein OS=Anas platyrhynchos PE=1 SV=2	GO:0005615(extracellular space);GO:0006953(acute-phase response);GO:0034364(high-density lipoprotein particle);GO:0042056(chemoattractant activity);GO:0050918(positive chemotaxis);GO:0060326(cell chemotaxis)	ENOG4110KPS(Serum amyloid A-like 1)	NA	NA	NA	NA(NA)	F1NW65.2 PF00277.16;SAA;	"CS_pos": "Cleavage site between pos. 36 and 37: ASA-DN. Probability: 0.6914",	-	-	-	-	-	-	-	-	-	-	-	753	701	691	0	0	0	0	0	0	97.27	102.11	124.58	0	0	0	0	0	0	107.99	0	0	3.62433e-41	2.6416e-43	yes	0.0668102	0
TRINITY_DN57899_c2_g3	1701	-	-	-	-	-	-	-	-	-	-	-	-	-	-	-	-	-	-	-	-	-	-	0	0	0	321.14	435.86	241.46	1885.36	1959.15	3820.96	0	0	0	13.38	14.3	6.39	80.45	82.03	102.1	0	11.36	88.19	3.67824e-41	2.69638e-43	yes	0	0.00519837
TRINITY_DN58332_c9_g1	1615	secreted protein, putative [Ixodes scapularis]	-	-	-	-	-	-	-	-	-	-	-	-	-	-	-	-	-	-	-	-	-	2906.92	1525.73	785.85	7.16	6.27	6.08	13.14	3	10.17	126.57	90.46	27.21	0.16	0.17	0.12	0.37	0.09	0.19	81.41	0.15	0.22	3.76817e-41	2.77819e-43	yes	0.0503659	6.86405e-05
TRINITY_DN42467_c0_g1	2090	-	-	-	-	-	-	-	-	-	-	-	-	-	-	-	-	-	-	-	-	-	-	5	1	10	18	12	39	17737	2902.12	13184	0.07	0.02	0.58	0.52	0.2	1.05	534.39	79.95	519.21	0.22	0.59	377.85	4.1176e-41	3.05316e-43	yes	0.000136107	0.000269986
TRINITY_DN57503_c2_g2	1181	-	-	-	-	-	-	-	-	-	-	-	-	-	-	-	-	-	-	-	-	-	-	6800	1703	1875	3	7	2	59	51	37	194.06	53.76	68.9	0.1	0.22	0.06	1.59	1.48	1.03	105.57	0.13	1.37	5.87576e-41	4.38157e-43	yes	0.065313	5.94884e-05
TRINITY_DN51113_c4_g1	469	TPA_inf: glycine-rich protein 44 [Amblyomma variegatum]	-	-	-	-	-	-	-	-	-	-	GWHTAMML013290	94.602	352	17	2	117	467	697	347	2.16e-154	544	14183.9	3724.06	1167.95	4	2	0	0	1	1	2133.95	836.28	278.06	0.76	0.89	0	0	0.12	0.12	1082.76	0.55	0.08	6.27217e-41	4.7036e-43	yes	0.669871	0.000251682
TRINITY_DN46552_c0_g3	1380	-	-	-	-	-	-	-	-	-	-	"CS_pos": "Cleavage site between pos. 25 and 26: GQS-QC. Probability: 0.7555",	GWHTAMML012834	92.119	571	35	5	155	716	66	635	0	797	0	0	0	1280	2102.01	820	4098	4813	6801	0	0	0	35.45	56.51	20.15	96.99	122.43	165.48	0	37.37	128.3	7.21983e-41	5.45706e-43	yes	0	0.0171006
TRINITY_DN46758_c2_g1	571	-	-	-	-	-	-	-	-	-	-	-	-	-	-	-	-	-	-	-	-	-	-	0	0	0	1	4	4	1015	1014	562	0	0	0	0.08	0.31	0.28	79.9	86.03	47.23	0	0.22	71.05	7.21983e-41	5.4751e-43	yes	0	0.000100673
TRINITY_DN35848_c2_g2	253	salivary protein Sal2 [Rhipicephalus annulatus]	-	-	-	-	-	-	-	-	-	-	-	-	-	-	-	-	-	-	-	-	-	6736.45	3461.72	488.56	0	0	0	0	0	1	3215.13	1913.21	342.58	0	0	0	0	0	0.49	1823.64	0	0.16	1.19451e-40	9.10881e-43	yes	1.12823	0
TRINITY_DN48048_c1_g1	1316	-	-	-	-	-	-	-	-	-	-	-	-	-	-	-	-	-	-	-	-	-	-	3311	635	717	0	0	1	0	0	0	82.93	17.82	23.33	0	0	0.02	0	0	0	41.36	0.01	0	1.57199e-40	1.20535e-42	yes	0.0255882	4.57603e-06
TRINITY_DN39305_c0_g4	653	-	-	-	-	-	-	-	-	-	-	-	-	-	-	-	-	-	-	-	-	-	-	0	0	0	116	204	296	2575	3917	1450	0	0	0	7.67	13.31	17.35	161.49	264.49	95.94	0	12.78	173.97	1.72414e-40	1.32928e-42	yes	0	0.00584817
TRINITY_DN48140_c2_g3	2980	-	-	-	-	-	-	-	-	-	-	-	-	-	-	-	-	-	-	-	-	-	-	4	0	4	14	21	25	3214.93	806.7	2309.51	0.2	0	0.47	1.07	1.59	1.72	205.91	42.88	197.41	0.22	1.46	148.73	1.84551e-40	1.43063e-42	yes	0.000136107	0.0006681
TRINITY_DN54917_c0_g2	1678	acetylcholinesterase, putative [Ixodes scapularis]	-	Acetylcholinesterase OS=Anopheles stephensi PE=3 SV=1	GO:0004104(cholinesterase activity);GO:0005615(extracellular space)	COG2272(Carboxylesterase)	K01049	acetylcholinesterase	EC:3.1.1.7	isc00564(Glycerophospholipid metabolism)	B7PXA2.1 PF00135.26;COesterase;	-	GWHTAMML023709	96.927	1139	35	0	25	1163	1	1139	0	1910	0	0	0	43.68	10	15	4974	1320	2971.01	0	0	0	0.93	0.21	0.28	102.67	26.96	84.07	0	0.47	71.23	1.94833e-40	1.52186e-42	yes	0	0.000215073
TRINITY_DN46158_c0_g4	1003	-	-	-	-	-	-	-	-	-	-	-	-	-	-	-	-	-	-	-	-	-	-	2288.21	2163.86	350.95	0	0	0	0	1	0	147.7	636.06	34.77	0	0	0	0	0.09	0	272.84	0	0.03	1.94833e-40	1.52675e-42	yes	0.168798	0
TRINITY_DN56688_c0_g1	1198	-	-	-	-	-	-	-	-	-	-	-	-	-	-	-	-	-	-	-	-	-	-	2254.48	1770.53	787.54	0	4	12	0	1	1	786.9	723.47	403.71	0	1.16	3.16	0	0.4	0.03	638.03	1.44	0.14	2.97056e-40	2.3403e-42	yes	0.39473	0.000658948
TRINITY_DN58100_c1_g1	2667	-	-	-	-	-	-	-	-	-	-	-	-	-	-	-	-	-	-	-	-	-	-	0	0	3	0	1	0	3073.59	458	2671.9	0	0	0.04	0	0.02	0	54.97	10	47.72	0.01	0.01	37.56	3.37519e-40	2.6733e-42	yes	6.1867e-06	4.57603e-06
TRINITY_DN50987_c0_g1	310	-	-	-	-	-	-	-	-	-	-	-	GWHTAMML013290	83.849	291	41	5	1	288	612	325	7.24e-73	272	3540.52	1070.65	534.72	0	0	0	0	2	1	1601.56	555.13	329.3	0	0	0	0	0.73	0.39	828.66	0	0.37	4.21459e-40	3.35591e-42	yes	0.512667	0
TRINITY_DN37767_c0_g2	1078	-	-	-	-	-	-	-	-	-	-	-	-	-	-	-	-	-	-	-	-	-	-	1	0	0	956	730.4	523	2824	2178	4831.99	0.3	0	0	77.45	66.8	34.72	219.46	172.96	876.58	0.1	59.66	423	5.49241e-40	4.39652e-42	yes	6.1867e-05	0.0273006
TRINITY_DN45884_c1_g2	668	-	-	-	-	-	-	-	-	-	-	-	-	-	-	-	-	-	-	-	-	-	-	5	7	5	39	48	35	3195	1277	7626	0.37	0.63	0.45	3.11	4.09	2.7	258.65	118.42	594.55	0.48	3.3	323.87	7.87345e-40	6.3538e-42	yes	0.000296962	0.00151009
TRINITY_DN58038_c3_g1	8296	hypothetical protein IscW_ISCW004626 [Ixodes scapularis]	-	-	-	-	-	-	-	-	-	-	-	-	-	-	-	-	-	-	-	-	-	57370.4	17634	17975	15	14	35	11	64	9	284.17	65.28	77.24	0.06	0.06	0.12	0.03	0.21	0.03	142.23	0.08	0.09	7.87345e-40	6.36882e-42	yes	0.0879935	3.66082e-05
TRINITY_DN34458_c0_g2	2100	deleted in malignant brain tumors 1 protein-like [Gallus gallus]	Dmbt1	Deleted in malignant brain tumors 1 protein OS=Oryctolagus cuniculus GN=Dmbt1 PE=1 SV=2	GO:0019898(extrinsic component of membrane);GO:0035375(zymogen binding);GO:0042589(zymogen granule membrane)	ENOG410XPN2(CUB and zona pellucida-like domains 1)	K13912	deleted in malignant brain tumors 1 protein	-	epz04970(Salivary secretion)	G1NGA2.2 PF00100.21;Zona_pellucida;	-	-	-	-	-	-	-	-	-	-	-	-	582	700	536	0	0	0	0	0	0	23.27	31.64	27.44	0	0	0	0	0	0	27.45	0	0	9.00115e-40	7.31893e-42	yes	0.0169825	0
TRINITY_DN49236_c0_g1	852	dathoxin-4 [Dermacentor andersoni]	-	-	GO:0004867(serine-type endopeptidase inhibitor activity);GO:0005576(extracellular region);GO:0007596(blood coagulation);GO:0007599(hemostasis);GO:0010466(negative regulation of peptidase activity);GO:0030414(peptidase inhibitor activity)	ENOG410XQNP(serine peptidase inhibitor, Kunitz type)	NA	NA	NA	NA(NA)	-	-	GWHTAMML025664	95.217	230	11	0	410	639	29	258	2.49e-100	364	0	0	0	4116.22	5010.61	2009.24	573.14	546.94	335.5	0	0	0	297.39	258.93	83.33	58.16	62.88	17.86	0	213.22	46.3	1.51156e-39	1.23544e-41	yes	0	0.0975701
TRINITY_DN50322_c0_g3	1176	hypothetical protein IscW_ISCW008703 [Ixodes scapularis]	-	-	-	-	-	-	-	-	-	-	GWHTAMML026231	92.944	496	8	1	183	678	1215	1683	0	697	5919	2969	1764	39	29	28	38	56	27	541.87	291.19	71.88	1.94	2.45	1.07	2.7	4.79	2.16	301.65	1.82	3.22	1.59834e-39	1.31309e-41	yes	0.186622	0.000832838
TRINITY_DN52347_c2_g1	1494	-	-	-	-	-	-	-	-	-	-	-	-	-	-	-	-	-	-	-	-	-	-	0	2	3	20	20	13	1360.72	784	1123.96	0	0.09	0.08	4.11	2.88	1.29	132.14	93.69	126.37	0.06	2.76	117.4	1.63334e-39	1.34873e-41	yes	3.71202e-05	0.00126298
TRINITY_DN52736_c1_g1	2708	hypothetical protein IscW_ISCW004809 [Ixodes scapularis]	-	-	-	-	NA	NA	NA	NA(NA)	-	-	GWHTAMML004740	95.079	508	25	0	2019	2526	414	921	0	800	1833	2570	663	10	2	6	7	6	4	23.96	48.58	21.05	0.13	0.02	1.01	0.07	0.84	0.04	31.2	0.39	0.32	1.89892e-39	1.57603e-41	yes	0.0193025	0.000178465
TRINITY_DN56328_c2_g1	912	-	-	-	-	-	-	-	-	-	-	-	GWHTAMML017572	96.35	411	15	0	165	575	516	926	0	676	8	0	0	1	1	0	3920.63	885	4553.51	0.45	0	0	0.05	0.05	0	210.01	51.1	292.08	0.15	0.03	184.4	2.24532e-39	1.87299e-41	yes	9.28005e-05	1.37281e-05
TRINITY_DN53016_c1_g1	1369	-	-	-	-	-	-	-	-	-	-	-	-	-	-	-	-	-	-	-	-	-	-	0	1	0	0	0	0	1116	431	809	0	0.51	0	0	0	0	243.82	177.75	271.04	0.17	0	230.87	2.31906e-39	1.94427e-41	yes	0.000105174	0
TRINITY_DN33994_c0_g1	341	-	-	-	-	-	-	-	-	-	-	-	-	-	-	-	-	-	-	-	-	-	-	3730.98	557.2	769.12	0	0	1	0	0	0	1401.78	229.33	407.57	0	0	0.41	0	0	0	679.56	0.14	0	2.68474e-39	2.26217e-41	yes	0.420424	6.40644e-05
TRINITY_DN51964_c0_g1	4585	conserved hypothetical protein [Ixodes scapularis]	-	-	-	-	-	-	-	-	-	-	GWHTAMML022886	93.683	934	20	3	1080	2013	483	1377	0	1362	31	3	4	26	52	23	22538	7708	25361	0.21	0.02	0.03	0.2	0.38	0.41	151.6	93.13	219.11	0.09	0.33	154.61	3.26789e-39	2.7673e-41	yes	5.56803e-05	0.000151009
TRINITY_DN38168_c0_g2	1038	-	-	-	-	-	-	-	-	-	-	"CS_pos": "Cleavage site between pos. 18 and 19: ATA-FP. Probability: 0.5066",	-	-	-	-	-	-	-	-	-	-	-	0	0	0	3135	2615.01	3310	103	249	67	0	0	0	127.64	101.89	119.64	3.53	9.3	2.55	0	116.39	5.13	4.15653e-39	3.53732e-41	yes	0	0.0532604
TRINITY_DN52609_c0_g1	2137	BPTI/Kunitz domain-containing protein-like isoform X2 [Stylophora pistillata]	-	BPTI/Kunitz domain-containing protein (Fragment) OS=Haliotis asinina PE=1 SV=1	GO:0005576(extracellular region)	ENOG410XQNP(serine peptidase inhibitor, Kunitz type)	NA	NA	NA	NA(NA)	A0A077Z9R9.1 PF00014.21;Kunitz_BPTI;	-	-	-	-	-	-	-	-	-	-	-	-	1323	5853.01	6737	23	19	16	13	6	2	28.78	142.39	191.65	0.56	0.47	0.32	0.25	0.14	0.04	120.94	0.45	0.14	5.22632e-39	4.46976e-41	yes	0.074822	0.000205921
TRINITY_DN50661_c0_g1	2570	hypothetical protein IscW_ISCW019619 [Ixodes scapularis]	-	-	-	-	-	-	-	-	-	-	-	-	-	-	-	-	-	-	-	-	-	2.11	2.13	12	8.07	16	24.48	15188.8	2196.79	12387	0.02	0.03	0.39	0.11	0.29	0.36	270.17	41.52	192.7	0.15	0.25	168.13	5.95967e-39	5.12207e-41	yes	9.28005e-05	0.000114401
TRINITY_DN45938_c1_g2	1227	-	-	-	-	-	-	-	-	-	-	-	-	-	-	-	-	-	-	-	-	-	-	28	0	1	0	3	2	133408	62617	153812	0.77	0	0.04	0	0.09	0.05	3460.42	1749.4	4112.5	0.27	0.05	3107.44	6.5311e-39	5.64069e-41	yes	0.000167041	2.28802e-05
TRINITY_DN57157_c1_g1	3378	cuticle protein, putative [Ixodes scapularis]	-	Cuticle protein 16.8 OS=Ixodes ricinus PE=1 SV=1	GO:0005615(extracellular space)	ENOG410Y0B9(Cuticle protein)	K01053	gluconolactonase	EC:3.1.1.17	isc00030(Pentose phosphate pathway);isc00053(Ascorbate and aldarate metabolism)	B7P5Q6.1 PF00379.21;Chitin_bind_4;	-	GWHTAMML010423	97.727	484	11	0	151	634	1	484	0	833	0	0	0	1	1	11	2431	777	1854	0	0	0	0.01	0.01	0.23	33.2	8.63	22.36	0	0.08	21.4	1.21841e-38	1.05743e-40	yes	0	3.66082e-05
TRINITY_DN52380_c0_g3	851	hypothetical protein IscW_ISCW007032 [Ixodes scapularis]	-	-	-	-	-	-	-	-	B7PT31.1 PF16984.3;Grp7_allergen;	-	GWHTAMML009556	96.556	813	25	1	1	810	1	813	0	1343	0	0	0	11878.4	13976.5	10384.7	734.3	1663.04	3203.15	0	0	0	558.71	646.65	431.3	30.73	74.98	139.68	0	545.55	81.8	1.28863e-38	1.12381e-40	yes	0	0.249645
TRINITY_DN56416_c0_g3	423	Inducible metalloproteinase, putative [Ixodes scapularis]	-	-	-	ENOG41127IF(Trypsin Inhibitor like cysteine rich domain)	-	-	-	-	B7P7B7.1 PF01826.15;TIL;	-	GWHTAMML003528	100	63	0	0	76	138	1	63	4.18e-26	117	1031	9863.16	1949	2	5	7	0	0	1	225.23	2477.94	621.83	0.33	0.66	0.78	0	0	0.15	1108.33	0.59	0.05	2.74909e-38	2.40905e-40	yes	0.685691	0.000269986
TRINITY_DN55437_c1_g4	1455	-	-	-	-	-	-	-	-	-	-	-	-	-	-	-	-	-	-	-	-	-	-	0	0	0	2252	4619.32	2287	569	628	927	0	0	0	56.32	114.46	50.31	11.83	14.06	19.8	0	73.7	15.23	3.02841e-38	2.66657e-40	yes	0	0.0337253
TRINITY_DN57899_c2_g1	637	-	-	-	-	-	-	-	-	-	-	-	-	-	-	-	-	-	-	-	-	-	-	1	0	0	1394	1775	772.24	2123	2419.72	2708.78	0.31	0	0	97.94	212.95	47.47	185.73	266.78	286.01	0.1	119.45	246.17	4.02705e-38	3.56286e-40	yes	6.1867e-05	0.0546607
TRINITY_DN39292_c0_g3	326	-	-	-	-	-	-	-	-	-	-	-	-	-	-	-	-	-	-	-	-	-	-	594	4446	8459	0	0	0	0	0	0	161.59	1401.39	3407.1	0	0	0	0	0	0	1656.69	0	0	8.30634e-38	7.38388e-40	yes	1.02494	0
TRINITY_DN47368_c0_g4	1595	hypothetical protein BIW11_01749 [Tropilaelaps mercedesae]	-	-	-	-	-	-	-	-	-	-	GWHTAMML001614	97.33	1086	29	0	289	1374	1086	1	0	1845	7	2	2	2763	4653	5962	3760	2522	3697	0.14	0.04	0.05	62.33	102.81	118.27	70.02	50.58	70.62	0.08	94.47	63.74	9.86891e-38	8.81449e-40	yes	4.94936e-05	0.0432298
TRINITY_DN48987_c0_g1	993	-	-	-	-	-	-	-	-	-	-	-	-	-	-	-	-	-	-	-	-	-	-	0	0	1	1	0	0	1308	462	517	0	0	0.12	0.04	0	0	66.8	23.42	97.78	0.04	0.01	62.67	1.04861e-37	9.40994e-40	yes	2.47468e-05	4.57603e-06
TRINITY_DN53173_c0_g2	210	-	-	-	-	-	-	-	-	-	-	-	-	-	-	-	-	-	-	-	-	-	-	1627.57	442.3	530.87	0	0	0	0	0	0	1199.5	377.83	555.48	0	0	0	0	0	0	710.94	0	0	1.48339e-37	1.3374e-39	yes	0.439837	0
TRINITY_DN38083_c0_g4	1820	acetylcholinesterase, putative [Ixodes scapularis]	-	Acetylcholinesterase OS=Leptinotarsa decemlineata PE=2 SV=1	GO:0004104(cholinesterase activity);GO:0005615(extracellular space)	COG2272(Carboxylesterase)	K01049	acetylcholinesterase	EC:3.1.1.7	isc00564(Glycerophospholipid metabolism)	B7QBJ1.1 PF00135.26;COesterase;	"CS_pos": "Cleavage site between pos. 28 and 29: ASA-LH. Probability: 0.2218",	GWHTAMML020597	98.202	1724	31	0	19	1742	1	1724	0	3013	0	0	0	0	2	0	2622.88	343	2197	0	0	0	0	0.04	0	41.82	5.89	35.87	0	0.01	27.86	1.57874e-37	1.43002e-39	yes	0	4.57603e-06
TRINITY_DN34590_c0_g1	2063	-	-	-	-	-	-	-	-	-	-	"CS_pos": "Cleavage site between pos. 17 and 18: ALA-GN. Probability: 0.7173",	GWHTAMML020568	94.657	1591	40	4	3	1593	216	1761	0	2425	5	2	2	36	49	50	1508	962	999	0.16	0.07	0.07	1.08	1.47	1.3	34.19	22.25	21.59	0.1	1.28	26.01	1.85707e-37	1.68995e-39	yes	6.1867e-05	0.000585732
TRINITY_DN35589_c0_g1	1713	vitellogenin-2 precursor [Dermacentor variabilis]	-	-	-	-	-	-	-	-	B7Q7E5.1 PF00094.23;VWD;	-	-	-	-	-	-	-	-	-	-	-	-	4008.08	438.01	964	1	0	2	1.01	1	0	234.84	28.02	79.02	0.06	0	0.12	0.09	0.09	0	113.96	0.06	0.06	2.87477e-37	2.62818e-39	yes	0.0705037	2.74562e-05
TRINITY_DN45738_c0_g1	1123	-	-	-	-	-	-	-	-	-	-	-	-	-	-	-	-	-	-	-	-	-	-	3944	645	662	0	1	2	0	0	0	121.75	22.31	26.21	0	0.03	0.06	0	0	0	56.76	0.03	0	3.00888e-37	2.76347e-39	yes	0.0351157	1.37281e-05
TRINITY_DN47150_c1_g1	3494	PREDICTED: chorion peroxidase-like [Galendromus occidentalis]	pxt	Chorion peroxidase OS=Aedes aegypti GN=pxt PE=1 SV=3	GO:0004601(peroxidase activity);GO:0006979(response to oxidative stress);GO:0020037(heme binding);GO:0055114(oxidation-reduction process)	ENOG410XPZ3(prostaglandin G H synthase and cyclooxygenase)	NA	NA	NA	NA(NA)	T1KDX4.1 PF03098.13;An_peroxidase;	"CS_pos": "Cleavage site between pos. 21 and 22: TLV-FE. Probability: 0.2562",	GWHTAMML015164	98.908	1191	13	0	10	1200	130	1320	0	2128	16	11	6	5	5	6	1365	578	1869	0.13	0.1	0.06	0.05	0.05	0.05	10.52	4.8	14.66	0.1	0.05	9.99	3.49966e-37	3.22896e-39	yes	6.1867e-05	2.28802e-05
TRINITY_DN53073_c1_g3	547	-	-	-	-	-	-	-	-	-	-	-	-	-	-	-	-	-	-	-	-	-	-	0	0	0	4034	2142	1805	400	572	359	0	0	0	340.75	180.59	135.48	34.03	52.44	33.09	0	218.94	39.85	5.1463e-37	4.76991e-39	yes	0	0.100188
TRINITY_DN55041_c1_g1	1061	salivary sulfotransferase, putative [Ixodes scapularis]	Sult1b1	Sulfotransferase family cytosolic 1B member 1 OS=Rattus norvegicus GN=Sult1b1 PE=1 SV=2	GO:0004062(aryl sulfotransferase activity);GO:0005829(cytosol);GO:0006068(ethanol catabolic process);GO:0006805(xenobiotic metabolic process);GO:0008146(sulfotransferase activity);GO:0008202(steroid metabolic process);GO:0009812(flavonoid metabolic process);GO:0018958(phenol-containing compound metabolic process);GO:0030855(epithelial cell differentiation);GO:0042403(thyroid hormone metabolic pro…	ENOG4111H56(Sulfotransferase)	NA	NA	NA	NA(NA)	B7PQV2.1 PF00685.25;Sulfotransfer_1;	-	GWHTAMML012743	91.314	921	80	0	1	921	226	1146	0	1258	5243	2287	2618	75	80	122	44	17	15	187.64	160.95	113.63	4.37	5.04	7.65	3.11	0.83	0.53	154.07	5.69	1.49	8.84435e-37	8.24873e-39	yes	0.0953185	0.00260376
TRINITY_DN46529_c2_g1	617	-	-	-	-	-	-	-	-	-	-	"CS_pos": "Cleavage site between pos. 29 and 30: SRA-QF. Probability: 0.9099",	GWHTAMML021713	95.764	543	23	0	73	615	115	657	0	876	4842	2828	509	0	7	4	0	0	0	368.04	293.65	60.24	0	0.49	0.38	0	0	0	240.64	0.29	0	8.84435e-37	8.27202e-39	yes	0.148877	0.000132705
TRINITY_DN49551_c0_g2	2050	-	-	-	-	-	-	-	-	-	-	-	GWHTAMML002296	89.524	210	19	2	177	383	210	1	6.26e-70	263	0	0	2.01	0	2	5.02	774.12	541.68	1274.98	0	0	0.04	0	0.05	0.1	14.94	11.56	26.96	0.01	0.05	17.82	9.95207e-37	9.34998e-39	yes	6.1867e-06	2.28802e-05
TRINITY_DN47924_c0_g1	1234	-	-	-	-	-	-	-	-	-	-	-	-	-	-	-	-	-	-	-	-	-	-	757	655.03	351	0	0	0	0	0	1	22.18	26.87	13.51	0	0	0	0	0	0.03	20.85	0	0.01	1.19407e-36	1.12686e-38	yes	0.0128993	0
TRINITY_DN51908_c0_g1	2574	-	-	-	-	-	-	-	-	-	-	-	GWHTAMML023706	96.936	1338	41	0	982	2319	952	2289	0	2244	4	0	0	36814	20609	11268	10645	15731	11884	0.08	0	0	819.56	407.05	215.53	168.25	260.43	656.7	0.03	480.71	361.79	1.21504e-36	1.15177e-38	yes	1.85601e-05	0.219974
TRINITY_DN55451_c0_g1	1986	-	-	-	-	-	-	-	-	-	-	-	-	-	-	-	-	-	-	-	-	-	-	1	0	1	693.85	638	1589.01	8958.02	2563.01	4630.03	0.02	0	0.12	30.87	20.18	60.39	193.77	55.4	111.28	0.05	37.15	120.15	1.24982e-36	1.19e-38	yes	3.09335e-05	0.017
TRINITY_DN34190_c0_g1	446	-	-	-	-	-	-	-	-	-	-	-	-	-	-	-	-	-	-	-	-	-	-	568	772	452	0	0	0	0	0	0	83.5	127.74	93.71	0	0	0	0	0	0	101.65	0	0	1.57451e-36	1.50578e-38	yes	0.0628878	0
TRINITY_DN52266_c0_g1	1199	-	-	-	-	-	-	-	-	-	-	-	-	-	-	-	-	-	-	-	-	-	-	1	0	0	0	0	1	559	369	889	0.05	0	0	0	0	0.04	26.97	19.1	43.07	0.02	0.01	29.71	2.17332e-36	2.08762e-38	yes	1.23734e-05	4.57603e-06
TRINITY_DN54166_c0_g2	1776	secreted protein, putative [Ixodes scapularis]	-	-	-	-	-	-	-	-	-	-	GWHTAMML021520	97.368	684	18	0	70	753	1	684	0	1164	19.24	1	3	370	597	986.99	28088	14885	44946	0.33	0.02	0.07	7.55	11.95	17.67	471.32	270.08	797.93	0.14	12.39	513.11	3.62986e-36	3.50201e-38	yes	8.66138e-05	0.0056697
TRINITY_DN53848_c1_g1	825	secreted protein, putative [Ixodes scapularis]	-	-	GO:0007409(axonogenesis)	-	-	-	-	-	-	-	-	-	-	-	-	-	-	-	-	-	-	2	3	2	6	18	20	1953.33	989.13	683.37	0.42	0.55	0.27	0.89	2.58	2.2	299.17	164.04	118.53	0.41	1.89	193.91	3.78475e-36	3.6674e-38	yes	0.000253655	0.00086487
TRINITY_DN34144_c0_g1	242	-	-	-	-	-	-	-	-	-	-	-	-	-	-	-	-	-	-	-	-	-	-	487	819.56	780	0	0	1.02	0	0	3.69	257.86	503.65	677.05	0	0	0.38	0	0	2.28	479.52	0.13	0.76	3.87885e-36	3.77492e-38	yes	0.296665	5.94884e-05
TRINITY_DN43564_c0_g2	1394	-	-	-	-	-	-	-	-	-	-	-	-	-	-	-	-	-	-	-	-	-	-	0	0	0	1007	3222	1997	2365	3145.99	3026	0	0	0	40.63	127.43	70.6	78.26	115.91	106.45	0	79.55	100.21	4.27167e-36	4.17521e-38	yes	0	0.0364023
TRINITY_DN58014_c1_g2	2126	arylsulfatase B precursor, putative [Ixodes scapularis]	ARSI	Arylsulfatase I OS=Canis lupus familiaris GN=ARSI PE=2 SV=2	GO:0008152(metabolic process);GO:0008484(sulfuric ester hydrolase activity)	COG3119(Sulfatase)	K01135	arylsulfatase B	EC:3.1.6.12	dme00531(Glycosaminoglycan degradation);dme04142(Lysosome)	B7PB76.1 PF00884.21;Sulfatase;	-	GWHTAMML010906	98.216	897	16	0	1	897	607	1503	0	1568	1.03	7.19	8.11	12.52	12.02	24.63	1539	871.34	1443.83	0.01	0.11	0.14	0.21	0.19	0.37	21.6	13.76	21.45	0.09	0.26	18.94	5.52062e-36	5.41921e-38	yes	5.56803e-05	0.000118977
TRINITY_DN57356_c0_g1	2149	-	-	-	-	-	-	-	-	-	-	-	-	-	-	-	-	-	-	-	-	-	-	9770.99	12138.3	5451.15	145.15	236.01	537.03	7.05	21.02	6.05	483.27	469.64	288.7	6.93	14.52	41.12	0.39	2.34	0.82	413.87	20.86	1.18	7.71815e-36	7.60889e-38	yes	0.256049	0.0095456
TRINITY_DN36038_c1_g1	1853	-	-	-	-	-	-	-	-	-	-	-	-	-	-	-	-	-	-	-	-	-	-	1	0	0	0	1	0	1441	256	1004	0.02	0	0	0	0.02	0	781.85	136.28	629.89	0.01	0.01	516.01	8.40786e-36	8.32426e-38	yes	6.1867e-06	4.57603e-06
TRINITY_DN44386_c2_g5	583	-	-	-	-	-	-	-	-	-	-	-	-	-	-	-	-	-	-	-	-	-	-	0	0	0	3	38	18	6935.82	1964	14021.9	0	0	0	0.27	2.98	1.3	557.51	169.07	1193.61	0	1.52	640.06	8.80354e-36	8.7531e-38	yes	0	0.000695557
TRINITY_DN57654_c4_g2	3339	-	-	-	-	-	-	-	-	-	-	-	GWHTAMML012886	93.909	197	12	0	1347	1543	197	1	1.35e-79	298	0	0	0	2084	1896	1441.59	697	555	967	0	0	0	74.03	65.73	33.73	30.36	28.6	45.08	0	57.83	34.68	1.05262e-35	1.05103e-37	yes	0	0.0264632
TRINITY_DN43075_c0_g1	908	-	-	-	-	-	-	-	-	-	-	-	-	-	-	-	-	-	-	-	-	-	-	28971	2395	3108	0	3	1	0	0	3	8889.01	813.76	1836.65	0	0.87	0.45	0	0	1.24	3846.47	0.44	0.41	1.11635e-35	1.11936e-37	yes	2.3797	0.000201345
TRINITY_DN34341_c2_g5	1582	Elongation factor 1-alpha [Caenorhabditis elegans]	eft-3	Elongation factor 1-alpha OS=Caenorhabditis elegans GN=eft-3 PE=3 SV=1	GO:0000166(nucleotide binding);GO:0003746(translation elongation factor activity);GO:0003924(GTPase activity);GO:0005525(GTP binding);GO:0005622(intracellular);GO:0005737(cytoplasm);GO:0006412(translation);GO:0006414(translational elongation);GO:0008135(translation factor activity, RNA binding);GO:0009792(embryo development ending in birth or egg hatching);GO:0040007(growth)	COG5256(This protein promotes the GTP-dependent binding of aminoacyl-tRNA to the A-site of ribosomes during protein biosynthesis (By similarity))	K03231	elongation factor 1-alpha	-	cel03013(RNA transport)	L5K105.1 PF00009.25;GTP_EFTU;	-	GWHTAMML015531	76.162	1183	266	14	1	1175	148	1322	2.07e-173	608	0	0	0	504	720	757.01	0	3	0	0	0	0	13.68	19.07	18.08	0	0.07	0	0	16.94	0.02	1.36069e-35	1.37009e-37	yes	0	0.0077518
TRINITY_DN49639_c1_g1	1323	-	-	-	-	-	-	-	-	-	-	-	-	-	-	-	-	-	-	-	-	-	-	0	3	1	2.05	2.02	2.03	866.14	738.85	431.87	0	0.12	0.04	0.09	0.07	0.07	25.22	27.53	14.66	0.05	0.08	22.47	2.33204e-35	2.35798e-37	yes	3.09335e-05	3.66082e-05
TRINITY_DN48264_c0_g1	1109	-	-	-	-	-	-	-	-	-	-	"CS_pos": "Cleavage site between pos. 32 and 33: SLA-DR. Probability: 0.4145",	-	-	-	-	-	-	-	-	-	-	-	999.97	1227.06	396	0	4	0	0	0	0	127.52	173.75	72.39	0	1.3	0	0	0	0	124.55	0.43	0	2.61431e-35	2.6544e-37	yes	0.0770554	0.000196769
TRINITY_DN46418_c0_g1	1102	-	-	-	-	-	-	-	-	-	-	-	-	-	-	-	-	-	-	-	-	-	-	475	8693.01	3667	0	0	0	0	0	0	23.78	383.97	173.43	0	0	0	0	0	0	193.73	0	0	3.28642e-35	3.35067e-37	yes	0.119855	0
TRINITY_DN56552_c1_g1	3759	acyl-CoA reductase, putative [Ixodes scapularis]	CG5065	Putative fatty acyl-CoA reductase CG5065 OS=Drosophila melanogaster GN=CG5065 PE=3 SV=1	GO:0005777(peroxisome);GO:0010025(wax biosynthetic process);GO:0035336(long-chain fatty-acyl-CoA metabolic process);GO:0080019(fatty-acyl-CoA reductase (alcohol-forming) activity)	ENOG410XS7R(fatty-acyl-CoA reductase (alcohol-forming) activity)	K13356	alcohol-forming fatty acyl-CoA reductase	EC:1.2.1.84	isc00073(Cutin, suberine and wax biosynthesis);isc04146(Peroxisome)	B7Q3E3.1 PF07993.10;NAD_binding_4;	-	GWHTAMML014656	98.974	1462	15	0	81	1542	90	1551	0	2617	76	46	199	143.02	132	162.98	27994.3	9485	28518.5	1.28	0.58	6.17	1.75	1.49	3.5	589.63	227.8	383.89	2.68	2.25	400.44	3.28682e-35	3.36492e-37	yes	0.00165804	0.00102961
TRINITY_DN42269_c0_g1	1226	-	-	-	-	-	-	-	-	-	-	-	-	-	-	-	-	-	-	-	-	-	-	0	3	1	3	40	3	18603	6534.96	23252	0	0.13	0.05	0.62	3.28	0.3	2628.44	840.47	3556.09	0.06	1.4	2341.67	4.11014e-35	4.22512e-37	yes	3.71202e-05	0.000640644
TRINITY_DN49917_c1_g2	516	hebreain-like protein [Ornithodoros coriaceus]	-	-	-	-	-	-	-	-	-	-	-	-	-	-	-	-	-	-	-	-	-	3277.94	880.94	352	0	0	0	0	0	0	355.03	102.82	57.63	0	0	0	0	0	0	171.83	0	0	4.90914e-35	5.06715e-37	yes	0.106306	0
TRINITY_DN54492_c1_g3	454	-	-	-	-	-	-	-	-	-	-	-	-	-	-	-	-	-	-	-	-	-	-	0	0	0	14	9	10	1103	451	833	0	0	0	1.83	1.22	1.22	156.57	73.2	127.82	0	1.42	119.2	5.34871e-35	5.5434e-37	yes	0	0.000649796
TRINITY_DN40551_c1_g1	911	-	-	-	-	-	-	-	-	-	-	-	GWHTAMML013292	78.086	324	38	10	160	450	753	430	6.48e-43	174	1717.97	736.26	831.89	0	1	4	0	0	6	262.34	133.71	182.77	0	0.13	0.21	0	0	1.43	192.94	0.11	0.48	6.06683e-35	6.31322e-37	yes	0.119366	5.03363e-05
TRINITY_DN50899_c2_g1	592	-	-	-	-	-	-	-	-	-	-	-	-	-	-	-	-	-	-	-	-	-	-	5	0	0	20	14	61	5306	3632	1291	0.74	0	0	2.3	1.49	5.96	641.76	456.77	212.11	0.25	3.25	436.88	8.41869e-35	8.79607e-37	yes	0.000154668	0.00148721
TRINITY_DN56416_c0_g1	766	-	-	-	-	-	-	-	-	-	-	-	-	-	-	-	-	-	-	-	-	-	-	296.02	1009	1072	0	0	0	0	0	0	15.75	60.17	73.68	0	0	0	0	0	0	49.87	0	0	8.79919e-35	9.2307e-37	yes	0.0308531	0
TRINITY_DN44654_c0_g4	2169	nose resistant to fluoxetine protein 6-like isoform X1 [Varroa destructor]	nrf-6	Nose resistant to fluoxetine protein 6 OS=Caenorhabditis elegans GN=nrf-6 PE=1 SV=3	GO:0016747(transferase activity, transferring acyl groups other than amino-acyl groups)	ENOG410YD1T(nose resistant to fluoxetine protein 6-like)	-	-	-	-	B7PJV6.1 PF01757.20;Acyl_transf_3;	-	GWHTAMML001925	99.017	1221	12	0	946	2166	1	1221	0	2189	0	0	7	1	1	3	6189.01	741	5225	0	0	0.25	0.02	0.02	0.04	85.57	11.42	71.34	0.08	0.03	56.11	1.06627e-34	1.12305e-36	yes	4.94936e-05	1.37281e-05
TRINITY_DN49371_c0_g1	993	cuticle protein, putative [Ixodes scapularis]	-	Cuticle protein 16.8 OS=Ixodes ricinus PE=1 SV=1	GO:0005615(extracellular space);GO:0042302(structural constituent of cuticle)	ENOG410YRX1(Cuticle protein)	-	-	-	-	B7Q5N2.1 PF00379.21;Chitin_bind_4;	-	-	-	-	-	-	-	-	-	-	-	-	59321	17387	5429.01	27	12	29	27	105	53	5238.46	6029.21	2586.75	5.7	3.69	2.51	4.59	8.66	3.67	4618.14	3.97	5.64	1.41438e-34	1.49565e-36	yes	2.85711	0.00181668
TRINITY_DN50194_c1_g1	1286	-	-	-	-	-	-	-	-	-	-	-	-	-	-	-	-	-	-	-	-	-	-	1	0	0	1046	1113	925	880	1165	760	0.03	0	0	223.05	154	108.84	122.81	161.08	111.98	0.01	161.96	131.96	1.60283e-34	1.7017e-36	yes	6.1867e-06	0.0741134
TRINITY_DN44829_c1_g1	1062	conserved hypothetical protein [Ixodes scapularis]	-	-	GO:0005576(extracellular region);GO:0006030(chitin metabolic process);GO:0008061(chitin binding)	ENOG4111ZRN(Chitin binding Peritrophin-A domain)	-	-	-	-	B7QJ07.1 PF01607.22;CBM_14;	-	-	-	-	-	-	-	-	-	-	-	-	0	0	2	1	6	4	1306	352	1707	0	0	0.1	0.04	0.25	0.15	47.58	13.77	65.64	0.03	0.15	42.33	1.73117e-34	1.84524e-36	yes	1.85601e-05	6.86405e-05
TRINITY_DN49624_c0_g4	325	-	-	-	-	-	-	-	-	-	-	-	-	-	-	-	-	-	-	-	-	-	-	68362	4567	3515	0	0	0	0	0	0	24977.6	1896.7	2013.58	0	0	0	0	0	0	9629.3	0	0	1.90281e-34	2.03776e-36	yes	5.95736	0
TRINITY_DN35305_c1_g2	1840	beta-glucocerebrosidase, putative [Ixodes scapularis]	GBA	Glucosylceramidase OS=Pongo abelii GN=GBA PE=2 SV=1	GO:0004348(glucosylceramidase activity);GO:0005764(lysosome);GO:0006629(lipid metabolic process);GO:0006665(sphingolipid metabolic process);GO:0006680(glucosylceramide catabolic process);GO:0008152(metabolic process);GO:0016787(hydrolase activity);GO:0016798(hydrolase activity, acting on glycosyl bonds);GO:0030278(regulation of ossification);GO:0036268(swimming);GO:0070050(neuron cellular homeost…	COG5520(glucosylceramidase activity)	K01201	glucosylceramidase	EC:3.2.1.45	isc00600(Sphingolipid metabolism);isc00511(Other glycan degradation);isc04142(Lysosome)	B7PK21.1 PF02055.14;Glyco_hydro_30;	"CS_pos": "Cleavage site between pos. 21 and 22: AVP-EC. Probability: 0.2888",	GWHTAMML010829	97.035	1349	40	0	1	1349	1	1349	0	2270	10243	576	3737	0	1	2	7	3	13	169.97	14.43	157.61	0	0.11	0.03	0.31	0.27	0.21	114	0.05	0.26	1.90281e-34	2.04422e-36	yes	0.0705284	2.28802e-05
TRINITY_DN45324_c0_g1	2557	sphingomyelin phosphodiesterase, putative [Ixodes scapularis]	SMPD1	Sphingomyelin phosphodiesterase OS=Homo sapiens GN=SMPD1 PE=1 SV=4	GO:0004767(sphingomyelin phosphodiesterase activity);GO:0006685(sphingomyelin catabolic process)	ENOG410YYPB(Sphingomyelin phosphodiesterase)	K12350	sphingomyelin phosphodiesterase	EC:3.1.4.12	isc00600(Sphingolipid metabolism);isc04142(Lysosome)	B7PPN4.1 PF00149.26;Metallophos;	-	GWHTAMML024396	96.561	785	27	0	12	796	87	871	0	1301	1444	1448	545	5	12	4	12	4	8	19.09	23.97	9.53	0.12	0.21	0.05	0.19	0.05	0.16	17.53	0.13	0.13	1.93166e-34	2.08335e-36	yes	0.0108453	5.94884e-05
TRINITY_DN57618_c3_g2	222	-	-	-	-	-	-	-	-	-	-	-	-	-	-	-	-	-	-	-	-	-	-	0	0	2	1	0	5	717	490	1360	0	0	1.88	0.44	0	2.05	433.02	318.9	915.34	0.63	0.83	555.75	3.35835e-34	3.63623e-36	yes	0.000389762	0.000379811
TRINITY_DN49393_c0_g1	723	-	-	-	-	-	-	-	-	-	-	-	-	-	-	-	-	-	-	-	-	-	-	0	0	0	13	6	12	1037	3826.99	567	0	0	0	0.81	0.37	0.71	59.5	256.61	36.1	0	0.63	117.4	4.12243e-34	4.4809e-36	yes	0	0.00028829
TRINITY_DN38668_c0_g3	1345	PREDICTED: tissue factor pathway inhibitor 2 isoform X2 [Anolis carolinensis]	-	-	-	ENOG410XQNP(serine peptidase inhibitor, Kunitz type)	-	-	-	-	-	"CS_pos": "Cleavage site between pos. 29 and 30: CSG-QY. Probability: 0.4169",	-	-	-	-	-	-	-	-	-	-	-	0	0	0	578	610.21	607	941	992	1223	0	0	0	20.52	34.43	21.57	33.44	40.49	48.02	0	25.51	40.65	4.68394e-34	5.11097e-36	yes	0	0.0116735
TRINITY_DN45884_c1_g5	780	-	-	-	-	-	-	-	-	-	-	-	-	-	-	-	-	-	-	-	-	-	-	5.84	9	3.95	77	64	58.5	1347	948	2302.99	0.3	0.52	0.27	4.08	3.34	2.73	64.37	48.73	116.63	0.36	3.38	76.58	4.88274e-34	5.34847e-36	yes	0.000222721	0.0015467
TRINITY_DN54992_c0_g1	2092	transferrin receptor, putative [Ixodes scapularis]	cpq	Carboxypeptidase Q OS=Xenopus laevis GN=cpq PE=2 SV=1	GO:0005615(extracellular space);GO:0006508(proteolysis);GO:0043171(peptide catabolic process);GO:0070573(metallodipeptidase activity)	COG2234(peptidase m28)	NA	NA	NA	NA(NA)	B7PB45.1 PF04389.15;Peptidase_M28;	-	GWHTAMML001973	98.337	1443	24	0	1	1443	1	1443	0	2532	7400	1957	1822	0	6	0	0	0	6	120.95	44.79	74.8	0	0.1	0	0	0	0.08	80.18	0.03	0.03	5.9396e-34	6.53116e-36	yes	0.049605	1.37281e-05
TRINITY_DN50856_c4_g1	1297	-	-	-	-	-	-	-	-	-	-	-	-	-	-	-	-	-	-	-	-	-	-	4.67	4	2	1032.78	1338	799	3.51	15.05	6.42	0.18	0.11	0.07	39.51	67.16	29.42	0.08	1.08	0.16	0.12	45.36	0.44	7.1255e-34	7.86519e-36	yes	7.42404e-05	0.0207569
TRINITY_DN51987_c1_g3	559	ixoderin precursor, putative [Ixodes scapularis]	-	Techylectin-5A OS=Tachypleus tridentatus PE=1 SV=1	GO:0030246(carbohydrate binding)	ENOG410ZYS4(fibrinogen)	NA	NA	NA	NA(NA)	B7QKG4.1 PF00147.16;Fibrinogen_C;	-	GWHTAMML012900	90.939	309	26	2	1	309	247	553	2.12e-115	414	1275	1262.7	230.82	0	0	0	0	0	0	113.84	125.9	27.9	0	0	0	0	0	0	89.21	0	0	7.32353e-34	8.11462e-36	yes	0.0551916	0
TRINITY_DN47973_c0_g3	486	-	-	-	-	-	-	-	-	-	-	-	-	-	-	-	-	-	-	-	-	-	-	78448.1	15745.8	1434.7	0	0	2	0	0	0	37147.2	4751.79	774.2	0	0	0.18	0	0	0	14224.4	0.06	0	1.73649e-33	1.93138e-35	yes	8.80021	2.74562e-05
TRINITY_DN33949_c0_g2	733	-	-	-	-	-	-	-	-	-	-	-	-	-	-	-	-	-	-	-	-	-	-	0	0	0	2	0	33	14530	16597.5	34509.8	0	0	0	0.11	0	1.72	2010.99	2471.38	5264.37	0	0.61	3248.91	1.82123e-33	2.03331e-35	yes	0	0.000279138
TRINITY_DN42698_c0_g1	467	-	-	-	-	-	-	-	-	-	-	-	GWHTAMML005827	93.793	145	9	0	10	154	1	145	1.47e-56	219	1223.33	181	1401	0	1	0	0	1	0	195.67	34.21	260.5	0	0.11	0	0	0.19	0	163.46	0.04	0.06	1.8655e-33	2.0906e-35	yes	0.101128	1.83041e-05
TRINITY_DN53265_c3_g1	1344	-	-	-	-	-	-	-	-	-	-	-	-	-	-	-	-	-	-	-	-	-	-	1	2.01	5	10991.3	6457.03	8084.44	1990.41	3447.41	6213.18	0.02	0.25	0.87	489.21	180.91	272.73	51.51	124.62	166.24	0.38	314.28	114.12	2.59049e-33	2.91397e-35	yes	0.000235095	0.143815
TRINITY_DN42117_c1_g6	2032	cuticle protein, putative [Ixodes scapularis]	-	Cuticle protein 16.8 OS=Ixodes ricinus PE=1 SV=1	GO:0005615(extracellular space)	ENOG410Y0B9(Cuticle protein)	K01053	gluconolactonase	EC:3.1.1.17	isc00030(Pentose phosphate pathway);isc00053(Ascorbate and aldarate metabolism)	B7P5Q4.1 PF00379.21;Chitin_bind_4;	-	-	-	-	-	-	-	-	-	-	-	-	0	0	2	1	0	0	636	321	657	0	0	0.04	0.02	0	0	9.7	5.06	9.53	0.01	0.01	8.1	3.28494e-33	3.70898e-35	yes	6.1867e-06	4.57603e-06
TRINITY_DN39738_c0_g3	1859	-	-	-	-	-	-	-	-	-	-	-	-	-	-	-	-	-	-	-	-	-	-	4	1	1	1460	1617	732.93	1849	2146.95	2485.96	0.08	0.02	0.03	52.69	55.93	19.73	46.54	61.62	64.29	0.04	42.78	57.48	3.46881e-33	3.9312e-35	yes	2.47468e-05	0.0195763
TRINITY_DN45546_c2_g2	1121	-	-	-	-	-	-	-	-	-	-	-	-	-	-	-	-	-	-	-	-	-	-	3862	30693	1720	0	2	3	3	7	2	722.39	6610.82	502.65	0	0.3	0.4	0.52	1.28	0.39	2611.95	0.23	0.73	3.60542e-33	4.10121e-35	yes	1.61594	0.000105249
TRINITY_DN48186_c1_g1	1520	papilin-like isoform X5 [Pelodiscus sinensis]	-	KappaPI-actitoxin-Avd3a OS=Anemonia sulcata PE=1 SV=2	GO:0004867(serine-type endopeptidase inhibitor activity);GO:0010951(negative regulation of endopeptidase activity)	ENOG410XQNP(serine peptidase inhibitor, Kunitz type)	NA	NA	NA	NA(NA)	B7PG23.1 PF00014.21;Kunitz_BPTI;	-	-	-	-	-	-	-	-	-	-	-	-	1541	5651	2195	3	3	28	2	5	3	194.4	154.57	236.77	0.37	0.37	1.52	0.04	0.19	0.11	195.25	0.75	0.11	4.06725e-33	4.64369e-35	yes	0.120795	0.000343202
TRINITY_DN374_c0_g1	498	hypothetical protein H355_002065 [Colinus virginianus]	-	-	-	-	-	-	-	-	-	"CS_pos": "Cleavage site between pos. 30 and 31: ASA-AC. Probability: 0.3785",	-	-	-	-	-	-	-	-	-	-	-	376	386	358	0	0	0	0	0	0	42.04	48.46	55.16	0	0	0	0	0	0	48.55	0	0	5.0191e-33	5.75158e-35	yes	0.0300364	0
TRINITY_DN54743_c0_g1	2083	-	-	-	-	-	-	-	-	-	-	-	-	-	-	-	-	-	-	-	-	-	-	11	5	1	22	34	37	956	1342	1215	0.17	0.1	0.02	0.43	0.74	0.72	15.52	23.19	18.65	0.1	0.63	19.12	6.09377e-33	7.00875e-35	yes	6.1867e-05	0.00028829
TRINITY_DN34336_c2_g1	698	-	-	-	-	-	-	-	-	-	-	-	-	-	-	-	-	-	-	-	-	-	-	4544.88	610.71	1373.86	0	5	0	0	3	0	288.4	44	121.13	0	0.3	0	0	0.21	0	151.18	0.1	0.07	6.32378e-33	7.29995e-35	yes	0.0935306	4.57603e-05
TRINITY_DN55964_c2_g1	990	-	-	-	-	-	-	-	-	-	-	-	-	-	-	-	-	-	-	-	-	-	-	22911.1	12362.5	730	0	1	2	31.02	11.05	26.2	945.26	753.65	71.48	0	0.06	0.11	1.68	0.65	1.51	590.13	0.06	1.28	6.33938e-33	7.34466e-35	yes	0.365096	2.74562e-05
TRINITY_DN44984_c0_g2	540	unknown, partial [Amblyomma americanum]	-	-	-	-	-	-	-	-	-	-	GWHTAMML009955	96.047	253	10	0	102	354	63	315	4.71e-115	412	601	865	403	0	0	4	0	0	0	58.36	145.47	63.73	0	0	0.41	0	0	0	89.19	0.14	0	9.16352e-33	1.06553e-34	yes	0.0551792	6.40644e-05
TRINITY_DN35673_c1_g2	720	environmental stress-induced protein, putative [Ixodes scapularis]	-	-	-	-	-	-	-	-	-	"CS_pos": "Cleavage site between pos. 19 and 20: ALS-GF. Probability: 0.6467",	-	-	-	-	-	-	-	-	-	-	-	0	0	0	9	25	17	642	575	1610	0	0	0	0.52	2.28	0.89	56.87	48.31	99.44	0	1.23	68.21	1.0812e-32	1.26177e-34	yes	0	0.000562852
TRINITY_DN38628_c0_g4	485	-	-	-	-	-	-	-	-	-	-	-	-	-	-	-	-	-	-	-	-	-	-	14	26	20	4814.3	2931.72	3041.16	295	302	182.81	3.93	3.45	3.54	564.22	327.8	311.74	43.28	58.05	33.09	3.64	401.25	44.81	1.28173e-32	1.50118e-34	yes	0.00225196	0.183613
TRINITY_DN55705_c0_g1	3309	secreted protein, putative [Ixodes scapularis]	-	-	GO:0007409(axonogenesis)	-	-	-	-	-	-	-	GWHTAMML020047	96.055	659	26	0	55	713	1	659	0	1074	34	18	4	38	49	85	4477	2133.25	2466	1.82	0.44	0.09	1.31	2.18	2.12	130.11	57.31	83.72	0.78	1.87	90.38	1.38748e-32	1.63089e-34	yes	0.000482563	0.000855718
TRINITY_DN47189_c2_g1	740	-	-	-	-	-	-	-	-	-	-	-	-	-	-	-	-	-	-	-	-	-	-	0	0	0	4	24	5	1312	2093	679	0	0	0	0.27	2.36	0.27	125.56	215.18	69.74	0	0.97	136.83	1.4381e-32	1.69644e-34	yes	0	0.000443875
TRINITY_DN35205_c0_g1	2484	cuticular protein, putative [Ixodes scapularis]	-	-	GO:0005576(extracellular region);GO:0006030(chitin metabolic process);GO:0008061(chitin binding)	ENOG4111Y42(Cuticular protein)	NA	NA	NA	NA(NA)	B7PLC7.1 PF01607.22;CBM_14;	-	-	-	-	-	-	-	-	-	-	-	-	109	96	9	197	261	229	70658	19908	72951	2.2	1.83	0.13	3.22	4.61	3.37	1325.01	378.54	1457.47	1.39	3.73	1053.67	1.46503e-32	1.73438e-34	yes	0.000859952	0.00170686
TRINITY_DN55781_c0_g1	2207	hypothetical protein evm_014034 [Chilo suppressalis]	-	-	-	ENOG410Y65V(Retrotransposon protein)	NA	NA	NA	NA(NA)	-	-	-	-	-	-	-	-	-	-	-	-	-	2231.35	1933	1620	90	53	91.98	24	11	33.5	40.49	98.91	34.62	4.9	1.87	3.55	0.5	0.36	1.04	58.01	3.44	0.63	1.66788e-32	1.98156e-34	yes	0.0358891	0.00157415
TRINITY_DN53127_c0_g1	1396	-	-	-	-	-	-	-	-	-	-	-	GWHTAMML026042	93.729	1164	58	7	40	1194	1	1158	0	1731	0	0	0	969	1827	794	997	1247	1417	0	0	0	42.62	68.79	24.39	28.82	38.48	38.2	0	45.27	35.17	2.03891e-32	2.43096e-34	yes	0	0.0207157
TRINITY_DN39269_c3_g2	1323	aspartic protease [Haemaphysalis longicornis]	AAEL006169	Lysosomal aspartic protease OS=Aedes aegypti GN=AAEL006169 PE=1 SV=2	GO:0004190(aspartic-type endopeptidase activity);GO:0005615(extracellular space);GO:0005764(lysosome);GO:0006508(proteolysis);GO:0030163(protein catabolic process)	ENOG410XNV7(aspartic)	K01379	cathepsin D	EC:3.4.23.5	pgc04142(Lysosome);pgc04140(Autophagy - animal)	B7QBB2.1 PF00026.21;Asp;	-	-	-	-	-	-	-	-	-	-	-	-	4301	1144	1395	18	20	63	8	12	11	106.37	31.46	44.4	0.5	0.55	1.54	0.26	0.38	0.26	60.74	0.86	0.3	2.44376e-32	2.92394e-34	yes	0.037578	0.000393539
TRINITY_DN50665_c1_g2	991	-	-	-	-	-	-	-	-	-	-	-	-	-	-	-	-	-	-	-	-	-	-	393	433	353.15	0	0	1	0	0	0	16.49	29.36	28.13	0	0	0.03	0	0	0	24.66	0.01	0	2.50153e-32	3.0036e-34	yes	0.0152564	4.57603e-06
TRINITY_DN42929_c0_g1	1131	-	-	-	-	-	-	-	-	-	-	-	-	-	-	-	-	-	-	-	-	-	-	0	0	0	145	55	110	1524	2339.01	778	0	0	0	4.85	1.8	3.35	44.72	73.44	27.11	0	3.33	48.42	2.89499e-32	3.48824e-34	yes	0	0.00152382
TRINITY_DN55924_c1_g1	2963	-	-	-	-	-	-	-	-	-	-	-	-	-	-	-	-	-	-	-	-	-	-	0	0	0	156	322	514	3538	963	2759	0	0	0	7.74	8.83	35.36	69.99	40.14	87.53	0	17.31	65.89	3.04952e-32	3.68727e-34	yes	0	0.00792111
TRINITY_DN45988_c0_g1	876	-	-	-	-	-	-	-	-	-	-	-	-	-	-	-	-	-	-	-	-	-	-	0	0	0	9	1.71	3	1885	589	516	0	0	0	0.41	0.12	0.12	78.31	25.94	43.81	0	0.22	49.35	3.13249e-32	3.8008e-34	yes	0	0.000100673
TRINITY_DN47594_c0_g1	1109	-	-	-	-	-	-	-	-	-	-	-	-	-	-	-	-	-	-	-	-	-	-	1685	475.39	815	13	15	11	0	5	3	104.94	37.75	106.75	0.77	0.5	0.88	0	0.58	0.32	83.15	0.72	0.3	3.21062e-32	3.90912e-34	yes	0.0514424	0.000329474
TRINITY_DN33994_c0_g2	642	-	-	-	-	-	-	-	-	-	-	-	-	-	-	-	-	-	-	-	-	-	-	3841.93	426.25	543.49	0	0	0	0	0	0	324.01	71.96	126.47	0	0	0	0	0	0	174.15	0	0	3.93248e-32	4.80459e-34	yes	0.107741	0
TRINITY_DN57713_c3_g1	4288	acetylcholinesterase, putative [Ixodes scapularis]	-	Acetylcholinesterase-1 OS=Trittame loki PE=1 SV=1	GO:0004104(cholinesterase activity);GO:0005615(extracellular space)	COG2272(Carboxylesterase)	K01049	acetylcholinesterase	EC:3.1.1.7	isc00564(Glycerophospholipid metabolism)	B7PWE5.1 PF00135.26;COesterase;	-	GWHTAMML020398	98.148	1566	29	0	1	1566	1	1566	0	2732	25	5	0	11	3	3	17046	4078	15522.6	0.19	0.04	0	0.48	0.03	0.02	197.96	47.53	162.77	0.08	0.18	136.09	3.98531e-32	4.88594e-34	yes	4.94936e-05	8.23686e-05
TRINITY_DN33694_c0_g7	749	cytochrome oxidase III (mitochondrion) [Rattus norvegicus]	Mtco3	Cytochrome c oxidase subunit 3 OS=Rattus norvegicus GN=Mtco3 PE=1 SV=5	GO:0003674(molecular_function);GO:0004129(cytochrome-c oxidase activity);GO:0005575(cellular_component);GO:0005739(mitochondrion);GO:0005743(mitochondrial inner membrane);GO:0005751(mitochondrial respiratory chain complex IV);GO:0006123(mitochondrial electron transport, cytochrome c to oxygen);GO:0008150(biological_process);GO:0008535(respiratory chain complex IV assembly);GO:0009055(electron tra…	COG1845(Cytochrome C Oxidase, Subunit III)	K02262	cytochrome c oxidase subunit 3	-	rno00190(Oxidative phosphorylation);rno04260(Cardiac muscle contraction);rno04714(Thermogenesis);rno05010(Alzheimer disease);rno05012(Parkinson disease);rno05016(Huntington disease);rno04932(Non-alcoholic fatty liver disease (NAFLD))	Q7H115.1 PF00510.16;COX3;	-	-	-	-	-	-	-	-	-	-	-	-	0	0	0	0	0	0	335	364	464	0	0	0	0	0	0	16.91	19.79	24.55	0	0	20.42	4.14763e-32	5.10241e-34	yes	0	0
TRINITY_DN40257_c1_g1	3222	TPA_inf: cytochrome P450 CYP4/CYP19/CYP26 subfamily [Amblyomma variegatum]	Cyp4v2	Cytochrome P450 4V2 OS=Rattus norvegicus GN=Cyp4v2 PE=2 SV=1	GO:0004497(monooxygenase activity);GO:0005506(iron ion binding);GO:0008356(asymmetric cell division);GO:0008610(lipid biosynthetic process);GO:0016020(membrane);GO:0016021(integral component of membrane);GO:0016491(oxidoreductase activity);GO:0016705(oxidoreductase activity, acting on paired donors, with incorporation or reduction of molecular oxygen);GO:0020037(heme binding);GO:0030703(eggshell …	COG2124(Cytochrome p450)	NA	NA	NA	NA(NA)	B7PTT5.1 PF00067.20;p450;	-	GWHTAMML002769	97.81	822	18	0	1	822	1	822	0	1419	7	2	1	19.23	11	16	1018.64	593.24	956.79	0.15	0.04	0.01	0.35	0.17	0.32	19.14	9.31	17.93	0.07	0.28	15.46	4.66423e-32	5.76895e-34	yes	4.33069e-05	0.000128129
TRINITY_DN48323_c0_g2	371	-	-	-	-	-	-	-	-	-	-	-	-	-	-	-	-	-	-	-	-	-	-	13	0	0	0	0	6	66687.9	20601	112927	2.69	0	0	0	0	0.84	12547.3	4207.55	23250.2	0.9	0.28	13335	4.66423e-32	5.77724e-34	yes	0.000556803	0.000128129
TRINITY_DN37679_c0_g1	1395	apolipoprotein A-IV [Mus musculus castaneus]	Apoa4	Apolipoprotein A-IV OS=Mus musculus GN=Apoa4 PE=1 SV=3	GO:0002227(innate immune response in mucosa);GO:0005507(copper ion binding);GO:0005543(phospholipid binding);GO:0005576(extracellular region);GO:0005615(extracellular space);GO:0006695(cholesterol biosynthetic process);GO:0006869(lipid transport);GO:0006982(response to lipid hydroperoxide);GO:0007159(leukocyte cell-cell adhesion);GO:0008203(cholesterol metabolic process);GO:0008289(lipid binding)…	ENOG41119VI(apolipoprotein A-IV)	K08760	apolipoprotein A-IV	-	mmu04975(Fat digestion and absorption);mmu04979(Cholesterol metabolism);mmu04977(Vitamin digestion and absorption)	P06728.3 PF01442.16;Apolipoprotein;	"CS_pos": "Cleavage site between pos. 20 and 21: TRA-EV. Probability: 0.9632",	-	-	-	-	-	-	-	-	-	-	-	0	0	0	8	1	0	655	910	1072	0	0	0	0.21	0.03	0	14.34	21.45	24.12	0	0.08	19.97	5.77597e-32	7.17859e-34	yes	0	3.66082e-05
TRINITY_DN51542_c0_g1	895	-	-	-	-	-	-	-	-	-	-	-	GWHTAMML019311	94.343	601	22	2	75	675	3	591	0	911	0	0	0	0	0	0	721	262	1191	0	0	0	0	0	0	35.43	24.16	51.75	0	0	37.11	6.68573e-32	8.33744e-34	yes	0	0
TRINITY_DN57125_c0_g1	1054	-	-	-	-	-	-	-	-	-	-	-	-	-	-	-	-	-	-	-	-	-	-	3	0	0	1835	1001	1730	521	595	472	0.11	0	0	67.43	37.84	56.04	16.49	20.3	15.57	0.04	53.77	17.45	7.05179e-32	8.82365e-34	yes	2.47468e-05	0.0246053
TRINITY_DN48135_c1_g1	979	hypothetical protein IscW_ISCW017468 [Ixodes scapularis]	-	-	-	-	-	-	-	-	-	-	-	-	-	-	-	-	-	-	-	-	-	0	1	2	5	8	14	578	498	1147	0	0.04	0.1	0.2	0.31	0.49	19.92	18.49	40.98	0.05	0.33	26.46	8.23677e-32	1.03411e-33	yes	3.09335e-05	0.000151009
TRINITY_DN45005_c0_g1	1085	-	-	-	-	-	-	-	-	-	-	-	-	-	-	-	-	-	-	-	-	-	-	580	8108.52	841	1	0	0	0	0	1	121.48	1857.99	250.55	0.16	0	0	0	0	0.21	743.34	0.05	0.07	1.01826e-31	1.28269e-33	yes	0.459882	2.28802e-05
TRINITY_DN46140_c0_g4	1754	-	-	-	-	-	-	-	-	-	-	"CS_pos": "Cleavage site between pos. 22 and 23: THQ-VE. Probability: 0.4111",	GWHTAMML021710	94.133	375	22	0	331	705	133	507	1.56e-162	571	1432	3139	317.34	8	4	5.01	4	5	3	31.4	60.85	8.01	0.16	0.08	0.09	0.07	0.09	0.05	33.42	0.11	0.07	1.02411e-31	1.29437e-33	yes	0.020676	5.03363e-05
TRINITY_DN51178_c1_g4	632	-	-	-	-	-	-	-	-	-	-	-	-	-	-	-	-	-	-	-	-	-	-	4	16	10	1083	1225	1107	3387.99	3204	2632	0.42	1.83	1.4	93.08	102.81	94.26	332.5	332.33	275.58	1.22	96.72	313.47	1.07157e-31	1.35888e-33	yes	0.000754778	0.0442594
TRINITY_DN48236_c1_g1	540	PREDICTED: Golgi-associated plant pathogenesis-related protein 1-like [Xenopus laevis]	Glipr2	Golgi-associated plant pathogenesis-related protein 1 OS=Mus musculus GN=Glipr2 PE=1 SV=3	GO:0003674(molecular_function);GO:0005576(extracellular region);GO:0005615(extracellular space);GO:0032504(multicellular organism reproduction)	COG2340(Scp-like extracellular)	NA	NA	NA	NA(NA)	B7PR39.1 PF00188.24;CAP;	-	GWHTAMML017567	95.364	302	10	2	98	396	477	777	1.86e-134	477	0	0	0	888	1213	857	596	643	944	0	0	0	78.4	120.69	71.91	69.44	94.28	121.41	0	90.33	95.04	1.24975e-31	1.59009e-33	yes	0	0.0413353
TRINITY_DN44917_c0_g3	814	cysteine rich secreted protein, putative [Ixodes scapularis]	-	-	-	-	-	-	-	-	-	-	-	-	-	-	-	-	-	-	-	-	-	5278	4896	5161	75	92	208	105	141	203	319.53	299.56	333.65	5.16	6.19	17.2	9.63	16.15	16.52	317.58	9.52	14.1	1.30676e-31	1.66813e-33	yes	0.196477	0.00435638
TRINITY_DN53995_c0_g2	870	-	-	-	-	-	-	-	-	-	-	-	-	-	-	-	-	-	-	-	-	-	-	7278.48	26002	564	0	0	0	0	0	0	394.71	2390.7	47.83	0	0	0	0	0	0	944.41	0	0	1.44834e-31	1.85497e-33	yes	0.584278	0
TRINITY_DN44650_c1_g1	1257	-	-	-	-	-	-	-	-	-	-	-	-	-	-	-	-	-	-	-	-	-	-	0	0	1	906.39	750	1481.23	104	70	119	0	0	0.05	39.25	32.34	60.58	4.08	2.95	4.85	0.02	44.06	3.96	1.68247e-31	2.16192e-33	yes	1.23734e-05	0.020162
TRINITY_DN47277_c3_g2	856	-	-	-	-	-	-	-	-	-	-	"CS_pos": "Cleavage site between pos. 30 and 31: ASA-FG. Probability: 0.4231",	-	-	-	-	-	-	-	-	-	-	-	0	0	0	0	0	2	504	308	881	0	0	0	0	0	0.08	21.55	13.83	42.08	0	0.03	25.82	2.28324e-31	2.94351e-33	yes	0	1.37281e-05
TRINITY_DN41068_c0_g1	1123	-	-	-	-	-	-	-	-	-	-	-	-	-	-	-	-	-	-	-	-	-	-	9717	5177	1811	36	30	111	21	8	4	458.49	181.5	118.64	2.24	1.41	4.16	0.96	0.62	0.27	252.88	2.6	0.62	2.29083e-31	2.96295e-33	yes	0.156449	0.00118977
TRINITY_DN38405_c1_g3	1266	-	-	-	-	-	-	-	-	-	-	-	-	-	-	-	-	-	-	-	-	-	-	0	0	0	348.01	308	324	1159.42	879	756	0	0	0	10.2	8.85	8.36	28.62	23.37	19.22	0	9.14	23.74	2.92042e-31	3.78956e-33	yes	0	0.00418249
TRINITY_DN44126_c1_g1	2549	-	-	-	-	-	-	-	-	-	-	-	-	-	-	-	-	-	-	-	-	-	-	0	0	0	431	405.59	303	2848	1427	809	0	0	0	30.82	29.9	22.62	176.94	110.88	71.86	0	27.78	119.89	3.19783e-31	4.163e-33	yes	0	0.0127122
TRINITY_DN48075_c2_g2	1573	leucine-rich transmembrane protein, putative [Ixodes scapularis]	-	-	GO:0007409(axonogenesis)	ENOG41113M4(Secreted protein)	-	-	-	-	-	"CS_pos": "Cleavage site between pos. 16 and 17: AVA-ET. Probability: 0.5360",	GWHTAMML020049	97.382	993	26	0	1	993	1	993	0	1690	3	1	1	35	17	64	1041	725	1308	0.06	0.02	0.03	0.8	0.38	1.29	19.71	14.78	25.41	0.04	0.82	19.97	3.22822e-31	4.21616e-33	yes	2.47468e-05	0.000375235
TRINITY_DN57833_c4_g2	5116	conserved hypothetical protein [Ixodes scapularis]	-	-	GO:0005615(extracellular space)	ENOG4111QXK(Cuticular protein)	-	-	-	-	B7P0M5.1 PF00379.21;Chitin_bind_4;	-	GWHTAMML012828	97.351	1661	44	0	637	2297	532	2192	0	2824	3	29	12	39	21	52	5177	1807	5605	0.02	0.17	0.08	0.25	0.13	0.3	26.58	10.63	29.27	0.09	0.23	22.16	3.28912e-31	4.30956e-33	yes	5.56803e-05	0.000105249
TRINITY_DN48562_c2_g1	2368	-	-	-	-	-	-	-	-	-	-	-	-	-	-	-	-	-	-	-	-	-	-	8.09	17	9.28	4.03	10	6	1057.22	629.84	785.28	0.2	0.43	0.28	0.2	0.17	0.08	17.86	20.8	11.86	0.3	0.15	16.84	3.44431e-31	4.5274e-33	yes	0.000185601	6.86405e-05
TRINITY_DN45635_c0_g1	1710	-	-	-	-	-	-	-	-	-	-	-	-	-	-	-	-	-	-	-	-	-	-	0	0	0	4	5	0	422	728	765	0	0	0	0.08	0.1	0	9.74	17.02	15.71	0	0.06	14.16	3.75368e-31	4.94987e-33	yes	0	2.74562e-05
TRINITY_DN57762_c1_g2	708	vitellogenin [Dermacentor variabilis]	-	-	-	ENOG4110M1Q(Vitellogenin)	-	-	-	-	B7QJ67.1 PF01347.20;Vitellogenin_N;	-	GWHTAMML008146	92.188	192	15	0	88	279	40	231	1.73e-72	272	1045	348	324	0	1	0	4	3	2	66.01	23.91	27.51	0	0.06	0	0.23	0.2	0.12	39.14	0.02	0.18	3.76922e-31	4.98625e-33	yes	0.0242148	9.15206e-06
TRINITY_DN40059_c1_g2	693	-	-	-	-	-	-	-	-	-	-	"CS_pos": "Cleavage site between pos. 27 and 28: VGA-QV. Probability: 0.8646",	-	-	-	-	-	-	-	-	-	-	-	6108	6219	1555	0	0	3	92	51	271	377.1	425.33	126.16	0	0	0.18	5.4	3.63	16.69	309.53	0.06	8.57	4.06883e-31	5.39973e-33	yes	0.191497	2.74562e-05
TRINITY_DN48507_c0_g2	1431	epoxide hydrolase 4-like [Limulus polyphemus]	Ephx3	Epoxide hydrolase 3 OS=Mus musculus GN=Ephx3 PE=2 SV=2	GO:0016787(hydrolase activity)	ENOG410XQGI(Alpha beta hydrolase)	K08726	soluble epoxide hydrolase / lipid-phosphate phosphatase	EC:3.3.2.10 3.1.3.76	aplc00590(Arachidonic acid metabolism);aplc04146(Peroxisome)	A0A0E3ZGA8.1 PF00561.18;Abhydrolase_1;	-	-	-	-	-	-	-	-	-	-	-	-	0	0	0	1788	699	1147	52	115	72	0	0	0	45.7	17.64	31.56	1.36	2.79	1.67	0	31.63	1.94	4.43592e-31	5.90558e-33	yes	0	0.014474
TRINITY_DN53826_c1_g2	1244	glycosyl hydralase, sucrase-isomaltase, putative [Ixodes scapularis]	GAA	Lysosomal alpha-glucosidase OS=Homo sapiens GN=GAA PE=1 SV=4	GO:0000023(maltose metabolic process);GO:0002026(regulation of the force of heart contraction);GO:0002086(diaphragm contraction);GO:0003007(heart morphogenesis);GO:0004558(alpha-1,4-glucosidase activity);GO:0004574(oligo-1,6-glucosidase activity);GO:0005764(lysosome);GO:0005765(lysosomal membrane);GO:0005886(plasma membrane);GO:0005980(glycogen catabolic process);GO:0005985(sucrose metabolic proc…	COG1501(hydrolase, family 31)	K12316	lysosomal alpha-glucosidase	EC:3.2.1.20	isc00052(Galactose metabolism);isc00500(Starch and sucrose metabolism);isc04142(Lysosome)	B7Q8N5.1 PF01055.24;Glyco_hydro_31;	-	-	-	-	-	-	-	-	-	-	-	-	2858	2439	1125	13	38	28	89	62	42	76.29	72	38.61	0.39	1.11	0.74	2.25	1.68	1.09	62.3	0.75	1.67	4.74598e-31	6.35465e-33	yes	0.0385432	0.000343202
TRINITY_DN27453_c1_g1	735	regenerating islet-derived protein 3-beta precursor [Mus musculus]	Reg3b	Regenerating islet-derived protein 3-beta OS=Mus musculus GN=Reg3b PE=1 SV=1	GO:0001934(positive regulation of protein phosphorylation);GO:0005576(extracellular region);GO:0005615(extracellular space);GO:0005737(cytoplasm);GO:0006952(defense response);GO:0006953(acute-phase response);GO:0006954(inflammatory response);GO:0008284(positive regulation of cell proliferation);GO:0019838(growth factor binding);GO:0030246(carbohydrate binding);GO:0042588(zymogen granule);GO:00428…	ENOG410XPJ1(c-type lectin domain family)	K06560	mannose receptor, C type	-	pbi04145(Phagosome)	P35230.1 PF00059.19;Lectin_C;	"CS_pos": "Cleavage site between pos. 28 and 29: VQG-ED. Probability: 0.9893",	-	-	-	-	-	-	-	-	-	-	-	0	0	0	0	0	0	354	404	600	0	0	0	0	0	0	18.39	22.61	32.7	0	0	24.57	4.74598e-31	6.35837e-33	yes	0	0
TRINITY_DN40094_c1_g1	770	hypothetical protein IscW_ISCW003352 [Ixodes scapularis]	-	-	-	-	-	-	-	-	-	-	GWHTAMML024201	96.622	148	5	0	57	204	207	354	9.2e-65	246	1296	442	416	0	2	1	6.01	7.02	2	94.94	30.7	64.45	0	0.12	0.19	0.83	0.48	0.13	63.36	0.1	0.48	4.97452e-31	6.6855e-33	yes	0.0391989	4.57603e-05
TRINITY_DN53032_c0_g1	1638	-	-	-	-	-	-	-	-	-	-	-	-	-	-	-	-	-	-	-	-	-	-	16	9	6	227	394	672	4358	1804	4228	0.41	0.23	0.24	5.64	11.6	16.06	92.75	42.79	109.02	0.29	11.1	81.52	5.48639e-31	7.39655e-33	yes	0.000179414	0.00507939
TRINITY_DN51715_c2_g1	2075	conserved hypothetical protein [Ixodes scapularis]	-	-	-	-	-	-	-	-	-	-	GWHTAMML000262	96.671	781	20	1	39	813	69	849	0	1293	2	5	1	346	521	378.19	2013	1104	3500.99	0.03	0.08	0.02	6.14	8.83	5.65	29.38	17.15	51.54	0.04	6.87	32.69	5.51449e-31	7.45766e-33	yes	2.47468e-05	0.00314373
TRINITY_DN51188_c0_g1	2911	-	-	-	-	-	-	-	-	-	-	-	-	-	-	-	-	-	-	-	-	-	-	0	1	0	100	94	108	1291	516.07	896	0	0.19	0	1.17	1.35	1.4	12.13	5.22	12.12	0.06	1.31	9.82	5.73936e-31	7.78595e-33	yes	3.71202e-05	0.00059946
TRINITY_DN56885_c1_g3	721	-	-	-	-	-	-	-	-	-	-	-	-	-	-	-	-	-	-	-	-	-	-	36	10	6	2609	1741	2577	35108	10057	40215	2.07	0.64	0.46	151.41	99.58	132.3	1878.42	579.69	2259.66	1.06	127.76	1572.59	6.9291e-31	9.42913e-33	yes	0.00065579	0.0584634
TRINITY_DN54646_c3_g1	2389	-	-	-	-	-	-	-	-	-	-	-	GWHTAMML015159	96.907	1875	58	0	139	2013	853	2727	0	3142	23	20.41	15	556	488	926	3476.84	2309.01	5469.57	10.74	13.46	6.95	29.23	34.93	53.09	79.35	100.35	105.77	10.38	39.08	95.16	9.11837e-31	1.24467e-32	yes	0.0064218	0.0178831
TRINITY_DN41652_c3_g3	1569	-	-	-	-	-	-	-	-	-	-	-	-	-	-	-	-	-	-	-	-	-	-	2.06	3	0	1844.11	1920.03	1508.07	281.04	569.05	587.01	0.04	0.1	0	116.02	100.1	70.68	22.42	51.34	80.09	0.05	95.6	51.28	9.16645e-31	1.2551e-32	yes	3.09335e-05	0.0437469
TRINITY_DN57323_c1_g1	2846	-	-	-	-	-	-	-	-	-	-	-	-	-	-	-	-	-	-	-	-	-	-	0	0	0	0	0	0	329.86	334	1030	0	0	0	0	0	0	5.48	4.42	14.45	0	0	8.12	9.56515e-31	1.31372e-32	yes	0	0
TRINITY_DN55879_c0_g6	938	cytochrome P450, putative [Ixodes scapularis]	CYP3A14	Cytochrome P450 3A14 OS=Cavia porcellus GN=CYP3A14 PE=2 SV=2	GO:0016491(oxidoreductase activity)	COG2124(Cytochrome p450)	K01832	thromboxane-A synthase	EC:5.3.99.5	isc00590(Arachidonic acid metabolism)	B7P5I8.1 PF00067.20;p450;	-	GWHTAMML017964	98.087	366	7	0	1	366	1042	1407	0	638	0	0	1	33	22	117	2522	1932	752	0	0	0.13	2.46	1.4	7.91	159.54	150.81	47.27	0.04	3.92	119.21	1.4729e-30	2.02915e-32	yes	2.47468e-05	0.0017938
TRINITY_DN46345_c0_g1	1196	kunitz-type serine protease inhibitor A-like [Limulus polyphemus]	-	-	-	-	-	-	-	-	-	"CS_pos": "Cleavage site between pos. 42 and 43: THA-KP. Probability: 0.4349",	-	-	-	-	-	-	-	-	-	-	-	0	0	0	1988	1002	1014	340	378	354	0	0	0	72.01	36.28	32.5	10.58	12.81	10.68	0	46.93	11.36	1.47513e-30	2.03844e-32	yes	0	0.0214753
TRINITY_DN50911_c0_g1	1520	-	-	-	-	-	-	-	-	-	-	-	-	-	-	-	-	-	-	-	-	-	-	0	0	0	786	2136	3560	928	715	616	0	0	0	30.86	75.45	136.9	20.78	21.6	15.88	0	81.07	19.42	1.81494e-30	2.51565e-32	yes	0	0.0370979
TRINITY_DN38074_c1_g2	988	thiopurine S-methyltransferase-like isoform X1 [Limulus polyphemus]	TPMT	Thiopurine S-methyltransferase OS=Bos taurus GN=TPMT PE=2 SV=1	GO:0006139(nucleobase-containing compound metabolic process);GO:0008119(thiopurine S-methyltransferase activity)	ENOG4111GNF(Thiopurine S-methyltransferase)	K00569	thiopurine S-methyltransferase	EC:2.1.1.67	shr00983(Drug metabolism - other enzymes)	G3WQ88.1 PF05724.9;TPMT;	"CS_pos": "Cleavage site between pos. 20 and 21: LTA-MS. Probability: 0.1524",	GWHTAMML004019	95.783	166	7	0	428	593	176	341	2.34e-71	268	499	867	214	0	1	0	1	1	2	31.94	36.16	10.14	0	0.04	0	0.04	0.05	0.08	26.08	0.01	0.06	2.03338e-30	2.82699e-32	yes	0.0161349	4.57603e-06
TRINITY_DN43030_c1_g1	429	-	-	-	-	-	-	-	-	-	-	-	-	-	-	-	-	-	-	-	-	-	-	404.06	404	202	74.61	56	95.72	8845.77	5817.78	3775.58	62.89	69.97	43.59	9.28	6.89	10.94	1210.55	859.24	565.3	58.82	9.04	878.36	2.29406e-30	3.19908e-32	yes	0.0363902	0.00413673
TRINITY_DN52815_c0_g3	4597	conserved hypothetical protein [Ixodes scapularis]	-	-	GO:0005615(extracellular space)	-	-	-	-	-	-	-	GWHTAMML012817	96.431	3054	103	2	1	3051	496	3546	0	5031	11	4	11	14	18	22	1291	474	1621	0.07	0.03	0.08	0.1	0.13	0.14	7.42	2.93	9.47	0.06	0.12	6.61	2.40831e-30	3.36855e-32	yes	3.71202e-05	5.49124e-05
TRINITY_DN42816_c1_g1	483	sulfotransferase, putative [Ixodes scapularis]	-	-	-	ENOG4111H56(Sulfotransferase)	NA	NA	NA	NA(NA)	-	-	-	-	-	-	-	-	-	-	-	-	-	982	837	763	6	10	15	24	36	23	116.83	111.99	125.77	0.61	1.01	1.36	2.59	4.18	2.69	118.2	0.99	3.15	2.43292e-30	3.41322e-32	yes	0.0731268	0.000453027
TRINITY_DN44368_c1_g1	486	cytochrome P450, putative [Ixodes scapularis]	Cyp3a9	Cytochrome P450 3A9 OS=Rattus norvegicus GN=Cyp3a9 PE=2 SV=2	GO:0016491(oxidoreductase activity)	COG2124(Cytochrome p450)	K01832	thromboxane-A synthase	EC:5.3.99.5	isc00590(Arachidonic acid metabolism)	B7P5I8.1 PF00067.20;p450;	-	GWHTAMML017962	87.243	486	35	9	1	486	1285	1743	6.28e-150	529	0	0	0	531	967	1171	63	34	52	0	0	0	53.47	96.57	105.15	6.97	4.09	6.52	0	85.06	5.86	2.46787e-30	3.47265e-32	yes	0	0.0389237
TRINITY_DN43891_c1_g2	1138	-	-	-	-	-	-	-	-	-	-	-	-	-	-	-	-	-	-	-	-	-	-	6	2	4	1055	1082	873	37	53	32	0.23	0.07	0.22	45.77	45.16	30.27	1.54	2.52	1.94	0.17	40.4	2	2.80181e-30	3.95436e-32	yes	0.000105174	0.0184872
TRINITY_DN48140_c2_g1	937	-	-	-	-	-	-	-	-	-	-	-	-	-	-	-	-	-	-	-	-	-	-	0	0	0	8	2	2	1974.06	350.3	722.49	0	0	0	0.33	0.08	0.07	72.22	13.8	27.44	0	0.16	37.82	3.07751e-30	4.35643e-32	yes	0	7.32165e-05
TRINITY_DN54421_c0_g1	2312	fatty acyl-CoA elongase, putative [Ixodes scapularis]	AAEL008004	Elongation of very long chain fatty acids protein AAEL008004 OS=Aedes aegypti GN=AAEL008004 PE=2 SV=2	GO:0030176(integral component of endoplasmic reticulum membrane)	ENOG410XRWT(elongation of very long chain fatty acids protein)	K10249	elongation of very long chain fatty acids protein 4	EC:2.3.1.199	isc00062(Fatty acid elongation)	B7P827.1 PF01151.16;ELO;	-	GWHTAMML025554	97.348	792	21	0	1	792	4	795	0	1347	0	0	0	0	0	0	3227	172	5655.99	0	0	0	0	0	0	87.98	7.46	110.41	0	0	68.62	3.4841e-30	4.94667e-32	yes	0	0
TRINITY_DN57492_c1_g1	450	-	-	-	-	-	-	-	-	-	-	-	-	-	-	-	-	-	-	-	-	-	-	287	291	199	28	41	44	3457	1615	3576.99	50.13	97.93	72.39	3.95	6.16	5.52	566.21	294.42	610.01	73.48	5.21	490.21	3.74666e-30	5.33524e-32	yes	0.0454599	0.00238411
TRINITY_DN52077_c0_g1	5164	hypothetical protein IscW_ISCW006078 [Ixodes scapularis]	-	-	-	-	-	-	-	-	-	-	GWHTAMML023310	98.45	645	10	0	1	645	505	1149	0	1136	4	4	7	755	580	809	1827	1658	1120	0.02	0.02	0.05	4.88	3.7	4.64	9.32	9.13	5.82	0.03	4.41	8.09	4.35894e-30	6.22549e-32	yes	1.85601e-05	0.00201803
TRINITY_DN39648_c1_g1	454	hypothetical protein IscW_ISCW007268 [Ixodes scapularis]	-	-	-	-	-	-	-	-	-	"CS_pos": "Cleavage site between pos. 20 and 21: VKA-AV. Probability: 0.8088",	-	-	-	-	-	-	-	-	-	-	-	2603	2354	2674	4	17	3	2	30	21	371.63	380.42	529.78	0.67	2.05	0.45	0.24	4.81	3	427.28	1.06	2.68	4.71962e-30	6.7605e-32	yes	0.264345	0.000485059
TRINITY_DN45425_c1_g2	452	-	-	-	-	-	-	-	-	-	-	-	-	-	-	-	-	-	-	-	-	-	-	0	0	0	703.86	1076.8	290.8	1910.46	1932.3	1431.71	0	0	0	79.11	120.34	29.18	234.97	256.45	191.78	0	76.21	227.73	7.05223e-30	1.01315e-31	yes	0	0.0348739
TRINITY_DN1815_c0_g1	721	cytochrome c oxidase subunit III (mitochondrion) [Francolinus pintadeanus]	MT-CO3	Cytochrome c oxidase subunit 3 OS=Coturnix coturnix japonica GN=MT-CO3 PE=3 SV=1	GO:0045277(respiratory chain complex IV)	COG1845(Cytochrome C Oxidase, Subunit III)	K02262	cytochrome c oxidase subunit 3	-	cjo00190(Oxidative phosphorylation);cjo04260(Cardiac muscle contraction)	Q27GW2.1 PF00510.16;COX3;	-	-	-	-	-	-	-	-	-	-	-	-	370	344	312	0	0	0	0	0	0	21.29	21.98	23.68	0	0	0	0	0	0	22.32	0	0	8.04548e-30	1.15923e-31	yes	0.0138087	0
TRINITY_DN39164_c0_g1	696	conserved hypothetical protein [Ixodes scapularis]	-	-	-	-	-	-	-	-	B7PA76.1 PF02098.14;His_binding;	"CS_pos": "Cleavage site between pos. 31 and 32: VIG-SQ. Probability: 0.3198",	GWHTAMML012215	95.904	415	17	0	53	467	137	551	0	673	4549	2071	503	1	0	6	11	1	5	326.05	143.08	44.78	0.06	0	0.44	0.85	0.08	0.3	171.3	0.17	0.41	8.35161e-30	1.20686e-31	yes	0.105978	7.77925e-05
TRINITY_DN34234_c0_g1	699	-	-	-	-	-	-	-	-	-	-	-	-	-	-	-	-	-	-	-	-	-	-	1	0	1	408	494	513	945	910	659	0.06	0	0.08	24.65	29.43	27.43	53.06	55.05	38.93	0.05	27.17	49.01	8.47087e-30	1.22766e-31	yes	3.09335e-05	0.0124331
TRINITY_DN52445_c1_g1	2137	-	-	-	-	-	-	-	-	-	-	-	-	-	-	-	-	-	-	-	-	-	-	14	10	1	87	57	71	2450	1010	2797	0.33	0.2	0.04	1.54	1.17	1.29	34.94	16.99	48.67	0.19	1.33	33.53	1.02199e-29	1.48545e-31	yes	0.000117547	0.000608612
TRINITY_DN36298_c2_g1	840	-	-	-	-	-	-	-	-	-	-	-	-	-	-	-	-	-	-	-	-	-	-	5	5	1	24	49	60	823	794	1825	0.23	0.26	0.1	1.18	2.38	2.59	39.1	42.14	86.22	0.2	2.05	55.82	1.11457e-29	1.6247e-31	yes	0.000123734	0.000938086
TRINITY_DN51759_c0_g1	1299	salivary lipid interacting protein, putative [Ixodes scapularis]	-	-	-	-	K13443	Niemann-Pick C2 protein	-	isc04142(Lysosome)	B7QHX2.1 PF02221.13;E1_DerP2_DerF2;	-	GWHTAMML021012	96.825	126	2	2	105	230	161	284	7.78e-54	209	4341	6061	3032	78	77	191	140	56	84	204.23	799.91	558.45	3.32	4.76	7.54	4.46	3.62	5.65	520.86	5.21	4.58	1.17796e-29	1.72207e-31	yes	0.322241	0.00238411
TRINITY_DN43840_c0_g2	1323	putative heat shock-related protein [Dermacentor variabilis]	CRYAA	Alpha-crystallin A chain OS=Lithobates catesbeiana GN=CRYAA PE=2 SV=1	GO:0005634(nucleus);GO:0005737(cytoplasm);GO:0042803(protein homodimerization activity)	ENOG410YERS(Heat shock protein)	K09542	crystallin, alpha B	-	isc04141(Protein processing in endoplasmic reticulum)	B7P7W0.1 PF00011.19;HSP20;	-	-	-	-	-	-	-	-	-	-	-	-	2785	1089	2034	29.63	28.51	48.18	62	81	113.77	109.26	54.49	131.75	0.83	0.78	1.72	1.9	2.5	4.49	98.5	1.11	2.96	1.31019e-29	1.9209e-31	yes	0.060939	0.000507939
TRINITY_DN48483_c1_g1	1035	-	-	-	-	-	-	-	-	-	-	-	-	-	-	-	-	-	-	-	-	-	-	474.01	323	270	0	0	0	0	0	0	16.49	13.59	12.18	0	0	0	0	0	0	14.09	0	0	1.46329e-29	2.15153e-31	yes	0.00871706	0
TRINITY_DN52493_c0_g2	2263	acyl-CoA reductase, putative [Ixodes scapularis]	CG5065	Putative fatty acyl-CoA reductase CG5065 OS=Drosophila melanogaster GN=CG5065 PE=3 SV=1	GO:0005777(peroxisome);GO:0010025(wax biosynthetic process);GO:0035336(long-chain fatty-acyl-CoA metabolic process);GO:0080019(fatty-acyl-CoA reductase (alcohol-forming) activity)	ENOG410XS7R(fatty-acyl-CoA reductase (alcohol-forming) activity)	K13356	alcohol-forming fatty acyl-CoA reductase	EC:1.2.1.84	isc00073(Cutin, suberine and wax biosynthesis);isc04146(Peroxisome)	E1JH83.1 PF07993.10;NAD_binding_4;	-	GWHTAMML015404	77.451	1224	260	14	19	1234	199	1414	0	717	1683	1203	329	1	10	1.34	0	0	0	22.96	34.69	15.93	0.02	0.63	0.02	0	0	0	24.53	0.22	0	1.65444e-29	2.43955e-31	yes	0.015176	0.000100673
TRINITY_DN39206_c0_g1	611	secreted protein, putative [Ixodes scapularis]	-	-	GO:0005615(extracellular space)	ENOG4112DDP(Cuticular protein)	-	-	-	-	-	"CS_pos": "Cleavage site between pos. 23 and 24: GYA-GG. Probability: 0.5562",	GWHTAMML002248	87.218	266	34	0	73	338	256	521	4.06e-82	303	0	0	0	1	1	1	556	230	382	0	0	0	0.11	0.11	0.06	38.9	19.03	29.94	0	0.09	29.29	2.06313e-29	3.05088e-31	yes	0	4.11843e-05
TRINITY_DN49891_c0_g4	2539	cytochrome P450, putative [Ixodes scapularis]	CYP3A14	Cytochrome P450 3A14 OS=Cavia porcellus GN=CYP3A14 PE=2 SV=2	GO:0016491(oxidoreductase activity)	COG2124(Cytochrome p450)	K01832	thromboxane-A synthase	EC:5.3.99.5	isc00590(Arachidonic acid metabolism)	B7P5I8.1 PF00067.20;p450;	-	GWHTAMML017963	95.812	382	16	0	3	384	27	408	1.02e-176	617	0	1	1	0	1	7	1265.78	1113	290	0	0.01	0.01	0	0.01	0.08	13.83	13.1	3.23	0.01	0.03	10.05	2.21892e-29	3.29062e-31	yes	6.1867e-06	1.37281e-05
TRINITY_DN44491_c0_g1	722	-	-	-	-	-	-	-	-	-	-	-	-	-	-	-	-	-	-	-	-	-	-	3394	1320	483	0	3	3	18	17	46	199.99	87.68	37.78	0	0.87	0.15	1.42	1.66	3.03	108.48	0.34	2.04	2.31732e-29	3.4463e-31	yes	0.0671133	0.000155585
TRINITY_DN55618_c0_g1	738	-	-	-	-	-	-	-	-	-	-	-	-	-	-	-	-	-	-	-	-	-	-	23	14	5	226	349.95	445	2818.6	2782	7775.98	3.46	2.34	0.93	28.03	38.46	48.85	384.24	408.93	893.03	2.24	38.45	562.07	2.5601e-29	3.81814e-31	yes	0.00138582	0.0175948
TRINITY_DN54714_c0_g2	5144	hypothetical protein IscW_ISCW019608 [Ixodes scapularis]	-	-	-	ENOG410Z94X(NA)	-	-	-	-	-	-	GWHTAMML006929	97.412	1584	41	0	1	1584	1	1584	0	2699	4	1	1	2349	1734	1461	1327	966	502	0.02	0.01	0.01	15.69	11.76	8.71	6.79	5.46	2.67	0.01	12.05	4.97	3.37145e-29	5.04241e-31	yes	6.1867e-06	0.00551412
TRINITY_DN54779_c0_g1	3158	uncharacterized protein LOC106459254 isoform X2 [Limulus polyphemus]	-	-	GO:0005615(extracellular space);GO:0032504(multicellular organism reproduction)	ENOG4111F49(multicellular organism reproduction)	-	-	-	-	A0A088AJM9.1 PF02995.15;DUF229;	-	-	-	-	-	-	-	-	-	-	-	-	4445	809	1064	4	0	7	26	15	38	63.27	11.49	18.89	0.04	0	0.1	0.36	0.14	0.34	31.22	0.05	0.28	3.48285e-29	5.22368e-31	yes	0.0193149	2.28802e-05
TRINITY_DN45955_c0_g1	1414	-	-	-	-	-	-	-	-	-	-	-	-	-	-	-	-	-	-	-	-	-	-	0	1	0	1876.24	1546	1869.5	113	192	487	0	0.04	0	73.69	61.28	66.57	3.78	7.07	15.24	0.01	67.18	8.7	3.54039e-29	5.32491e-31	yes	6.1867e-06	0.0307418
TRINITY_DN1117_c0_g1	465	colipase isoform X1 [Meriones unguiculatus]	Clps	Colipase OS=Rattus norvegicus GN=Clps PE=2 SV=2	GO:0007586(digestion);GO:0008047(enzyme activator activity);GO:0009791(post-embryonic development);GO:0016042(lipid catabolic process);GO:0032094(response to food);GO:0043085(positive regulation of catalytic activity);GO:0070062(extracellular exosome)	ENOG410YQC6(Colipase is a cofactor of pancreatic lipase. It allows the lipase to anchor itself to the lipid-water interface. Without colipase the enzyme is washed off by bile salts, which have an inhibitory effect on the lipase)	K14460	colipase	-	cge04975(Fat digestion and absorption)	G3HZU4.1 PF02740.12;Colipase_C;	"CS_pos": "Cleavage site between pos. 30 and 31: AYA-AP. Probability: 0.9012",	-	-	-	-	-	-	-	-	-	-	-	0	0	0	377	465	367	0	0	1	0	0	0	40.54	49.68	35.2	0	0	0.13	0	41.81	0.04	3.59248e-29	5.41839e-31	yes	0	0.0191324
TRINITY_DN47549_c0_g2	1261	secreted protein, putative [Ixodes scapularis]	-	-	-	-	-	-	-	-	-	"CS_pos": "Cleavage site between pos. 36 and 37: CWA-QL. Probability: 0.6956",	GWHTAMML021715	78.378	518	110	2	236	752	155	671	2.35e-91	335	2359.69	339	729	10	7	4	0	3	0	72.34	23.16	33.88	0.69	0.2	0.28	0	0.34	0	43.13	0.39	0.11	3.9565e-29	5.98408e-31	yes	0.0266832	0.000178465
TRINITY_DN31696_c0_g4	313	-	-	-	-	-	-	-	-	-	-	-	-	-	-	-	-	-	-	-	-	-	-	0	0	0	3	4	6	544	410	314	0	0	0	0.64	0.86	1.17	145.45	118.5	93.1	0	0.89	119.02	4.2214e-29	6.40252e-31	yes	0	0.000407267
TRINITY_DN45479_c0_g1	1339	-	-	-	-	-	-	-	-	-	-	-	-	-	-	-	-	-	-	-	-	-	-	0	0	1	223	213	72	1000	1448	1158	0	0	0.07	17.63	15.8	5.43	80.02	156.7	117.32	0.02	12.95	118.01	5.41384e-29	8.23389e-31	yes	1.23734e-05	0.00592596
TRINITY_DN52885_c1_g2	1450	-	-	-	-	-	-	-	-	-	-	-	-	-	-	-	-	-	-	-	-	-	-	0	0	0	73	74	94	743	631	665	0	0	0	1.87	1.86	2.11	15.75	14.42	14.67	0	1.95	14.95	5.84148e-29	8.9089e-31	yes	0	0.000892326
TRINITY_DN42294_c1_g1	1169	-	-	-	-	-	-	-	-	-	-	-	-	-	-	-	-	-	-	-	-	-	-	6	23	1	4	2	5	3017.05	761	1777	0.59	9.28	0.54	0.62	0.41	0.38	232.8	77.51	179.61	3.47	0.47	163.31	6.62664e-29	1.01343e-30	yes	0.00214679	0.000215073
TRINITY_DN51441_c1_g1	1446	-	-	-	-	-	-	-	-	-	-	-	-	-	-	-	-	-	-	-	-	-	-	0	0	0	318	113	141	1305	1512	815	0	0	0	8.5	3.31	3.32	31.29	36.49	24.43	0	5.04	30.74	6.8717e-29	1.0538e-30	yes	0	0.00230632
TRINITY_DN56121_c1_g1	1406	dehydrogenase, putative [Ixodes scapularis]	BDH1	D-beta-hydroxybutyrate dehydrogenase, mitochondrial OS=Homo sapiens GN=BDH1 PE=1 SV=3	GO:0001501(skeletal system development);GO:0004745(retinol dehydrogenase activity);GO:0016020(membrane);GO:0016021(integral component of membrane);GO:0030855(epithelial cell differentiation);GO:0031017(exocrine pancreas development);GO:0031018(endocrine pancreas development);GO:0035050(embryonic heart tube development);GO:0035118(embryonic pectoral fin morphogenesis);GO:0042572(retinol metabolic …	ENOG410Y7FK(retinol dehydrogenase activity)	K00019	3-hydroxybutyrate dehydrogenase	EC:1.1.1.30	isc00650(Butanoate metabolism);isc00072(Synthesis and degradation of ketone bodies)	B7QNV2.1 PF00106.23;adh_short;	-	GWHTAMML026148	96.339	519	19	0	1	519	1	519	0	854	0	0	0	12	21	12	1609	328	622	0	0	0	1.27	1.24	0.64	93.74	23.08	43.32	0	1.05	53.38	7.07147e-29	1.08741e-30	yes	0	0.000480483
TRINITY_DN30051_c0_g1	226	-	-	-	-	-	-	-	-	-	-	-	-	-	-	-	-	-	-	-	-	-	-	1	0	0	0	0	1	335	229	813	0.62	0	0	0	0	0.39	193.56	142.64	524.03	0.21	0.13	286.74	7.23621e-29	1.1158e-30	yes	0.000129921	5.94884e-05
TRINITY_DN39434_c0_g1	1373	secreted protein, putative [Ixodes scapularis]	-	-	-	-	-	-	-	-	-	"CS_pos": "Cleavage site between pos. 22 and 23: VNG-QC. Probability: 0.9432",	GWHTAMML016998	93.913	690	42	0	13	702	1	690	0	1042	0	0	0	710	793	1216	12	26	4	0	0	0	23.92	25.44	32.29	0.45	0.81	0.11	0	27.22	0.46	7.33782e-29	1.13455e-30	yes	0	0.012456
TRINITY_DN55980_c1_g1	761	-	-	-	-	-	-	-	-	-	-	-	-	-	-	-	-	-	-	-	-	-	-	3586.42	488.02	279	0	0	0	0	0	0	215.48	55.09	30.31	0	0	0	0	0	0	100.29	0	0	7.4611e-29	1.15676e-30	yes	0.0620464	0
TRINITY_DN57895_c3_g1	3585	cuticular protein, putative [Ixodes scapularis]	-	-	-	ENOG4111Y42(Cuticular protein)	-	-	-	-	B7PMN6.1 PF01607.22;CBM_14;	-	-	-	-	-	-	-	-	-	-	-	-	22	2	7	1448.82	1432.9	1233.37	8096	3656.99	5723.83	0.17	0.02	0.1	24.29	27.7	30.42	218.78	39.49	82.56	0.1	27.47	113.61	9.05397e-29	1.40753e-30	yes	6.1867e-05	0.0125704
TRINITY_DN48775_c0_g1	3819	hypothetical protein IscW_ISCW004809 [Ixodes scapularis]	-	-	-	-	-	-	-	-	-	-	-	-	-	-	-	-	-	-	-	-	-	71123	10629	7841.01	652	447	463	47	22	39	817.09	112.46	94.14	7.01	5	4.51	0.67	0.32	0.41	341.23	5.51	0.47	9.69438e-29	1.51117e-30	yes	0.211109	0.00252139
TRINITY_DN47204_c1_g1	735	-	-	-	-	-	-	-	-	-	-	-	-	-	-	-	-	-	-	-	-	-	-	1528.01	1684.76	119	0	0	0	0	0	0	88.03	107.55	9.84	0	0	0	0	0	0	68.47	0	0	1.00454e-28	1.57012e-30	yes	0.0423604	0
TRINITY_DN47517_c0_g1	1148	-	-	-	-	-	-	-	-	-	-	-	-	-	-	-	-	-	-	-	-	-	-	0	0	0	1813	808	916	296	260	327	0	0	0	137.65	46.5	40.95	17.49	21.81	24.04	0	75.03	21.11	1.30899e-28	2.0515e-30	yes	0	0.034334
TRINITY_DN36192_c0_g1	837	elongation of very long chain fatty acids protein 4-like [Varroa destructor]	ELOVL4	Elongation of very long chain fatty acids protein 4 OS=Macaca fascicularis GN=ELOVL4 PE=2 SV=1	GO:0016740(transferase activity);GO:0019367(fatty acid elongation, saturated fatty acid);GO:0030176(integral component of endoplasmic reticulum membrane);GO:0042761(very long-chain fatty acid biosynthetic process)	ENOG410XRWT(elongation of very long chain fatty acids protein)	K10249	elongation of very long chain fatty acids protein 4	EC:2.3.1.199	isc00062(Fatty acid elongation)	B7QN74.1 PF01151.16;ELO;	-	GWHTAMML023679	98.655	669	9	0	1	669	1	669	0	1186	0	0	0	0	0	0	584	197	1602	0	0	0	0	0	0	32.39	13.1	86.33	0	0	43.94	1.43065e-28	2.2482e-30	yes	0	0
TRINITY_DN42578_c0_g1	921	tissue factor pathway inhibitor-like, partial [Limulus polyphemus]	-	Carboxypeptidase inhibitor SmCI OS=Sabellastarte magnifica PE=1 SV=1	GO:0000902(cell morphogenesis);GO:0002119(nematode larval development);GO:0004222(metalloendopeptidase activity);GO:0004867(serine-type endopeptidase inhibitor activity);GO:0005576(extracellular region);GO:0005604(basement membrane);GO:0006508(proteolysis);GO:0007275(multicellular organism development);GO:0008233(peptidase activity);GO:0008270(zinc ion binding);GO:0009792(embryo development endin…	ENOG410XQNP(serine peptidase inhibitor, Kunitz type)	K03909	tissue factor pathway inhibitor	-	myd04610(Complement and coagulation cascades)	A0A0N5E3R6.1 PF00014.21;Kunitz_BPTI;	-	-	-	-	-	-	-	-	-	-	-	-	417	799	360	1	7	2	0	0	0	27.36	69.17	36.07	0.1	0.63	0.1	0	0	0	44.2	0.28	0	1.45586e-28	2.29395e-30	yes	0.0273452	0.000128129
TRINITY_DN44863_c0_g4	506	-	-	-	-	-	-	-	-	-	-	-	-	-	-	-	-	-	-	-	-	-	-	223	133	65	88	89	75	4108	2598	4999	24.15	16.16	9.67	8.33	8.35	6.32	404.49	275.79	531.2	16.66	7.67	403.83	1.5916e-28	2.51454e-30	yes	0.010307	0.00350982
TRINITY_DN57978_c0_g1	395	-	-	-	-	-	-	-	-	-	-	-	-	-	-	-	-	-	-	-	-	-	-	988.02	414.07	198	0	0	0	0	0	0	178.92	85.63	51.55	0	0	0	0	0	0	105.37	0	0	1.79317e-28	2.84055e-30	yes	0.0651893	0
TRINITY_DN40717_c1_g1	779	-	-	-	-	-	-	-	-	-	-	-	-	-	-	-	-	-	-	-	-	-	-	0	0	0	5	4	4	436.77	352	336	0	0	0	0.48	0.48	0.43	31.86	39.05	33.51	0	0.46	34.81	2.49639e-28	3.96502e-30	yes	0	0.000210497
TRINITY_DN54601_c0_g1	2149	PREDICTED: sodium-coupled monocarboxylate transporter 1 [Galendromus occidentalis]	Slc5a8	Sodium-coupled monocarboxylate transporter 1 OS=Mus musculus GN=Slc5a8 PE=1 SV=1	GO:0005887(integral component of plasma membrane);GO:0015293(symporter activity)	COG0591(symporter)	NA	NA	NA	NA(NA)	E9HKV7.1 PF00474.15;SSF;	-	GWHTAMML011487	97.953	342	7	0	1	342	1	342	1.98e-169	593	24	11	6	1103	1842	4064	78	84	85	2.45	0.17	0.87	29.37	56.95	130.61	2.12	1.76	1.72	1.16	72.31	1.87	2.62065e-28	4.17344e-30	yes	0.000717657	0.0330893
TRINITY_DN39324_c0_g1	3001	-	-	-	-	-	-	-	-	-	-	-	-	-	-	-	-	-	-	-	-	-	-	17405	14513	10924	625	660	701	735	398	454	165.8	152.54	131.91	7.11	7.34	7	6.68	3.89	4.2	150.08	7.15	4.92	2.67453e-28	4.27051e-30	yes	0.09285	0.00327186
TRINITY_DN38879_c1_g1	526	-	-	-	-	-	-	-	-	-	-	-	-	-	-	-	-	-	-	-	-	-	-	583.29	3905.06	548.94	0	4	0	3.5	4	6.66	74.47	438.63	75.68	0	0.76	0	1.65	1.56	2.87	196.26	0.25	2.03	3.15674e-28	5.05376e-30	yes	0.12142	0.000114401
TRINITY_DN57369_c0_g1	634	-	-	-	-	-	-	-	-	-	-	-	-	-	-	-	-	-	-	-	-	-	-	9963.58	751	2567.28	86	52	135	3	3	5	745.25	218.95	353.27	21.94	12.16	31.75	0.71	0.75	1.92	439.16	21.95	1.13	3.32526e-28	5.33757e-30	yes	0.271695	0.0100444
TRINITY_DN43373_c1_g1	1039	-	-	-	-	-	-	-	-	-	-	-	-	-	-	-	-	-	-	-	-	-	-	4	0	0	3	5	16	1085.82	438.83	946.58	0.14	0	0	0.17	0.19	0.58	41.62	17.04	35.71	0.05	0.31	31.46	3.44785e-28	5.54887e-30	yes	3.09335e-05	0.000141857
TRINITY_DN35003_c0_g1	580	-	-	-	-	-	-	-	-	-	-	-	-	-	-	-	-	-	-	-	-	-	-	0	0	0	1125	579	706	50	75	51	0	0	0	110.37	56.52	61.51	5.08	7.45	6.26	0	76.13	6.26	3.56961e-28	5.75986e-30	yes	0	0.0348373
TRINITY_DN41881_c0_g5	1067	cuticular protein, putative [Ixodes scapularis]	-	-	GO:0005576(extracellular region);GO:0006030(chitin metabolic process);GO:0008061(chitin binding)	ENOG4111Y42(Cuticular protein)	K19720	collagen, type III, alpha	-	pgc04933(AGE-RAGE signaling pathway in diabetic complications)	B7PLC7.1 PF01607.22;CBM_14;	-	GWHTAMML002009	98.667	450	6	0	88	537	1	450	0	798	10	0	0	494	866	581	15119.5	3517.99	16399	0.42	0	0	21.69	37.69	21.7	489.14	122.76	530.31	0.14	27.03	380.74	3.70709e-28	5.99731e-30	yes	8.66138e-05	0.012369
TRINITY_DN57294_c1_g1	3287	conserved hypothetical protein [Ixodes scapularis]	-	-	GO:0005576(extracellular region);GO:0006030(chitin metabolic process);GO:0008061(chitin binding)	ENOG4111HAT(Chitin binding Peritrophin-A domain)	K19720	collagen, type III, alpha	-	pgc04933(AGE-RAGE signaling pathway in diabetic complications)	B7P218.1 PF01607.22;CBM_14;	-	GWHTAMML023087	98.539	1779	26	0	979	2757	1405	3183	0	3142	58	96	9	1	2	1	3155	920	3933	0.5	0.91	0.1	0.01	0.02	0.01	25.97	8.15	32.97	0.5	0.01	22.36	4.20068e-28	6.81354e-30	yes	0.000309335	4.57603e-06
TRINITY_DN40766_c0_g5	247	-	-	-	-	-	-	-	-	-	-	-	-	-	-	-	-	-	-	-	-	-	-	0	0	0	1	4	0	815	523	263	0	0	0	0.35	1.42	0	380.24	263.61	137	0	0.59	260.28	4.38073e-28	7.12404e-30	yes	0	0.000269986
TRINITY_DN57742_c1_g1	1660	-	-	-	-	-	-	-	-	-	-	-	-	-	-	-	-	-	-	-	-	-	-	0	0	0	13	17	31	688.23	364	723.43	0	0	0	0.6	0.67	1.26	18.1	12.79	22.6	0	0.84	17.83	4.50723e-28	7.34874e-30	yes	0	0.000384387
TRINITY_DN54435_c0_g2	2168	arylsulfatase B precursor, putative [Ixodes scapularis]	Arsj	Arylsulfatase J OS=Mus musculus GN=Arsj PE=2 SV=1	GO:0008152(metabolic process);GO:0008484(sulfuric ester hydrolase activity)	COG3119(Sulfatase)	K01135	arylsulfatase B	EC:3.1.6.12	dme00531(Glycosaminoglycan degradation);dme04142(Lysosome)	B7QJZ0.1 PF00884.21;Sulfatase;	-	-	-	-	-	-	-	-	-	-	-	-	0	0	2	275	443.35	320	713	1172	863	0	0	0.03	6.4	7.77	5.61	10.42	17.04	27.41	0.01	6.59	18.29	4.58621e-28	7.49684e-30	yes	6.1867e-06	0.0030156
TRINITY_DN41062_c2_g1	465	-	-	-	-	-	-	-	-	-	-	-	-	-	-	-	-	-	-	-	-	-	-	1	1	0	439	361	504	1264	528	1070	0.45	0.14	0	61.49	70.83	88.16	174.37	123.54	191.95	0.2	73.49	163.29	5.27945e-28	8.65229e-30	yes	0.000123734	0.0336292
TRINITY_DN35129_c0_g2	555	-	-	-	-	-	-	-	-	-	-	-	-	-	-	-	-	-	-	-	-	-	-	7	17	3	471	529	825	2288	1882	2533	0.67	1.79	0.37	38.97	43.5	60.7	190.31	169.31	225.48	0.94	47.72	195.03	5.52652e-28	9.08049e-30	yes	0.00058155	0.0218368
TRINITY_DN42847_c2_g1	649	-	-	-	-	-	-	-	-	-	-	-	-	-	-	-	-	-	-	-	-	-	-	3631.48	763.86	152.1	0	0	1	0	0	0	1444.26	344.62	81.71	0	0	0.26	0	0	0	623.53	0.09	0	5.69431e-28	9.38017e-30	yes	0.385759	4.11843e-05
TRINITY_DN46430_c1_g1	2153	cuticular protein, putative [Ixodes scapularis]	-	-	GO:0005576(extracellular region);GO:0006030(chitin metabolic process);GO:0008061(chitin binding)	ENOG4111Y42(Cuticular protein)	K19720	collagen, type III, alpha	-	pgc04933(AGE-RAGE signaling pathway in diabetic complications)	B7P321.1 PF01607.22;CBM_14;	-	GWHTAMML002008	97.411	309	8	0	1	309	112	420	1.4e-149	527	18	1	0	51	62	102	8325	2268	6210	0.25	0.02	0	0.83	0.98	1.45	109.45	32.11	83.44	0.09	1.09	75	7.48502e-28	1.23615e-29	yes	5.56803e-05	0.000498787
TRINITY_DN51161_c0_g1	1002	-	-	-	-	-	-	-	-	-	-	-	-	-	-	-	-	-	-	-	-	-	-	11051	4999	1723	89	81	45	82	106	54	491.08	221.94	81.09	4.23	3.73	1.76	3.3	4.74	2.22	264.7	3.24	3.42	7.78631e-28	1.28919e-29	yes	0.163762	0.00148263
TRINITY_DN41784_c1_g1	746	-	-	-	-	-	-	-	-	-	-	-	-	-	-	-	-	-	-	-	-	-	-	859.07	370	195	0	0	0	0	0	0	47	25.74	40.54	0	0	0	0	0	0	37.76	0	0	7.84945e-28	1.30295e-29	yes	0.023361	0
TRINITY_DN57618_c3_g3	231	-	-	-	-	-	-	-	-	-	-	-	-	-	-	-	-	-	-	-	-	-	-	0	0	2	0	3	2	368	326	515	0	0	1.72	0	1.23	0.75	201.22	192.45	314.44	0.57	0.66	236.04	8.01757e-28	1.33424e-29	yes	0.000352642	0.000302018
TRINITY_DN52407_c2_g2	1566	putative RNA-directed DNA polymerase from transposon BS [Exaiptasia pallida]	-	-	GO:0004161(dimethylallyltranstransferase activity);GO:0004337(geranyltranstransferase activity);GO:0005737(cytoplasm);GO:0045337(farnesyl diphosphate biosynthetic process)	ENOG410Y65V(Retrotransposon protein)	-	-	-	-	-	-	-	-	-	-	-	-	-	-	-	-	-	2	2	12	1856.13	2190	1333.59	2410.59	2003.33	1873.52	0.67	0.64	3.18	287.64	345.39	184.35	433.88	395.05	387.37	1.5	272.46	405.43	8.34373e-28	1.39203e-29	yes	0.000928005	0.124679
TRINITY_DN50854_c2_g2	1065	-	-	-	-	-	-	-	-	-	-	-	-	-	-	-	-	-	-	-	-	-	-	21.64	5	6.13	412.9	314	667.91	2108.15	2257.97	2818.94	1.05	0.22	0.81	21.64	15.76	28.45	106.56	106.19	167.88	0.69	21.95	126.88	8.85731e-28	1.48144e-29	yes	0.000426882	0.0100444
TRINITY_DN50430_c0_g1	1193	-	-	-	-	-	-	-	-	-	-	-	-	-	-	-	-	-	-	-	-	-	-	0	0	1.11	7.01	0	3.01	851	325.36	584	0	0	0.04	0.22	0	0.08	23.33	9.46	18.81	0.01	0.1	17.2	1.24951e-27	2.09515e-29	yes	6.1867e-06	4.57603e-05
TRINITY_DN44863_c0_g1	1856	putative defense protein 1 [Limulus polyphemus]	-	-	-	-	-	-	-	-	B7PCQ2.1 PF02014.14;Reeler;	-	GWHTAMML003832	99.574	235	1	0	184	418	1	235	9.87e-120	429	389	398	153	78	85	88	6070	3329	10023	10.61	8.63	5.58	2.09	2.03	1.85	112.29	68.47	189.61	8.27	1.99	123.46	1.24986e-27	2.101e-29	yes	0.0051164	0.00091063
TRINITY_DN51127_c0_g1	1572	N-acylsphingosine amidohydrolase (acid ceramidase), putative [Ixodes scapularis]	ASAH1	Acid ceramidase OS=Homo sapiens GN=ASAH1 PE=1 SV=5	GO:0005764(lysosome);GO:0006629(lipid metabolic process);GO:0016787(hydrolase activity)	ENOG410XQ6Y(N-acylsphingosine amidohydrolase (acid ceramidase) 1)	K12348	acid ceramidase	EC:3.5.1.23	isc00600(Sphingolipid metabolism);isc04142(Lysosome)	B7Q8J7.1 PF02275.16;CBAH;	-	GWHTAMML015015	98.28	756	13	0	1	756	319	1074	0	1325	6545	5633.42	6224	299.95	231	526.93	75.84	180.94	82	144.72	142.57	245.45	9.61	7.19	15.73	1.57	4.22	1.96	177.58	10.84	2.58	1.30312e-27	2.19602e-29	yes	0.109863	0.00496042
TRINITY_DN35290_c1_g1	3395	PREDICTED: tenascin isoform X1 [Odobenus rosmarus divergens]	-	-	-	ENOG410ZYS4(fibrinogen)	K06252	tenascin	-	oro04151(PI3K-Akt signaling pathway);oro04512(ECM-receptor interaction);oro04510(Focal adhesion);oro05206(MicroRNAs in cancer);oro05165(Human papillomavirus infection)	-	-	-	-	-	-	-	-	-	-	-	-	-	3561	614	414	0	5	1	0	0	3	32.22	10.34	6.27	0	0.08	0.01	0	0	0.03	16.28	0.03	0.01	1.52561e-27	2.57739e-29	yes	0.010072	1.37281e-05
TRINITY_DN57682_c1_g1	4122	gamma-glutamyltransferase, putative [Ixodes scapularis]	Ggt1	Gamma-glutamyltranspeptidase 1 OS=Rattus norvegicus GN=Ggt1 PE=1 SV=4	GO:0000048(peptidyltransferase activity);GO:0002682(regulation of immune system process);GO:0002951(leukotriene-C(4) hydrolase);GO:0005615(extracellular space);GO:0005886(plasma membrane);GO:0005887(integral component of plasma membrane);GO:0006412(translation);GO:0006508(proteolysis);GO:0006520(cellular amino acid metabolic process);GO:0006536(glutamate metabolic process);GO:0006631(fatty acid m…	COG0405(gamma-glutamyltransferase activity)	K18592	gamma-glutamyltranspeptidase / glutathione hydrolase / leukotriene-C4 hydrolase	EC:2.3.2.2 3.4.19.13 3.4.19.14	isc00590(Arachidonic acid metabolism);isc00430(Taurine and hypotaurine metabolism);isc00480(Glutathione metabolism)	B7PAQ0.1 PF01019.19;G_glu_transpept;	-	GWHTAMML005376	97.042	1792	47	2	30	1815	219	2010	0	3011	135	86	42	9072	5404	7153	406	317	499	4.57	0.81	0.56	224.23	138.43	195.82	8.31	8.73	11.01	1.98	186.16	9.35	1.52658e-27	2.58546e-29	yes	0.00122497	0.0851874
TRINITY_DN53891_c0_g1	1060	-	-	-	-	-	-	-	-	-	-	-	-	-	-	-	-	-	-	-	-	-	-	0	0	0	0	1	0	337	229	352	0	0	0	0	0.04	0	23.51	15.79	20.54	0	0.01	19.95	2.04671e-27	3.475e-29	yes	0	4.57603e-06
TRINITY_DN48825_c2_g2	2021	-	-	-	-	-	-	-	-	-	-	-	-	-	-	-	-	-	-	-	-	-	-	11.04	4.15	3	6	3	0	634.95	832.18	554.12	0.25	0.17	0.1	0.22	0.14	0	12.27	17.98	16.52	0.17	0.12	15.59	2.18823e-27	3.7245e-29	yes	0.000105174	5.49124e-05
TRINITY_DN57960_c2_g1	8812	carboxypeptidase, putative [Ixodes scapularis]	svr	Carboxypeptidase D OS=Drosophila melanogaster GN=svr PE=1 SV=2	GO:0004181(metallocarboxypeptidase activity);GO:0004185(serine-type carboxypeptidase activity);GO:0005615(extracellular space);GO:0005886(plasma membrane);GO:0006518(peptide metabolic process);GO:0009986(cell surface);GO:0016485(protein processing)	ENOG410XX0H(carboxy-peptidase)	NA	NA	NA	NA(NA)	B7P3H3.1 PF13620.4;CarboxypepD_reg;	-	GWHTAMML013622	95.102	5206	225	6	342	5541	939	6120	0	8174	654.67	467.84	233	24	16	27.32	13923	2186.18	7719.58	1.99	5.02	3.49	0.09	0.06	0.09	40.6	6.87	22.85	3.5	0.08	23.44	2.27791e-27	3.88672e-29	yes	0.00216535	3.66082e-05
TRINITY_DN43648_c0_g2	1529	-	-	-	-	-	-	-	-	-	-	-	-	-	-	-	-	-	-	-	-	-	-	0	0	0	835	547	922	337	372	415.44	0	0	0	69.37	45.35	64.88	34.08	28.22	41.19	0	59.87	34.5	3.61249e-27	6.1791e-29	yes	0	0.0273967
TRINITY_DN43520_c1_g1	1290	-	-	-	-	-	-	-	-	-	-	-	-	-	-	-	-	-	-	-	-	-	-	4	1	2	0	0	0	412	495	233	0.1	0.03	0.07	0	0	0	10.52	13.29	6.32	0.07	0	10.04	3.74577e-27	6.42285e-29	yes	4.33069e-05	0
TRINITY_DN53516_c0_g1	1968	arginase, putative [Ixodes scapularis]	ARG1	Arginase-1 OS=Oryctolagus cuniculus GN=ARG1 PE=2 SV=2	GO:0000050(urea cycle);GO:0004053(arginase activity);GO:0005737(cytoplasm);GO:0006525(arginine metabolic process);GO:0046872(metal ion binding)	COG0010(hydrolase activity, acting on carbon-nitrogen (but not peptide) bonds, in linear amidines)	K01476	arginase	EC:3.5.3.1	isc00220(Arginine biosynthesis);isc00330(Arginine and proline metabolism)	B7QBR7.1 PF00491.19;Arginase;	-	-	-	-	-	-	-	-	-	-	-	-	4004.96	3357	4230.88	15	21	38	1	41	8	99.91	86.92	151.94	0.29	0.38	0.66	0.02	2	0.13	112.92	0.44	0.72	4.12693e-27	7.09382e-29	yes	0.0698602	0.000201345
TRINITY_DN52958_c0_g1	2748	-	-	-	-	-	-	-	-	-	-	-	-	-	-	-	-	-	-	-	-	-	-	0	1	2	18.08	12	53	2385.25	747	587.91	0	0.01	0.04	1.09	1.02	5.44	108.84	33.82	25.97	0.02	2.52	56.21	4.42204e-27	7.61972e-29	yes	1.23734e-05	0.00115316
TRINITY_DN54253_c1_g4	430	-	-	-	-	-	-	-	-	-	-	-	-	-	-	-	-	-	-	-	-	-	-	0	0	0	662	1083	628	77	60	99	0	0	0	80.57	131.23	68.33	10.48	8.82	14.72	0	93.38	11.34	4.4845e-27	7.74623e-29	yes	0	0.042731
TRINITY_DN43226_c0_g1	1725	cement protein RIM36, putative [Ixodes scapularis]	-	-	-	ENOG411233Z(NA)	-	-	-	-	-	-	-	-	-	-	-	-	-	-	-	-	-	0	0	2	3	16	15	516	605	579	0	0	0.05	0.06	0.32	0.27	8.76	11.06	10.07	0.02	0.22	9.96	5.55171e-27	9.61304e-29	yes	1.23734e-05	0.000100673
TRINITY_DN50268_c0_g3	1788	-	-	-	-	-	-	-	-	-	-	-	-	-	-	-	-	-	-	-	-	-	-	0	0	0	66.13	96.16	75.78	558.45	883.24	545.28	0	0	0	3.12	2.52	2.85	20.76	41.5	12.83	0	2.83	25.03	6.97411e-27	1.21054e-28	yes	0	0.00129502
TRINITY_DN52654_c0_g1	1054	-	-	-	-	-	-	-	-	-	-	-	-	-	-	-	-	-	-	-	-	-	-	6	7	9	25	20	25	836	432	1012	0.2	0.26	0.39	0.91	0.97	2.64	26.11	21.11	39.47	0.28	1.51	28.9	7.58415e-27	1.32155e-28	yes	0.000173228	0.000690981
TRINITY_DN35498_c3_g2	1563	aspartic proteinase precursor [Rhipicephalus microplus]	ctsd	Cathepsin D OS=Chionodraco hamatus GN=ctsd PE=1 SV=2	GO:0004190(aspartic-type endopeptidase activity);GO:0005615(extracellular space);GO:0005764(lysosome);GO:0006508(proteolysis);GO:0030163(protein catabolic process)	ENOG410XNV7(aspartic)	K01379	cathepsin D	EC:3.4.23.5	fcd04142(Lysosome);fcd04140(Autophagy - animal)	E2BND1.1 PF00026.21;Asp;	-	GWHTAMML002186	97.936	969	20	0	322	1290	64	1032	0	1679	1872	544	783	27	24	44	14	6	4	37.65	12.09	20.14	0.62	0.54	0.89	0.27	0.12	0.08	23.29	0.68	0.16	7.58415e-27	1.32282e-28	yes	0.0144088	0.00031117
TRINITY_DN53787_c0_g1	2048	hypothetical protein C0J52_07580 [Blattella germanica]	-	-	-	-	-	-	-	-	-	-	-	-	-	-	-	-	-	-	-	-	-	0	0	0	697.03	449	469	1651	945	520	0	0	0	12.88	8.44	7.43	25.26	15.88	9.99	0	9.58	17.04	8.14113e-27	1.42339e-28	yes	0	0.00438384
TRINITY_DN45033_c0_g1	641	-	-	-	-	-	-	-	-	-	-	-	-	-	-	-	-	-	-	-	-	-	-	33	0	0	2	0	2	29442	31828.4	94708.1	2.31	0	0	0.18	0	0.16	2151.02	2279.32	6666.7	0.77	0.11	3699.01	8.26418e-27	1.44839e-28	yes	0.000476376	5.03363e-05
TRINITY_DN45824_c2_g1	1553	tissue factor pathway inhibitor-like [Pomacea canaliculata]	-	Carboxypeptidase inhibitor SmCI OS=Sabellastarte magnifica PE=1 SV=1	GO:0004867(serine-type endopeptidase inhibitor activity);GO:0005615(extracellular space);GO:0007596(blood coagulation);GO:0009986(cell surface);GO:0010951(negative regulation of endopeptidase activity)	ENOG410XQNP(serine peptidase inhibitor, Kunitz type)	NA	NA	NA	NA(NA)	H0VU83.1 PF00014.21;Kunitz_BPTI;	-	-	-	-	-	-	-	-	-	-	-	-	3828.34	468.21	1282.76	3.04	0	11.01	14.65	8.03	7.02	80.51	11.49	35.52	0.09	0	1.78	5.16	2.16	2.71	42.51	0.62	3.34	8.43044e-27	1.48108e-28	yes	0.0262997	0.000283714
TRINITY_DN37046_c1_g4	1226	Adenine Nucleotide Translocator [Caenorhabditis elegans]	AGAP006782	ADP,ATP carrier protein 1 OS=Anopheles gambiae GN=AGAP006782 PE=2 SV=2	GO:0005215(transporter activity);GO:0005515(protein binding);GO:0005739(mitochondrion);GO:0005743(mitochondrial inner membrane);GO:0006810(transport);GO:0006839(mitochondrial transport);GO:0007005(mitochondrion organization);GO:0008340(determination of adult lifespan);GO:0016020(membrane);GO:0016021(integral component of membrane);GO:0022857(transmembrane transporter activity);GO:0043065(positive…	ENOG410XNW0(transmembrane transport)	K05863	solute carrier family 25 (mitochondrial adenine nucleotide translocator), member 4/5/6/31	-	cel04020(Calcium signaling pathway)	O45865.1 PF00153.25;Mito_carr;	-	-	-	-	-	-	-	-	-	-	-	-	0	0	0	216	360	367	0	0	0	0	0	0	6.57	10.74	9.83	0	0	0	0	9.05	0	8.68765e-27	1.52993e-28	yes	0	0.00414131
TRINITY_DN51511_c0_g1	1066	-	-	-	-	-	-	-	-	-	-	-	-	-	-	-	-	-	-	-	-	-	-	1	0	2	18	12	20	1028	246	950	0.05	0	0.08	0.82	0.55	0.94	37.09	12.55	38.73	0.04	0.77	29.46	9.88502e-27	1.74495e-28	yes	2.47468e-05	0.000352354
TRINITY_DN56635_c0_g3	485	-	-	-	-	-	-	-	-	-	-	-	-	-	-	-	-	-	-	-	-	-	-	0	1	0	1	1	1	495	140	642	0	0.3	0	0.1	0.1	0.09	52.92	16.14	98.58	0.1	0.1	55.88	1.08099e-26	1.91278e-28	yes	6.1867e-05	4.57603e-05
TRINITY_DN38628_c0_g2	720	-	-	-	-	-	-	-	-	-	-	-	-	-	-	-	-	-	-	-	-	-	-	8	23	17	3532.69	2877.28	1806.84	329	318	182.19	0.47	2.6	1.58	206.63	197.54	121.73	24.93	18.5	18.96	1.55	175.3	20.8	1.11056e-26	1.96978e-28	yes	0.000958939	0.0802178
TRINITY_DN57834_c0_g1	2884	-	-	-	-	-	-	-	-	-	-	-	-	-	-	-	-	-	-	-	-	-	-	12	16	7	22	15	45	917	775	1033	0.12	0.18	0.09	0.26	0.28	0.86	15.73	16.64	16.14	0.13	0.47	16.17	1.42664e-26	2.53641e-28	yes	8.04271e-05	0.000215073
TRINITY_DN36005_c0_g7	1218	-	-	-	-	-	-	-	-	-	-	"CS_pos": "Cleavage site between pos. 20 and 21: YHG-ID. Probability: 0.5029",	-	-	-	-	-	-	-	-	-	-	-	4133.56	1165	1225	3	4	5	115.12	43	222	113.63	35.43	43.28	0.1	0.12	0.14	3.02	1.2	5.94	64.11	0.12	3.39	1.62763e-26	2.90061e-28	yes	0.0396629	5.49124e-05
TRINITY_DN51252_c0_g1	779	-	-	-	-	-	-	-	-	-	-	-	-	-	-	-	-	-	-	-	-	-	-	0	0	0	821	781	551	57	84	64	0	0	0	43.15	43.73	25.59	2.71	4.31	3.19	0	37.49	3.4	1.69832e-26	3.03373e-28	yes	0	0.0171555
TRINITY_DN43352_c0_g1	1921	-	-	-	-	-	-	-	-	-	-	-	GWHTAMML017571	98.341	1386	23	0	13	1398	55	1440	0	2433	5745	4798	1798	0	1	7	528	297	1148	221.33	181.32	72.13	0	0.08	0.12	11.56	9.03	30.89	158.26	0.07	17.16	1.92645e-26	3.44936e-28	yes	0.0979108	3.20322e-05
TRINITY_DN54105_c0_g1	630	-	-	-	-	-	-	-	-	-	-	-	-	-	-	-	-	-	-	-	-	-	-	5300.05	3373.14	629	18	8	62	1	7	4	1570.44	1506.91	388.1	3.31	1.95	7.91	0.12	1.74	3.06	1155.15	4.39	1.64	2.04095e-26	3.66298e-28	yes	0.714657	0.00200888
TRINITY_DN30910_c0_g2	1155	uncharacterized protein LOC111634703 [Centruroides sculpturatus]	-	-	-	ENOG4111VHA(NA)	-	-	-	-	-	-	-	-	-	-	-	-	-	-	-	-	-	1	0	7	14	20	16	664	513	1285	0.03	0	0.26	0.46	0.64	0.46	18.41	15.32	36.77	0.1	0.52	23.5	2.57542e-26	4.63307e-28	yes	6.1867e-05	0.000237954
TRINITY_DN53311_c1_g1	5700	potassium voltage-gated channel protein Shab-like [Limulus polyphemus]	-	-	-	-	-	-	-	-	-	-	GWHTAMML005501	99.049	631	6	0	316	946	2430	1800	0	1133	6	36	21	544	605	453	4531	3791	3364	0.03	0.2	0.13	3.55	3.74	2.51	25.22	21.92	17.62	0.12	3.27	21.59	2.88223e-26	5.19715e-28	yes	7.42404e-05	0.00149636
TRINITY_DN8861_c0_g1	1183	lipase member H-like [Helicoverpa armigera]	-	-	-	ENOG4111JY5(Lipase)	NA	NA	NA	NA(NA)	D6W6P4.1 PF00151.17;Lipase;	-	-	-	-	-	-	-	-	-	-	-	-	234	417	233	0	0	0	0	0	0	6.66	13.13	8.54	0	0	0	0	0	0	9.44	0	0	2.9471e-26	5.32653e-28	yes	0.00584025	0
TRINITY_DN41348_c0_g1	1375	-	-	-	-	-	-	-	-	-	-	-	-	-	-	-	-	-	-	-	-	-	-	2232.99	457	1264	5	0	1	1	9	0	203.19	43.77	153.74	0.43	0	0.08	0.09	0.85	0	133.57	0.17	0.31	3.72883e-26	6.75512e-28	yes	0.0826358	7.77925e-05
TRINITY_DN38598_c0_g5	1296	ASpartyl Protease [Caenorhabditis elegans]	asp-6	Aspartic protease 6 OS=Caenorhabditis elegans GN=asp-6 PE=3 SV=1	GO:0004190(aspartic-type endopeptidase activity);GO:0005737(cytoplasm);GO:0006508(proteolysis);GO:0008233(peptidase activity);GO:0016787(hydrolase activity);GO:0030163(protein catabolic process);GO:0098591(external side of apical plasma membrane)	ENOG410XNV7(aspartic)	K01379	cathepsin D	EC:3.4.23.5	nai04142(Lysosome);nai04140(Autophagy - animal)	G5EEI4.1 PF00026.21;Asp;	"CS_pos": "Cleavage site between pos. 16 and 17: CSA-AV. Probability: 0.7086",	-	-	-	-	-	-	-	-	-	-	-	0	0	0	234	405	415	0	0	0	0	0	0	6.68	11.33	10.42	0	0	0	0	9.48	0	4.21423e-26	7.65223e-28	yes	0	0.00433808
TRINITY_DN45408_c1_g1	794	-	-	-	-	-	-	-	-	-	-	-	-	-	-	-	-	-	-	-	-	-	-	1.03	0	0	1.14	1.07	1	416.7	144.08	531.96	0.05	0	0	0.06	0.05	0.05	19.28	7.18	25.72	0.02	0.05	17.39	4.43261e-26	8.06745e-28	yes	1.23734e-05	2.28802e-05
TRINITY_DN49156_c1_g1	1448	-	-	-	-	-	-	-	-	-	-	-	-	-	-	-	-	-	-	-	-	-	-	1	0	2	988	659	1670.99	661	332.93	386.66	0.04	0	0.47	174.5	95.25	252.95	79.33	37.9	59.06	0.17	174.23	58.76	4.6176e-26	8.42357e-28	yes	0.000105174	0.0797282
TRINITY_DN55556_c0_g1	1327	-	-	-	-	-	-	-	-	-	-	-	-	-	-	-	-	-	-	-	-	-	-	36	37	16.01	8	11	9	788	931	619	0.98	1.96	1	0.54	0.66	0.47	24.53	47.07	28.44	1.31	0.56	33.35	5.08296e-26	9.29392e-28	yes	0.000810458	0.000256258
TRINITY_DN9881_c0_g1	619	hypothetical protein FL82_12548, partial [Caenorhabditis remanei]	rpl-17	60S ribosomal protein L17 OS=Caenorhabditis elegans GN=rpl-17 PE=3 SV=1	GO:0002181(cytoplasmic translation);GO:0003735(structural constituent of ribosome);GO:0005840(ribosome);GO:0006412(translation);GO:0015934(large ribosomal subunit);GO:0022625(cytosolic large ribosomal subunit)	COG0091(The globular domain of the protein is located near the polypeptide exit tunnel on the outside of the subunit, while an extended beta-hairpin is found that lines the wall of the exit tunnel in the center of the 70S ribosome (By similarity))	K02880	large subunit ribosomal protein L17e	-	cel03010(Ribosome)	E3LME4.1 PF00237.17;Ribosomal_L22;	-	-	-	-	-	-	-	-	-	-	-	-	0	0	0	204	267	294	0	0	0	0	0	0	14.5	18.74	18.53	0	0	0	0	17.26	0	5.6238e-26	1.03065e-27	yes	0	0.00789823
TRINITY_DN35049_c2_g1	1512	-	-	-	-	-	-	-	-	-	-	-	-	-	-	-	-	-	-	-	-	-	-	0	5	0	1	30	8	1321	4946.99	6867	0	0.21	0	0.03	1.24	0.29	69.44	264.02	378.1	0.07	0.52	237.19	5.72069e-26	1.05286e-27	yes	4.33069e-05	0.000237954
TRINITY_DN53616_c0_g1	1430	-	-	-	-	-	-	-	-	-	-	-	-	-	-	-	-	-	-	-	-	-	-	17	8	47	78	61	57	2074	1469	2767	0.47	0.32	4.75	5.72	5.09	4.05	184.1	143.29	184.17	1.85	4.95	170.52	5.72069e-26	1.05323e-27	yes	0.00114454	0.00226514
TRINITY_DN40766_c0_g3	446	-	-	-	-	-	-	-	-	-	-	-	-	-	-	-	-	-	-	-	-	-	-	0	0	0	0	0	0	332	201	230	0	0	0	0	0	0	100.32	64.27	39.42	0	0	68	6.53563e-26	1.20602e-27	yes	0	0
TRINITY_DN55649_c0_g1	879	cuticular protein, putative [Ixodes scapularis]	-	-	-	ENOG410Y0B9(Cuticle protein)	-	-	-	-	-	-	-	-	-	-	-	-	-	-	-	-	-	0	0	0	0	0	19	196057	7692	105273	0	0	0	0	0	0.78	8090.12	344.49	4556.74	0	0.26	4330.45	6.57033e-26	1.21519e-27	yes	0	0.000118977
TRINITY_DN45938_c1_g1	1210	-	-	-	-	-	-	-	-	-	-	-	-	-	-	-	-	-	-	-	-	-	-	0	0	0	0	0	0	434.05	166.02	362.02	0	0	0	0	0	0	17.11	7.89	15.92	0	0	13.64	6.64197e-26	1.23124e-27	yes	0	0
TRINITY_DN57196_c0_g2	1178	aspartic proteinase precursor [Rhipicephalus microplus]	AAEL006169	Lysosomal aspartic protease OS=Aedes aegypti GN=AAEL006169 PE=1 SV=2	GO:0004190(aspartic-type endopeptidase activity);GO:0005615(extracellular space);GO:0005764(lysosome);GO:0006508(proteolysis);GO:0030163(protein catabolic process)	ENOG410XNV7(aspartic)	K01379	cathepsin D	EC:3.4.23.5	bfo04142(Lysosome);bfo04140(Autophagy - animal)	C3YUT2.1 PF00026.21;Asp;	-	-	-	-	-	-	-	-	-	-	-	-	2012	210.27	1010	13	5	5.31	5	5	3	77.09	11.55	56.55	1.25	0.17	0.18	0.17	0.19	0.1	48.4	0.53	0.15	7.20818e-26	1.33923e-27	yes	0.0299436	0.00024253
TRINITY_DN55437_c1_g1	734	-	-	-	-	-	-	-	-	-	-	-	-	-	-	-	-	-	-	-	-	-	-	0	0	0	622	1112	728	291	217	424.53	0	0	0	45.25	78.36	46.05	19.83	16.13	31.54	0	56.55	22.5	7.27812e-26	1.3553e-27	yes	0	0.0258775
TRINITY_DN15731_c0_g2	821	40S ribosomal protein SA [Caenorhabditis elegans]	rps-0	40S ribosomal protein SA OS=Caenorhabditis elegans GN=rps-0 PE=1 SV=3	GO:0000028(ribosomal small subunit assembly);GO:0000447(endonucleolytic cleavage in ITS1 to separate SSU-rRNA from 5.8S rRNA and LSU-rRNA from tricistronic rRNA transcript (SSU-rRNA, 5.8S rRNA, LSU-rRNA));GO:0000461(endonucleolytic cleavage to generate mature 3'-end of SSU-rRNA from (SSU-rRNA, 5.8S rRNA, LSU-rRNA));GO:0003735(structural constituent of ribosome);GO:0005515(protein binding);GO:0005…	COG0052(30S ribosomal protein S2)	K02998	small subunit ribosomal protein SAe	-	cel03010(Ribosome)	U6PNQ6.1 PF00318.18;Ribosomal_S2;	-	-	-	-	-	-	-	-	-	-	-	-	0	0	0	193	282	283	0	0	0	0	0	0	9.49	13.65	12.3	0	0	0	0	11.81	0	7.38808e-26	1.37888e-27	yes	0	0.00540429
TRINITY_DN43048_c1_g2	3137	PREDICTED: microsomal triglyceride transfer protein large subunit [Galendromus occidentalis]	MTTP	Microsomal triglyceride transfer protein large subunit OS=Sus scrofa GN=MTTP PE=2 SV=1	GO:0005319(lipid transporter activity);GO:0006869(lipid transport)	ENOG410YKCW(lipid transporter activity)	K14463	microsomal triglyceride transfer protein large subunit	-	ssc04975(Fat digestion and absorption)	A0A067RM46.1 PF01347.20;Vitellogenin_N;	-	GWHTAMML002587	98.733	2604	33	0	55	2658	106	2709	0	4626	23449	14066	11572	1076	1574	1791	418	397	466	219.06	154.94	141.27	15.84	21.13	21.61	5.46	5.54	5.69	171.76	19.53	5.56	7.48135e-26	1.39944e-27	yes	0.106263	0.00893699
TRINITY_DN55018_c0_g1	2986	lysosomal protective protein-like isoform X1 [Centruroides sculpturatus]	CTSA	Lysosomal protective protein OS=Bos taurus GN=CTSA PE=2 SV=1	GO:0004185(serine-type carboxypeptidase activity);GO:0051603(proteolysis involved in cellular protein catabolic process)	COG2939(carboxy-peptidase)	K13289	cathepsin A (carboxypeptidase C)	EC:3.4.16.5	spu04142(Lysosome)	G3T3X8.1 PF00450.20;Peptidase_S10;	-	-	-	-	-	-	-	-	-	-	-	-	8151	1656	1185	10	29	33	69	24	41	98.1	44.58	73.64	0.18	1.73	0.98	1.09	0.67	1.66	72.11	0.96	1.14	8.14492e-26	1.527e-27	yes	0.0446123	0.000439299
TRINITY_DN33530_c0_g2	1348	-	-	-	-	ENOG41109BW(CCT motif)	-	-	-	-	W2Q3R5.1 PF06203.12;CCT;	-	-	-	-	-	-	-	-	-	-	-	-	0	0	0	0	0	0	220	277	384	0	0	0	0	0	0	5.02	6.81	9.02	0	0	6.95	8.71815e-26	1.63814e-27	yes	0	0
TRINITY_DN41337_c0_g2	750	-	-	-	-	-	-	-	-	-	-	-	-	-	-	-	-	-	-	-	-	-	-	0	2	0	3	5	18	610	563	442	0	0.12	0	0.17	0.27	0.88	30.73	30.55	23.33	0.04	0.44	28.2	9.08175e-26	1.71029e-27	yes	2.47468e-05	0.000201345
TRINITY_DN39568_c0_g2	1611	PREDICTED: carboxypeptidase inhibitor SmCI-like, partial [Sorex araneus]	-	Kunitz-type serine protease inhibitor bitisilin-3 (Fragment) OS=Bitis gabonica PE=2 SV=1	GO:0004867(serine-type endopeptidase inhibitor activity);GO:0010951(negative regulation of endopeptidase activity)	ENOG410XQNP(serine peptidase inhibitor, Kunitz type)	NA	NA	NA	NA(NA)	P00974.2 PF00014.21;Kunitz_BPTI;	-	-	-	-	-	-	-	-	-	-	-	-	1	1	0	724	578	742	333	289	291	0.04	0.04	0	31.4	26.3	29.88	11.09	12.34	12.3	0.03	29.19	11.91	9.36862e-26	1.76826e-27	yes	1.85601e-05	0.0133574
TRINITY_DN55753_c1_g1	2236	-	-	-	-	-	-	-	-	-	-	-	-	-	-	-	-	-	-	-	-	-	-	0	0	0	1002	1104	443	502	385	611	0	0	0	43.03	37.35	13.62	17.15	18.88	20.96	0	31.33	19	9.38967e-26	1.77619e-27	yes	0	0.0143367
TRINITY_DN6980_c0_g1	765	anterior gradient protein 2 homolog [Gallus gallus]	Agr2	Anterior gradient protein 2 homolog OS=Mus musculus GN=Agr2 PE=1 SV=1	GO:0002162(dystroglycan binding);GO:0005154(epidermal growth factor receptor binding);GO:0005615(extracellular space);GO:0005739(mitochondrion);GO:0005783(endoplasmic reticulum);GO:0010628(positive regulation of gene expression);GO:0010811(positive regulation of cell-substrate adhesion);GO:0042803(protein homodimerization activity);GO:0045742(positive regulation of epidermal growth factor recepto…	ENOG4111K70(anterior gradient 2 homolog (Xenopus laevis))	NA	NA	NA	NA(NA)	E1C937.1 PF13899.4;Thioredoxin_7;	-	-	-	-	-	-	-	-	-	-	-	-	289	248	218	0	0	0	0	0	0	15.16	14.43	15.02	0	0	0	0	0	0	14.87	0	0	1.05605e-25	2.00211e-27	yes	0.00919963	0
TRINITY_DN52269_c0_g1	1816	-	-	-	-	-	-	-	-	-	-	-	-	-	-	-	-	-	-	-	-	-	-	0	0	0	239	215	40	2084	953	1702	0	0	0	47.59	51.06	2.76	234.86	190.81	606.8	0	33.8	344.16	1.06279e-25	2.01937e-27	yes	0	0.015467
TRINITY_DN54759_c0_g1	1393	-	-	-	-	-	-	-	-	-	-	-	-	-	-	-	-	-	-	-	-	-	-	0	0	2	0	0	0	304.06	376	232.29	0	0	0.06	0	0	0	8.23	10.48	6.23	0.02	0	8.31	1.07953e-25	2.05574e-27	yes	1.23734e-05	0
TRINITY_DN37734_c4_g1	644	-	-	-	-	-	-	-	-	-	-	-	-	-	-	-	-	-	-	-	-	-	-	6842.49	1393.64	1349.51	3.27	1	19.52	33.59	20.67	10.61	724.7	166.63	195.26	0.38	0.09	1.58	3.12	2	0.98	362.2	0.68	2.03	1.19087e-25	2.27277e-27	yes	0.224082	0.00031117
TRINITY_DN42772_c0_g1	1284	-	-	-	-	-	-	-	-	-	-	-	-	-	-	-	-	-	-	-	-	-	-	1661.44	5185.07	99.02	0	1	1.1	1	3	2	185.57	881.1	61.69	0	0.04	0.04	0.03	0.11	0.07	376.12	0.03	0.07	1.39538e-25	2.66895e-27	yes	0.232694	1.37281e-05
TRINITY_DN38987_c0_g5	1008	NADH dehydrogenase subunit 2 (mitochondrion) [Meriones unguiculatus]	Mtnd2	NADH-ubiquinone oxidoreductase chain 2 OS=Mus musculus GN=Mtnd2 PE=1 SV=2	GO:0005739(mitochondrion);GO:0005743(mitochondrial inner membrane);GO:0005747(mitochondrial respiratory chain complex I);GO:0006120(mitochondrial electron transport, NADH to ubiquinone);GO:0008137(NADH dehydrogenase (ubiquinone) activity);GO:0014069(postsynaptic density);GO:0016020(membrane);GO:0016021(integral component of membrane);GO:0016491(oxidoreductase activity);GO:0019901(protein kinase b…	COG1007(NDH-1 shuttles electrons from NADH, via FMN and iron- sulfur (Fe-S) centers, to quinones in the respiratory chain. The immediate electron acceptor for the enzyme in this species is believed to be ubiquinone. Couples the redox reaction to proton translocation (for every two electrons transferred, four hydrogen ions are translocated across the cytoplasmic membrane), and thus conserves the r…	K03879	NADH-ubiquinone oxidoreductase chain 2	EC:1.6.5.3	mmu00190(Oxidative phosphorylation);mmu04723(Retrograde endocannabinoid signaling);mmu04714(Thermogenesis);mmu05012(Parkinson disease)	Q9MD59.1 PF00361.18;Proton_antipo_M;	-	-	-	-	-	-	-	-	-	-	-	-	0	0	0	276	298	338	0	0	0	0	0	0	10.56	11.2	11.41	0	0	0	0	11.06	0	1.54774e-25	2.96688e-27	yes	0	0.00506109
TRINITY_DN41785_c0_g2	1391	-	-	-	-	-	-	-	-	-	-	-	-	-	-	-	-	-	-	-	-	-	-	3162	1675.61	2116	36	42	52	9	73	27	73.35	42.96	62.92	0.95	1.08	1.2	0.2	1.73	0.61	59.74	1.08	0.85	1.7464e-25	3.35506e-27	yes	0.0369594	0.000494211
TRINITY_DN5261_c0_g3	831	60S ribosomal protein L8 [Caenorhabditis elegans]	rpl-8	60S ribosomal protein L8 OS=Caenorhabditis elegans GN=rpl-8 PE=3 SV=1	GO:0002181(cytoplasmic translation);GO:0003723(RNA binding);GO:0003735(structural constituent of ribosome);GO:0005622(intracellular);GO:0005737(cytoplasm);GO:0005840(ribosome);GO:0006412(translation);GO:0019843(rRNA binding);GO:0022625(cytosolic large ribosomal subunit)	COG0090(One of the primary rRNA binding proteins. Required for association of the 30S and 50S subunits to form the 70S ribosome, for tRNA binding and peptide bond formation. It has been suggested to have peptidyltransferase activity)	K02938	large subunit ribosomal protein L8e	-	cel03010(Ribosome)	Q9XVF7.1 PF03947.16;Ribosomal_L2_C;	-	-	-	-	-	-	-	-	-	-	-	-	0	0	0	221	335	313	0	0	1	0	0	0	10.71	15.97	13.39	0	0	0.05	0	13.36	0.02	1.87077e-25	3.60188e-27	yes	0	0.00611358
TRINITY_DN49574_c1_g1	1660	-	-	-	-	-	-	-	-	-	-	-	-	-	-	-	-	-	-	-	-	-	-	2	2	0	17029	8571.91	9335.92	50	885	273	0.05	0.07	0	540.74	263.01	260.84	1.27	26.66	7.34	0.04	354.86	11.76	1.92275e-25	3.71005e-27	yes	2.47468e-05	0.162385
TRINITY_DN57117_c1_g1	1954	-	-	-	-	-	-	-	-	-	-	-	-	-	-	-	-	-	-	-	-	-	-	0	0	0	373	5597.99	3676	239	276	214	0	0	0	24.01	253.7	153.36	11.53	16.04	13.48	0	143.69	13.68	1.93255e-25	3.73711e-27	yes	0	0.065753
TRINITY_DN58421_c0_g1	591	Retinol-binding protein 2 [Cricetulus griseus]	Rbp2	Retinol-binding protein 2 OS=Mus musculus GN=Rbp2 PE=2 SV=2	GO:0001523(retinoid metabolic process);GO:0005501(retinoid binding);GO:0005737(cytoplasm);GO:0005829(cytosol);GO:0008289(lipid binding);GO:0016918(retinal binding);GO:0019841(retinol binding)	ENOG4111US8(acid binding protein)	K14622	retinol binding protein 2	-	cge04977(Vitamin digestion and absorption)	G3GSW4.1 PF00061.21;Lipocalin;	-	-	-	-	-	-	-	-	-	-	-	-	0	0	0	0	0	1	190	260	324	0	0	0	0	0	0.07	14.08	20.76	25.56	0	0.02	20.13	1.97896e-25	3.83519e-27	yes	0	9.15206e-06
TRINITY_DN45813_c0_g3	997	secreted protein, putative [Ixodes scapularis]	-	-	-	-	-	-	-	-	-	-	GWHTAMML021522	97.126	348	10	0	319	666	241	588	1.42e-167	588	13	23	1.84	370	998	768.38	3506.8	5710.84	8119.94	0.59	1.01	0.09	20.05	51.39	35.9	164.68	279.96	414.54	0.56	35.78	286.39	2.15588e-25	4.18714e-27	yes	0.000346455	0.016373
TRINITY_DN57852_c1_g1	1299	-	-	-	-	-	-	-	-	-	-	-	-	-	-	-	-	-	-	-	-	-	-	0	1	0	1	0	0	201	225.76	217	0	0.04	0	0.04	0	0	6.5	41.5	8.21	0.01	0.01	18.74	2.18992e-25	4.26248e-27	yes	6.1867e-06	4.57603e-06
TRINITY_DN53922_c1_g1	405	-	-	-	-	-	-	-	-	-	-	-	-	-	-	-	-	-	-	-	-	-	-	0	0	1	1381	646	1115	225	194	478	0	0	0.92	185.47	87.46	134.18	34.69	32.38	80.71	0.31	135.7	49.26	2.57383e-25	5.02473e-27	yes	0.000191788	0.0620967
TRINITY_DN2300_c0_g1	1261	PREDICTED: pancreatic triacylglycerol lipase-like [Diachasma alloeum]	-	-	GO:0004620(phospholipase activity);GO:0005615(extracellular space);GO:0006629(lipid metabolic process);GO:0006644(phospholipid metabolic process);GO:0032504(multicellular organism reproduction);GO:0052689(carboxylic ester hydrolase activity)	ENOG4110RNC(Lipase)	NA	NA	NA	NA(NA)	B3MLM6.2 PF00151.17;Lipase;	"CS_pos": "Cleavage site between pos. 16 and 17: CRG-GP. Probability: 0.8954",	-	-	-	-	-	-	-	-	-	-	-	211	323	240	0	0	0	0	0	0	5.54	9.37	8.09	0	0	0	0	0	0	7.67	0	0	2.57383e-25	5.03142e-27	yes	0.0047452	0
TRINITY_DN45013_c1_g5	1843	-	-	-	-	-	-	-	-	-	-	-	-	-	-	-	-	-	-	-	-	-	-	0	0	0	0	5	0	961	301	421	0	0	0	0	0.1	0	15.22	6.3	7.37	0	0.03	9.63	2.86224e-25	5.60727e-27	yes	0	1.37281e-05
TRINITY_DN43820_c0_g1	1257	-	-	-	-	-	-	-	-	-	-	-	-	-	-	-	-	-	-	-	-	-	-	0	0	0	1230.62	760.96	1102.37	185.89	564.82	403.18	0	0	0	42.45	26.52	33.37	6.53	18.84	13.58	0	34.11	12.98	3.00535e-25	5.90029e-27	yes	0	0.0156088
TRINITY_DN7240_c0_g1	510	phospholipase A2 [Meriones unguiculatus]	Pla2g1b	Phospholipase A2 OS=Rattus norvegicus GN=Pla2g1b PE=1 SV=1	GO:0002227(innate immune response in mucosa);GO:0004623(phospholipase A2 activity);GO:0005102(receptor binding);GO:0005509(calcium ion binding);GO:0005576(extracellular region);GO:0005615(extracellular space);GO:0005829(cytosol);GO:0006633(fatty acid biosynthetic process);GO:0006644(phospholipid metabolic process);GO:0009986(cell surface);GO:0019731(antibacterial humoral response);GO:0030141(secr…	ENOG411283D(phospholipase A2 group)	K01047	secretory phospholipase A2	EC:3.1.1.4	rno00564(Glycerophospholipid metabolism);rno00565(Ether lipid metabolism);rno00590(Arachidonic acid metabolism);rno00591(Linoleic acid metabolism);rno00592(alpha-Linolenic acid metabolism);rno04014(Ras signaling pathway);rno04270(Vascular smooth muscle contraction);rno04972(Pancreatic secretion);rno04975(Fat digestion and absorption)	P04055.1 PF00068.17;Phospholip_A2_1;	-	-	-	-	-	-	-	-	-	-	-	-	0	0	0	238	375	307	0	0	0	0	0	0	22.26	34.77	25.55	0	0	0	0	27.53	0	3.3651e-25	6.62075e-27	yes	0	0.0125978
TRINITY_DN45385_c0_g2	674	-	-	-	-	-	-	-	-	-	-	-	-	-	-	-	-	-	-	-	-	-	-	610	1503	241	0	3	0	9	3	2	56.49	111.37	33.39	0	0.19	0	0.54	0.19	0.13	67.08	0.06	0.29	4.20572e-25	8.29237e-27	yes	0.0415004	2.74562e-05
TRINITY_DN44587_c3_g1	1046	hypothetical protein IscW_ISCW000917 [Ixodes scapularis]	-	-	-	-	-	-	-	-	-	-	-	-	-	-	-	-	-	-	-	-	-	0	3.19	0	4.06	0	0	1535.27	786.01	240.3	0	0.12	0	0.15	0	0	48.89	27.03	7.89	0.04	0.05	27.94	4.28044e-25	8.45773e-27	yes	2.47468e-05	2.28802e-05
TRINITY_DN55595_c1_g1	2606	hypothetical protein C0Q70_16454 [Pomacea canaliculata]	-	-	-	ENOG4111GNF(Thiopurine S-methyltransferase)	K00569	thiopurine S-methyltransferase	EC:2.1.1.67	xma00983(Drug metabolism - other enzymes)	A0A087XQ13.2 PF05724.9;TPMT;	-	GWHTAMML009682	96.97	165	5	0	86	250	53	217	1.56e-74	278	1	4	3.01	9.51	6	5	728.31	301.32	501.42	0.01	0.05	0.09	1.4	0.12	0.34	18.87	8.37	10.49	0.05	0.62	12.58	4.37881e-25	8.67055e-27	yes	3.09335e-05	0.000283714
TRINITY_DN41170_c3_g3	590	-	-	-	-	-	-	-	-	-	-	-	-	-	-	-	-	-	-	-	-	-	-	456	430	248	71.39	41	55.28	4474.22	2796.22	2265	38.51	40.51	28.24	5.61	3.18	3.85	346.8	233.58	187.31	35.75	4.21	255.9	4.4652e-25	8.86042e-27	yes	0.0221175	0.00192651
TRINITY_DN35382_c1_g1	238	-	-	-	-	-	-	-	-	-	-	-	-	-	-	-	-	-	-	-	-	-	-	716	190	207	0	0	0	0	0	0	394.27	121.45	166.53	0	0	0	0	0	0	227.42	0	0	4.48527e-25	8.91914e-27	yes	0.140698	0
TRINITY_DN39324_c0_g2	987	transcription factor MafB, putative [Ixodes scapularis]	mafa	Transcription factor MafA OS=Xenopus tropicalis GN=mafa PE=2 SV=1	GO:0001228(transcriptional activator activity, RNA polymerase II transcription regulatory region sequence-specific DNA binding);GO:0005634(nucleus);GO:0006357(regulation of transcription by RNA polymerase II)	ENOG41102C7(v-maf musculoaponeurotic fibrosarcoma oncogene homolog)	NA	NA	NA	NA(NA)	B7Q7P7.1 PF03131.15;bZIP_Maf;	-	-	-	-	-	-	-	-	-	-	-	-	983	545	363	7	14	6	14	9	7	35.63	21.87	17.05	0.27	0.54	0.21	0.48	0.33	0.25	24.85	0.34	0.35	4.73244e-25	9.43059e-27	yes	0.015374	0.000155585
TRINITY_DN57665_c1_g1	1837	-	-	-	-	-	-	-	-	-	-	-	-	-	-	-	-	-	-	-	-	-	-	1252	286	174	0	0	0	2	0	1	23.05	7.17	13.24	0	0	0	0.07	0	0.03	14.49	0	0.03	4.77462e-25	9.53475e-27	yes	0.00896453	0
TRINITY_DN47891_c0_g4	471	-	-	-	-	-	-	-	-	-	-	"CS_pos": "Cleavage site between pos. 27 and 28: CEA-GR. Probability: 0.9052",	-	-	-	-	-	-	-	-	-	-	-	0	0	0	844	546	456	37	52.31	39.36	0	0	0	91.56	57.94	43.1	6.54	7.65	5.25	0	64.2	6.48	5.06376e-25	1.01335e-26	yes	0	0.0293781
TRINITY_DN38422_c0_g4	842	cytochrome P450, putative [Ixodes scapularis]	-	-	GO:0016491(oxidoreductase activity)	COG2124(Cytochrome p450)	K01832	thromboxane-A synthase	EC:5.3.99.5	isc00590(Arachidonic acid metabolism)	B7P5J5.1 PF00067.20;p450;	-	GWHTAMML017964	95.833	336	14	0	1	336	280	615	1.52e-154	544	0	0	1	4	9	44	2705	643	722	0	0	0.06	0.44	0.73	2.93	134.69	36.23	35.52	0.02	1.37	68.81	5.16326e-25	1.03544e-26	yes	1.23734e-05	0.000626916
TRINITY_DN38400_c0_g2	946	-	-	-	-	-	-	-	-	-	-	-	-	-	-	-	-	-	-	-	-	-	-	0	2	0	1465	845.16	969	320	351.92	129.66	0	0.21	0	93.87	57.49	54.96	16.85	21.48	7.34	0.07	68.77	15.22	5.41765e-25	1.08873e-26	yes	4.33069e-05	0.0314694
TRINITY_DN42244_c2_g2	358	-	-	-	-	-	-	-	-	-	-	-	GWHTAMML003039	91.623	191	16	0	59	249	236	46	1.4e-70	265	3594.09	1757.15	214.71	3	0	10	2	4	1	1130.03	590.19	103.2	0.79	0	2.59	0.73	1.58	0.38	607.81	1.13	0.9	5.50438e-25	1.10848e-26	yes	0.376034	0.000517091
TRINITY_DN40151_c0_g1	716	-	-	-	-	-	-	-	-	-	-	-	GWHTAMML017575	94.778	383	20	0	78	460	306	688	2.54e-170	597	3	0	0	2	1	6	682	202	1388	0.2	0	0	0.18	0.07	0.48	57.8	14.24	99.75	0.07	0.24	57.26	5.82838e-25	1.17618e-26	yes	4.33069e-05	0.000109825
TRINITY_DN43279_c0_g1	1172	-	-	-	-	-	-	-	-	-	-	-	-	-	-	-	-	-	-	-	-	-	-	1	0	0	1130	618	593	10	40	13	0.08	0	0	77.13	43.03	37.75	0.62	2.2	0.95	0.03	52.64	1.26	5.86521e-25	1.18767e-26	yes	1.85601e-05	0.0240882
TRINITY_DN43706_c0_g1	763	-	-	-	-	-	-	-	-	-	-	-	-	-	-	-	-	-	-	-	-	-	-	327	1123	174	0	0	0	3	1	0	34.71	134.7	22.04	0	0	0	0.2	0.11	0	63.82	0	0.1	5.86521e-25	1.18856e-26	yes	0.0394835	0
TRINITY_DN35517_c1_g2	733	conserved hypothetical protein [Ixodes scapularis]	kex1	Pheromone-processing carboxypeptidase kex1 OS=Pyrenophora tritici-repentis (strain Pt-1C-BFP) GN=kex1 PE=3 SV=1	GO:0004185(serine-type carboxypeptidase activity);GO:0051603(proteolysis involved in cellular protein catabolic process)	COG2939(carboxy-peptidase)	NA	NA	NA	NA(NA)	B7QF76.1 PF00450.20;Peptidase_S10;	"CS_pos": "Cleavage site between pos. 18 and 19: AWA-RP. Probability: 0.8877",	GWHTAMML006327	93.873	408	25	0	300	707	15	422	6.94e-176	616	0	0	0	980	707.63	554	89	148	146	0	0	0	75.55	84.04	50.13	9.31	18.42	16.49	0	69.91	14.74	5.98318e-25	1.21499e-26	yes	0	0.031991
TRINITY_DN49624_c0_g1	387	-	-	-	-	-	-	-	-	-	-	-	-	-	-	-	-	-	-	-	-	-	-	1140	193	225	0	0	0	0	0	0	228.97	61.03	68.26	0	0	0	0	0	0	119.42	0	0	6.12684e-25	1.24674e-26	yes	0.0738816	0
TRINITY_DN56109_c0_g1	304	-	-	-	-	-	-	-	-	-	-	-	-	-	-	-	-	-	-	-	-	-	-	0	1	22	14	40	41	5933	3053	5001	0	0.37	10.34	3.18	9.17	8.48	1696.18	943.02	1587.24	3.57	6.94	1408.81	6.15067e-25	1.25418e-26	yes	0.00220865	0.00317577
TRINITY_DN34336_c1_g1	833	-	-	-	-	-	-	-	-	-	-	-	-	-	-	-	-	-	-	-	-	-	-	161.5	556.47	299.46	1	2	2	0	0	0	23.59	206.1	144.94	0.26	0.53	0.48	0	0	0	124.88	0.42	0	7.01133e-25	1.43263e-26	yes	0.0772595	0.000192193
TRINITY_DN3629_c0_g1	813	ATP synthase F0 subunit 6 (mitochondrion) [Gallus gallus spadiceus]	MT-ATP6	ATP synthase subunit a OS=Gallus gallus GN=MT-ATP6 PE=3 SV=1	GO:0005753(mitochondrial proton-transporting ATP synthase complex);GO:0015078(proton transmembrane transporter activity);GO:0015986(ATP synthesis coupled proton transport);GO:0016021(integral component of membrane);GO:0016887(ATPase activity);GO:0045263(proton-transporting ATP synthase complex, coupling factor F(o));GO:0070062(extracellular exosome)	COG0356(it plays a direct role in the translocation of protons across the membrane (By similarity))	K02126	F-type H+-transporting ATPase subunit a	-	gga00190(Oxidative phosphorylation)	P14092.1 PF00119.18;ATP-synt_A;	-	-	-	-	-	-	-	-	-	-	-	-	200	241	207	0	0	0	0	0	0	9.57	12.78	12.95	0	0	0	0	0	0	11.77	0	0	7.25602e-25	1.48569e-26	yes	0.00728175	0
TRINITY_DN54692_c0_g2	753	myosin heavy chain [Tropilaelaps mercedesae]	MYH2	Myosin-2 OS=Bos taurus GN=MYH2 PE=2 SV=1	GO:0003774(motor activity);GO:0003779(actin binding);GO:0005524(ATP binding);GO:0016459(myosin complex)	COG5022(myosin heavy chain)	NA	NA	NA	NA(NA)	B7P1Q2.1 PF00063.19;Myosin_head;	-	-	-	-	-	-	-	-	-	-	-	-	9	11	2	110	251.07	183.04	1731.66	1208.35	978.35	0.87	0.66	0.14	8.97	23.2	16.79	121.82	96.29	64.35	0.56	16.32	94.15	7.77978e-25	1.59621e-26	yes	0.000346455	0.00746808
TRINITY_DN35939_c0_g3	1242	60S ribosomal protein L3 [Caenorhabditis elegans]	rpl-3	60S ribosomal protein L3 OS=Caenorhabditis elegans GN=rpl-3 PE=2 SV=1	GO:0000027(ribosomal large subunit assembly);GO:0003723(RNA binding);GO:0003735(structural constituent of ribosome);GO:0005622(intracellular);GO:0005737(cytoplasm);GO:0005840(ribosome);GO:0006412(translation);GO:0022625(cytosolic large ribosomal subunit)	COG0087(One of the primary rRNA binding proteins, it binds directly near the 3'-end of the 23S rRNA, where it nucleates assembly of the 50S subunit (By similarity))	K02925	large subunit ribosomal protein L3e	-	cel03010(Ribosome)	U6PTD6.1 PF00297.20;Ribosomal_L3;	-	-	-	-	-	-	-	-	-	-	-	-	0	0	0	169	294	327	0	0	0	0	0	0	5.06	8.64	8.62	0	0	0	0	7.44	0	7.91246e-25	1.62676e-26	yes	0	0.00340457
TRINITY_DN54692_c0_g4	1622	myosin heavy chain, muscle-like [Limulus polyphemus]	MYH7	Myosin-7 OS=Mesocricetus auratus GN=MYH7 PE=2 SV=2	GO:0000166(nucleotide binding);GO:0003774(motor activity);GO:0003779(actin binding);GO:0005524(ATP binding);GO:0016459(myosin complex);GO:0051015(actin filament binding);GO:0055001(muscle cell development)	COG5022(myosin heavy chain)	K17751	myosin heavy chain 6/7	-	cmk04260(Cardiac muscle contraction);cmk04261(Adrenergic signaling in cardiomyocytes)	T1L5E2.1 PF00063.19;Myosin_head;	-	-	-	-	-	-	-	-	-	-	-	-	20.05	33.28	12	238	399	246.13	2725.81	1653.2	1736.76	0.81	1.8	0.88	5.6	8.82	5.02	51.7	35.71	36.44	1.16	6.48	41.28	8.01488e-25	1.6512e-26	yes	0.000717657	0.00296527
TRINITY_DN41573_c0_g1	1185	Kunitz-type trypsin inhibitor [Haemaphysalis longicornis]	-	Tau-stichotoxin-Hcr2b OS=Heteractis crispa PE=1 SV=1	GO:0004867(serine-type endopeptidase inhibitor activity);GO:0005576(extracellular region);GO:0008200(ion channel inhibitor activity);GO:0042151(nematocyst);GO:0044465(modulation of sensory perception of pain in other organism)	ENOG410XQNP(serine peptidase inhibitor, Kunitz type)	NA	NA	NA	NA(NA)	D6WQ41.1 PF00014.21;Kunitz_BPTI;	-	-	-	-	-	-	-	-	-	-	-	-	357	10599	627	3	1	3	0	0	0	28.66	904.84	70.39	0.24	0.08	0.21	0	0	0	334.63	0.18	0	8.41968e-25	1.73814e-26	yes	0.207026	8.23686e-05
TRINITY_DN33000_c0_g1	656	small proline-rich protein 1B (cornifin) [Homo sapiens]	-	-	-	-	-	-	-	-	-	-	-	-	-	-	-	-	-	-	-	-	-	187	251	250	0	0	0	0	0	0	13.33	19.98	24.14	0	0	0	0	0	0	19.15	0	0	8.89276e-25	1.83955e-26	yes	0.0118475	0
TRINITY_DN51634_c0_g1	1708	DNA-binding protein inhibitor, putative [Ixodes scapularis]	Id2	DNA-binding protein inhibitor ID-2 OS=Rattus norvegicus GN=Id2 PE=1 SV=1	GO:0000122(negative regulation of transcription by RNA polymerase II);GO:0000785(chromatin);GO:0001085(RNA polymerase II transcription factor binding);GO:0001656(metanephros development);GO:0001779(natural killer cell differentiation);GO:0001966(thigmotaxis);GO:0002521(leukocyte differentiation);GO:0003149(membranous septum morphogenesis);GO:0003166(bundle of His development);GO:0003700(DNA bindi…	ENOG4111PGK(inhibitor of DNA binding 2, dominant negative helix-loop-helix protein)	K17696	DNA-binding protein inhibitor ID, other	-	isc04350(TGF-beta signaling pathway)	B7QIB0.1 PF00010.24;HLH;	-	GWHTAMML006432	98.068	414	8	0	1	414	13	426	0	721	4	2	0	89	95	147	1022	628	612	0.3	0.05	0	4.46	5.62	7.22	25.92	28.29	27	0.12	5.77	27.07	8.92233e-25	1.84942e-26	yes	7.42404e-05	0.00264037
TRINITY_DN44814_c0_g1	2315	secreted salivary gland peptide, putative [Ixodes scapularis]	-	-	-	-	-	-	-	-	-	-	GWHTAMML021524	97.409	386	10	0	11	396	335	720	0	658	13	4	1	416	414.25	400.01	1201.53	1221.6	1659.25	0.64	0.28	0.04	11.4	11.29	11.66	26.58	34.33	37.6	0.32	11.45	32.84	8.94631e-25	1.85816e-26	yes	0.000197974	0.00523956
TRINITY_DN46714_c2_g7	1399	ixoderin precursor, putative [Ixodes scapularis]	-	Techylectin-5A OS=Tachypleus tridentatus PE=1 SV=1	GO:0030246(carbohydrate binding)	ENOG410ZYS4(fibrinogen)	NA	NA	NA	NA(NA)	B7QKG4.1 PF00147.16;Fibrinogen_C;	-	GWHTAMML012907	93.592	952	58	1	78	1026	12	963	0	1417	4536	390	253	0	0	0	3	0	3	106.36	10.23	7.55	0	0	0	0.07	0	0.07	41.38	0	0.05	1.00969e-24	2.1014e-26	yes	0.0256006	0
TRINITY_DN53058_c0_g3	310	-	-	-	-	-	-	-	-	-	-	-	-	-	-	-	-	-	-	-	-	-	-	0	0	0	592	556	587	282	555	486	0	0	0	133.38	126.61	120.41	78.02	168.83	152.42	0	126.8	133.09	1.01654e-24	2.11993e-26	yes	0	0.0580241
TRINITY_DN41086_c0_g2	463	-	-	-	-	-	-	-	-	-	-	-	-	-	-	-	-	-	-	-	-	-	-	3356	1175	252	4	6	4	39	36.18	36	696.91	172.61	45.92	0.51	0.75	0.48	8.01	6.93	6.69	305.15	0.58	7.21	1.1071e-24	2.31476e-26	yes	0.188787	0.00026541
TRINITY_DN33913_c1_g3	2370	-	-	-	-	-	-	-	-	-	-	-	-	-	-	-	-	-	-	-	-	-	-	27	33	33	1628	1767	2054	2668	1996	1625	0.33	0.45	0.52	23.84	25.29	26.39	31.48	25.38	19.58	0.43	25.17	25.48	1.1071e-24	2.31813e-26	yes	0.000266028	0.0115179
TRINITY_DN57503_c2_g1	1919	prolyl 4-hydroxylase alpha subunit, putative [Ixodes scapularis]	P4HA2	Prolyl 4-hydroxylase subunit alpha-2 OS=Gallus gallus GN=P4HA2 PE=2 SV=1	GO:0004656(procollagen-proline 4-dioxygenase activity);GO:0005506(iron ion binding);GO:0005788(endoplasmic reticulum lumen);GO:0016702(oxidoreductase activity, acting on single donors with incorporation of molecular oxygen, incorporation of two atoms of oxygen);GO:0019511(peptidyl-proline hydroxylation);GO:0031418(L-ascorbic acid binding);GO:0055114(oxidation-reduction process)	ENOG410XS5J(prolyl 4-hydroxylase)	K00472	prolyl 4-hydroxylase	EC:1.14.11.2	isc00330(Arginine and proline metabolism)	B7PTN6.1 PF13640.4;2OG-FeII_Oxy_3;	-	GWHTAMML006189	93.981	864	28	1	46	909	1	840	0	1286	12643.9	2904.99	2142	35	40	49	375	289	172	227.56	78.06	89.08	0.8	0.86	0.79	6.37	5.41	3.16	131.57	0.82	4.98	1.21359e-24	2.54622e-26	yes	0.0813984	0.000375235
TRINITY_DN31618_c0_g1	201	hemelipoglycoprotein precursor [Dermacentor variabilis]	-	-	-	-	-	-	-	-	-	-	-	-	-	-	-	-	-	-	-	-	-	686	815	416	0	0	3	1	9	0	557	765.04	473.69	0	0	1.54	0.76	7.43	0	598.58	0.51	2.73	1.6506e-24	3.47005e-26	yes	0.370324	0.000233378
TRINITY_DN34523_c0_g2	311	-	-	-	-	-	-	-	-	-	-	-	-	-	-	-	-	-	-	-	-	-	-	482.97	368	437.96	1	0	0	3	18	7	145.49	128.71	196.17	0.22	0	0	0.81	5.28	2.11	156.79	0.07	2.73	1.70802e-24	3.59795e-26	yes	0.0970013	3.20322e-05
TRINITY_DN43906_c1_g1	2098	sodium-coupled monocarboxylate transporter 1-like [Centruroides sculpturatus]	slc5a12	Sodium-coupled monocarboxylate transporter 2 OS=Danio rerio GN=slc5a12 PE=1 SV=1	GO:0005887(integral component of plasma membrane);GO:0008523(sodium-dependent multivitamin transmembrane transporter activity);GO:0015878(biotin transport);GO:0015887(pantothenate transmembrane transport)	COG0591(symporter)	NA	NA	NA	NA(NA)	B7Q2Z1.1 PF00474.15;SSF;	-	GWHTAMML003809	100	84	0	0	1	84	250	333	4.05e-37	156	1	0	0	130	141	261	636	488	743	0.01	0	0	2.81	2.81	4.67	10.96	8.87	12.43	0	3.43	10.75	1.78955e-24	3.77724e-26	yes	0	0.00156958
TRINITY_DN53142_c0_g2	744	-	-	-	-	-	-	-	-	-	-	-	-	-	-	-	-	-	-	-	-	-	-	1	3	5	1427	1108.84	1317	602	1804.91	835	0.05	0.18	0.36	79.53	60.88	64.9	30.7	99.15	44.64	0.2	68.44	58.16	1.82478e-24	3.85929e-26	yes	0.000123734	0.0313184
TRINITY_DN47268_c0_g2	1860	esterase [Rhipicephalus microplus]	ACHE	Acetylcholinesterase OS=Bungarus fasciatus GN=ACHE PE=1 SV=2	GO:0004104(cholinesterase activity);GO:0005615(extracellular space)	COG2272(Carboxylesterase)	K01049	acetylcholinesterase	EC:3.1.1.7	isc00564(Glycerophospholipid metabolism)	B7QHH0.1 PF00135.26;COesterase;	"CS_pos": "Cleavage site between pos. 20 and 21: CFA-SD. Probability: 0.9631",	GWHTAMML025702	96.005	1602	64	0	1	1602	64	1665	0	2604	2971	603	1920	116	74	202	1	7	0	53.35	16.36	41.96	2.47	1.82	4.66	0.03	0.17	0	37.22	2.98	0.07	2.11195e-24	4.47553e-26	yes	0.0230269	0.00136366
TRINITY_DN623_c0_g2	593	Fatty-acid and retinol-binding protein 2 [Caenorhabditis elegans]	far-2	Fatty-acid and retinol-binding protein 2 OS=Caenorhabditis elegans GN=far-2 PE=3 SV=1	GO:0005504(fatty acid binding);GO:0005576(extracellular region);GO:0008289(lipid binding);GO:0019841(retinol binding)	ENOG4110IF2(Nematode fatty acid retinoid binding protein (Gp-FAR-1))	-	-	-	-	E3NFY3.1 PF05823.10;Gp-FAR-1;	-	-	-	-	-	-	-	-	-	-	-	-	0	0	0	204	316	307	0	0	0	0	0	0	15.38	23.55	20.54	0	0	0	0	19.82	0	2.15382e-24	4.57332e-26	yes	0	0.00906969
TRINITY_DN4520_c0_g1	640	60S ribosomal protein L13 [Caenorhabditis elegans]	rpl-13	60S ribosomal protein L13 OS=Caenorhabditis elegans GN=rpl-13 PE=3 SV=1	GO:0003723(RNA binding);GO:0003735(structural constituent of ribosome);GO:0005622(intracellular);GO:0005840(ribosome);GO:0006412(translation);GO:0022625(cytosolic large ribosomal subunit)	COG4352(cytoplasmic translation)	K02873	large subunit ribosomal protein L13e	-	cel03010(Ribosome)	E3MG91.1 PF01294.16;Ribosomal_L13e;	-	-	-	-	-	-	-	-	-	-	-	-	0	0	0	192	295	292	0	0	0	0	0	0	13.04	19.78	17.58	0	0	0	0	16.8	0	2.56436e-24	5.45586e-26	yes	0	0.00768773
TRINITY_DN47311_c0_g1	1546	-	-	-	-	-	-	-	-	-	-	-	-	-	-	-	-	-	-	-	-	-	-	0	1	2	852	1009	2109	676	273	979	0	0.02	0.09	25.46	42.3	67.32	20.83	8.5	38.26	0.04	45.03	22.53	2.60644e-24	5.55636e-26	yes	2.47468e-05	0.0206059
TRINITY_DN42408_c2_g1	848	-	-	-	-	-	-	-	-	-	-	-	-	-	-	-	-	-	-	-	-	-	-	2	0	0	2587	1121	459	2672	1783	5037.99	0.11	0	0	146.89	72.58	26.24	167.07	135.39	289.4	0.04	81.9	197.29	2.78593e-24	5.95074e-26	yes	2.47468e-05	0.0374777
TRINITY_DN36771_c0_g1	632	-	-	-	-	-	-	-	-	-	-	-	-	-	-	-	-	-	-	-	-	-	-	0	0	0	0	0	0	527.49	104.43	365.53	0	0	0	0	0	0	35	7.55	31.33	0	0	24.63	3.0903e-24	6.61388e-26	yes	0	0
TRINITY_DN31750_c0_g1	959	ly6/PLAUR domain-containing protein 8 precursor [Rattus norvegicus]	Lypd8	Ly6/PLAUR domain-containing protein 8 OS=Mus musculus GN=Lypd8 PE=1 SV=1	GO:0005615(extracellular space);GO:0050829(defense response to Gram-negative bacterium)	ENOG4111A5Z(LY6 PLAUR domain containing 8)	NA	NA	NA	NA(NA)	D3ZP75.1 PF00021.19;UPAR_LY6;	"CS_pos": "Cleavage site between pos. 20 and 21: VDS-LD. Probability: 0.9222",	-	-	-	-	-	-	-	-	-	-	-	0	0	0	0	0	0	191	210	238	0	0	0	0	0	0	6.77	8.02	8.75	0	0	7.85	3.2557e-24	6.98159e-26	yes	0	0
TRINITY_DN54992_c0_g2	509	-	-	-	-	-	-	-	-	-	-	-	-	-	-	-	-	-	-	-	-	-	-	200	432	1081	0	0	0	4	0	0	25.58	52.47	176.64	0	0	0	0.57	0	0	84.9	0	0.19	3.37982e-24	7.26563e-26	yes	0.0525251	0
TRINITY_DN53058_c0_g2	477	PREDICTED: venom serine carboxypeptidase [Neodiprion lecontei]	-	-	-	-	-	-	-	-	-	-	GWHTAMML006327	95.178	477	23	0	1	477	529	1005	0	754	0	0	0	920	577	615	269	436	248	0	0	0	95.13	59.24	56.69	29.71	51.95	29.72	0	70.35	37.13	3.37982e-24	7.27625e-26	yes	0	0.0321924
TRINITY_DN48703_c1_g1	1335	neuroendocrine convertase, putative [Ixodes scapularis]	PCSK1	Neuroendocrine convertase 1 OS=Bos taurus GN=PCSK1 PE=2 SV=1	GO:0004252(serine-type endopeptidase activity);GO:0016485(protein processing)	COG1404(peptidase (S8 and S53, subtilisin, kexin, sedolisin);COG4935(proprotein convertase subtilisin kexin type)	NA	NA	NA	NA(NA)	B7PYT9.1 PF01483.18;P_proprotein;	-	-	-	-	-	-	-	-	-	-	-	-	0	1	1	11	12	12	928	302	276	0	0.03	0.03	0.34	0.33	0.3	22.62	7.58	6.81	0.02	0.32	12.34	3.47097e-24	7.4871e-26	yes	1.23734e-05	0.000146433
TRINITY_DN33694_c0_g9	770	cytochrome c oxidase subunit III (mitochondrion) [Meriones unguiculatus]	Mtco3	Cytochrome c oxidase subunit 3 OS=Rattus norvegicus GN=Mtco3 PE=1 SV=5	GO:0003674(molecular_function);GO:0004129(cytochrome-c oxidase activity);GO:0005575(cellular_component);GO:0005739(mitochondrion);GO:0005743(mitochondrial inner membrane);GO:0005751(mitochondrial respiratory chain complex IV);GO:0006123(mitochondrial electron transport, cytochrome c to oxygen);GO:0008150(biological_process);GO:0008535(respiratory chain complex IV assembly);GO:0009055(electron tra…	COG1845(Cytochrome C Oxidase, Subunit III)	K02262	cytochrome c oxidase subunit 3	-	rno00190(Oxidative phosphorylation);rno04260(Cardiac muscle contraction);rno04714(Thermogenesis);rno05010(Alzheimer disease);rno05012(Parkinson disease);rno05016(Huntington disease);rno04932(Non-alcoholic fatty liver disease (NAFLD))	Q7H115.1 PF00510.16;COX3;	-	-	-	-	-	-	-	-	-	-	-	-	0	0	0	230	317	248	0	0	0	0	0	0	12.27	16.65	11.69	0	0	0	0	13.54	0	3.59666e-24	7.77336e-26	yes	0	0.00619595
TRINITY_DN11502_c0_g1	469	60S ribosomal protein L21 [Caenorhabditis elegans]	rpl-21	60S ribosomal protein L21 OS=Caenorhabditis elegans GN=rpl-21 PE=3 SV=3	GO:0003735(structural constituent of ribosome);GO:0005622(intracellular);GO:0005840(ribosome);GO:0006412(translation);GO:0022625(cytosolic large ribosomal subunit)	COG2139((ribosomal) protein)	K02889	large subunit ribosomal protein L21e	-	cel03010(Ribosome)	A8XPB2.1 PF01157.16;Ribosomal_L21e;	-	-	-	-	-	-	-	-	-	-	-	-	0	0	0	188	268	253	0	0	0	0	0	0	19.95	28.25	23.94	0	0	0	0	24.05	0	3.78044e-24	8.1865e-26	yes	0	0.0110054
TRINITY_DN52437_c1_g1	1338	secreted protein, putative [Ixodes scapularis]	-	-	-	-	-	-	-	-	-	-	GWHTAMML016998	90.701	699	65	0	13	711	1	699	0	931	0	0	0	1139	1109	1371	40	152	24	0	0	0	32.61	45.02	41.14	1.19	3.91	0.86	0	39.59	1.99	4.0457e-24	8.77796e-26	yes	0	0.0181165
TRINITY_DN46649_c0_g4	982	60S acidic ribosomal protein P0 [Caenorhabditis elegans]	rpa-0	60S acidic ribosomal protein P0 OS=Caenorhabditis elegans GN=rpa-0 PE=1 SV=3	GO:0002181(cytoplasmic translation);GO:0003735(structural constituent of ribosome);GO:0005622(intracellular);GO:0005840(ribosome);GO:0022625(cytosolic large ribosomal subunit);GO:0042254(ribosome biogenesis)	COG0244(50s ribosomal protein L10)	K02941	large subunit ribosomal protein LP0	-	cel03010(Ribosome)	E3LVY9.1 PF00466.18;Ribosomal_L10;	-	-	-	-	-	-	-	-	-	-	-	-	0	0	0	187	273	314	0	0	0	0	0	0	7.39	10.59	10.94	0	0	0	0	9.64	0	4.53659e-24	9.86215e-26	yes	0	0.00441129
TRINITY_DN52868_c0_g1	1991	-	-	-	-	-	-	-	-	-	-	-	-	-	-	-	-	-	-	-	-	-	-	0	0	0	994.85	428.76	640.83	466.38	540.72	328.92	0	0	0	207.19	129.88	93.96	29.01	40.14	19.13	0	143.68	29.43	4.5759e-24	9.96688e-26	yes	0	0.0657484
TRINITY_DN48265_c1_g2	504	-	-	-	-	-	-	-	-	-	-	-	-	-	-	-	-	-	-	-	-	-	-	458	194	148	0	0	1	0	0	0	49.99	23.76	22.22	0	0	0.08	0	0	0	31.99	0.03	0	4.59558e-24	1.00291e-25	yes	0.0197913	1.37281e-05
TRINITY_DN33196_c0_g1	816	-	-	-	-	-	-	-	-	-	-	-	-	-	-	-	-	-	-	-	-	-	-	285	785	188	0	3	0	0	0	1	77.64	231.36	78.27	0	0.62	0	0	0	0.28	129.09	0.21	0.09	4.62351e-24	1.01095e-25	yes	0.0798641	9.60966e-05
TRINITY_DN49295_c1_g9	802	40S ribosomal protein S3a [Caenorhabditis elegans]	rps-1	40S ribosomal protein S3a OS=Caenorhabditis elegans GN=rps-1 PE=3 SV=2	GO:0002181(cytoplasmic translation);GO:0003735(structural constituent of ribosome);GO:0005737(cytoplasm);GO:0005829(cytosol);GO:0005840(ribosome);GO:0006412(translation)	COG1890(Ribosomal protein)	K02984	small subunit ribosomal protein S3Ae	-	cel03010(Ribosome)	E3MCY9.1 PF01015.16;Ribosomal_S3Ae;	-	-	-	-	-	-	-	-	-	-	-	-	0	0	0	173	313	298	0	0	0	0	0	0	8.76	15.61	13.34	0	0	0	0	12.57	0	4.81278e-24	1.05437e-25	yes	0	0.00575207
TRINITY_DN31860_c0_g1	1281	putative methyltransferase, partial [Dermacentor variabilis]	-	-	GO:0005737(cytoplasm);GO:0008757(S-adenosylmethionine-dependent methyltransferase activity);GO:0032259(methylation)	ENOG410ZWS9(Acid methyltransferase)	K10718	juvenile hormone-III synthase	EC:2.1.1.325	isc00981(Insect hormone biosynthesis)	B7Q775.1 PF13649.4;Methyltransf_25;	-	GWHTAMML005180	95.402	957	41	1	1	957	127	1080	0	1520	546	383	111	0	0	0	0	0	0	14.04	10.89	3.67	0	0	0	0	0	0	9.53	0	0	4.91484e-24	1.08049e-25	yes	0.00589593	0
TRINITY_DN53165_c0_g1	676	hypothetical protein C0Q70_03544 [Pomacea canaliculata]	-	-	-	-	-	-	-	-	-	-	GWHTAMML020495	98.305	236	4	0	68	303	32	267	1.11e-115	414	711	992	760	30	40	45	20	32	18	47.08	74.8	88.28	2.08	2.62	2.76	1.79	2.27	1.85	70.05	2.49	1.97	4.91484e-24	1.08087e-25	yes	0.0433378	0.00113943
TRINITY_DN48032_c1_g2	925	secreted salivary gland peptide, putative [Ixodes scapularis]	-	-	-	-	-	-	-	-	-	-	-	-	-	-	-	-	-	-	-	-	-	0	0	0	0	4	0	329.39	267.1	394.55	0	0	0	0	0.42	0	26.27	35.39	44.69	0	0.14	35.45	5.02578e-24	1.10738e-25	yes	0	6.40644e-05
TRINITY_DN43261_c0_g6	2878	phosphatidylinositol transfer protein SEC14, putative [Ixodes scapularis]	RLBP1	Retinaldehyde-binding protein 1 OS=Homo sapiens GN=RLBP1 PE=1 SV=2	GO:0005215(transporter activity);GO:0005622(intracellular);GO:0006810(transport)	ENOG410XRSQ(Transfer protein)	NA	NA	NA	NA(NA)	B7PJM8.1 PF00650.18;CRAL_TRIO;	-	GWHTAMML002326	98.59	922	13	0	117	1038	9	930	0	1631	8	1	14	52	39	68	1285	653	1257	0.14	0.03	0.18	0.62	0.72	0.71	19.4	8.88	17.9	0.12	0.68	15.39	5.45972e-24	1.2053e-25	yes	7.42404e-05	0.00031117
TRINITY_DN51401_c0_g1	1229	fatty acyl-CoA elongase, putative [Ixodes scapularis]	AAEL008004	Elongation of very long chain fatty acids protein AAEL008004 OS=Aedes aegypti GN=AAEL008004 PE=2 SV=2	GO:0030176(integral component of endoplasmic reticulum membrane)	ENOG410XRWT(elongation of very long chain fatty acids protein)	K10249	elongation of very long chain fatty acids protein 4	EC:2.3.1.199	isc00062(Fatty acid elongation)	B7P827.1 PF01151.16;ELO;	-	GWHTAMML016471	95.287	870	38	2	1	870	1	867	0	1376	5	1	0	0	1	1	640	159	643	0.7	0.16	0	0	0.07	0.03	35.72	11.12	29.75	0.29	0.03	25.53	5.47814e-24	1.21361e-25	yes	0.000179414	1.37281e-05
TRINITY_DN36078_c1_g1	1113	-	-	-	-	-	-	-	-	-	-	-	-	-	-	-	-	-	-	-	-	-	-	0	1	0	2	0	0	409	252	169	0	0.04	0	0.09	0	0	12.95	9.18	5.54	0.01	0.03	9.22	5.47814e-24	1.21398e-25	yes	6.1867e-06	1.37281e-05
TRINITY_DN40240_c3_g1	996	-	-	-	-	-	-	-	-	-	-	-	-	-	-	-	-	-	-	-	-	-	-	0	2	2.01	4	5.29	5.69	613.66	192.06	393	0	0.09	0.23	0.22	0.5	0.19	62.47	21.21	23.24	0.11	0.3	35.64	5.86381e-24	1.30192e-25	yes	6.80537e-05	0.000137281
TRINITY_DN52419_c1_g3	2962	RNA-directed DNA polymerase from mobile element jockey [Exaiptasia pallida]	-	-	GO:0004198(calcium-dependent cysteine-type endopeptidase activity);GO:0005737(cytoplasm);GO:0006508(proteolysis)	ENOG410Y65V(Retrotransposon protein)	-	-	-	-	W4ZGQ7.1 PF00078.25;RVT_1;	-	-	-	-	-	-	-	-	-	-	-	-	32.11	25.09	32.03	111	87.67	118.43	1692.16	1029.24	1013.78	0.81	0.71	0.85	2.7	2.4	2.66	30.21	17.63	19.34	0.79	2.59	22.39	6.01299e-24	1.33757e-25	yes	0.000488749	0.00118519
TRINITY_DN41245_c0_g1	1377	PREDICTED: protein unc-13 homolog C-like [Branchiostoma belcheri]	-	-	-	-	NA	NA	NA	NA(NA)	-	-	-	-	-	-	-	-	-	-	-	-	-	0	1	0	0	0	3	492	138	930	0	0.05	0	0	0	0.19	53.47	17.21	28.06	0.02	0.06	32.91	6.58927e-24	1.46854e-25	yes	1.23734e-05	2.74562e-05
TRINITY_DN41477_c0_g2	1132	-	-	-	-	-	-	-	-	-	-	-	-	-	-	-	-	-	-	-	-	-	-	1	0	1	0	0	0	379	481	119	0.03	0	0.79	0	0	0	36.89	47.95	12.14	0.27	0	32.33	6.66097e-24	1.48733e-25	yes	0.000167041	0
TRINITY_DN2663_c0_g1	624	endocuticle structural glycoprotein SgAbd-2 [Halyomorpha halys]	-	Endocuticle structural glycoprotein SgAbd-2 OS=Schistocerca gregaria PE=1 SV=1	GO:0008010(structural constituent of chitin-based larval cuticle);GO:0031012(extracellular matrix);GO:0040003(chitin-based cuticle development);GO:0042302(structural constituent of cuticle)	ENOG4111PJ1(Cuticular protein)	-	-	-	-	-	"CS_pos": "Cleavage site between pos. 18 and 19: AFA-AG. Probability: 0.6841",	-	-	-	-	-	-	-	-	-	-	-	439	203	153	0	0	0	0	0	0	32.12	16.54	14.96	0	0	0	0	0	0	21.21	0	0	6.79767e-24	1.52071e-25	yes	0.013122	0
TRINITY_DN46602_c0_g1	1082	-	-	-	-	-	-	-	-	-	-	-	-	-	-	-	-	-	-	-	-	-	-	2	3	0	0	0	1	382	205	231	0.08	0.11	0	0	0	0.03	11.53	6.66	7.83	0.06	0.01	8.67	7.43102e-24	1.66553e-25	yes	3.71202e-05	4.57603e-06
TRINITY_DN2527_c0_g1	698	-	-	-	-	-	-	-	-	-	-	-	-	-	-	-	-	-	-	-	-	-	-	159	241	210	0	0	0	0	0	0	9.69	16.28	17.06	0	0	0	0	0	0	14.34	0	0	8.40459e-24	1.88728e-25	yes	0.00887173	0
TRINITY_DN49295_c1_g1	560	40S ribosomal protein S8 [Caenorhabditis elegans]	rps-8	40S ribosomal protein S8 OS=Caenorhabditis elegans GN=rps-8 PE=3 SV=1	GO:0000462(maturation of SSU-rRNA from tricistronic rRNA transcript (SSU-rRNA, 5.8S rRNA, LSU-rRNA));GO:0003735(structural constituent of ribosome);GO:0005622(intracellular);GO:0005840(ribosome);GO:0006412(translation);GO:0022627(cytosolic small ribosomal subunit)	COG2007(40S ribosomal protein S8)	K02995	small subunit ribosomal protein S8e	-	cel03010(Ribosome)	E3M791.1 PF01201.20;Ribosomal_S8e;	-	-	-	-	-	-	-	-	-	-	-	-	0	0	0	188	270	275	0	0	0	0	0	0	15.36	21.82	19.95	0	0	0	0	19.04	0	9.03685e-24	2.03306e-25	yes	0	0.00871276
TRINITY_DN53576_c0_g1	1865	-	-	-	-	-	-	-	-	-	-	-	-	-	-	-	-	-	-	-	-	-	-	898	1248	110	1	0	4	3	1	1	21.27	26.61	2.67	0.02	0	0.07	0.05	0.02	0.02	16.85	0.03	0.03	9.28399e-24	2.09258e-25	yes	0.0104246	1.37281e-05
TRINITY_DN48985_c1_g2	1142	glutathione S-transferase, putative [Ixodes scapularis]	GSTM4	Glutathione S-transferase Mu 4 OS=Homo sapiens GN=GSTM4 PE=1 SV=3	GO:0004364(glutathione transferase activity);GO:0008152(metabolic process)	ENOG4111VAU(glutathione Stransferase)	K00799	glutathione S-transferase	EC:2.5.1.18	isc00480(Glutathione metabolism);isc00980(Metabolism of xenobiotics by cytochrome P450);isc00982(Drug metabolism - cytochrome P450);isc00983(Drug metabolism - other enzymes)	B7PXH0.1 PF14497.4;GST_C_3;	-	-	-	-	-	-	-	-	-	-	-	-	1.02	1	4.04	24.09	22	110.82	1171.09	1625.51	650.7	0.05	0.13	0.43	1.84	1.67	5.42	58.49	84.34	36.83	0.2	2.98	59.89	9.729e-24	2.19698e-25	yes	0.000123734	0.00136366
TRINITY_DN54211_c0_g1	996	-	-	-	-	-	-	-	-	-	-	-	-	-	-	-	-	-	-	-	-	-	-	1569	825	521	52	32	58	4534	3336	4177	74.09	33.46	24.51	2.04	1.27	2.01	156.51	125.02	148.49	44.02	1.77	143.34	1.04828e-23	2.37161e-25	yes	0.0272339	0.000809957
TRINITY_DN57901_c1_g2	377	-	-	-	-	-	-	-	-	-	-	-	-	-	-	-	-	-	-	-	-	-	-	1840	396	404	13	22	12	7	10	7	367.72	90.72	117.05	1.97	3.34	1.64	1.25	1.93	1.38	191.83	2.32	1.52	1.05857e-23	2.39935e-25	yes	0.11868	0.00106164
TRINITY_DN50432_c0_g2	1367	lipocalin-like protein [Rhipicephalus microplus]	-	-	-	-	-	-	-	-	-	-	-	-	-	-	-	-	-	-	-	-	-	1	0	0	63	34	117	728	376	1058	0.3	0	0	5.15	3.54	11.61	61.95	32.14	115.06	0.1	6.77	69.72	1.099e-23	2.49563e-25	yes	6.1867e-05	0.00309797
TRINITY_DN37829_c1_g2	1297	-	-	-	-	-	-	-	-	-	-	-	-	-	-	-	-	-	-	-	-	-	-	0	0	1	6	22	7	172.25	944.04	1456.45	0	0	0.53	0.43	2	0.4	11.02	123.78	258.75	0.18	0.94	131.18	1.15651e-23	2.6311e-25	yes	0.000111361	0.000430147
TRINITY_DN50784_c1_g1	2095	PREDICTED: cholinesterase-like [Galendromus occidentalis]	-	Acetylcholinesterase OS=Leptinotarsa decemlineata PE=2 SV=1	GO:0005615(extracellular space);GO:0052689(carboxylic ester hydrolase activity)	COG2272(Carboxylesterase)	K01049	acetylcholinesterase	EC:3.1.1.7	isc00564(Glycerophospholipid metabolism)	B7PY97.1 PF00135.26;COesterase;	-	GWHTAMML020169	99.134	693	6	0	1018	1710	1	693	0	1247	7	2	2	44	94	177	1454	572	1626	0.1	0.03	0.04	0.74	1.54	2.6	19.72	8.35	22.54	0.06	1.63	16.87	1.16584e-23	2.65723e-25	yes	3.71202e-05	0.000745893
TRINITY_DN58271_c7_g3	3019	17-beta-hydroxysteroid dehydrogenase type 6-like [Varroa destructor]	BDH1	D-beta-hydroxybutyrate dehydrogenase, mitochondrial OS=Homo sapiens GN=BDH1 PE=1 SV=3	GO:0016491(oxidoreductase activity);GO:0055114(oxidation-reduction process)	ENOG410Y7FK(retinol dehydrogenase activity)	K00019	3-hydroxybutyrate dehydrogenase	EC:1.1.1.30	obi00650(Butanoate metabolism);obi00072(Synthesis and degradation of ketone bodies)	B7PYT5.1 PF00106.23;adh_short;	-	GWHTAMML014944	98.686	609	8	0	1	609	565	1173	0	1081	286	81	221	7	21	12	3064.17	1132.52	1771	23.81	0.92	2.88	0.08	0.25	0.72	28.65	11.5	16.99	9.2	0.35	19.05	1.21932e-23	2.78427e-25	yes	0.00569177	0.000160161
TRINITY_DN36129_c0_g2	780	Actin-3 [Caenorhabditis elegans]	act-1	Actin-1 OS=Caenorhabditis elegans GN=act-1 PE=1 SV=1	GO:0000166(nucleotide binding);GO:0000281(mitotic cytokinesis);GO:0005200(structural constituent of cytoskeleton);GO:0005524(ATP binding);GO:0005737(cytoplasm);GO:0005856(cytoskeleton);GO:0007517(muscle organ development);GO:0009792(embryo development ending in birth or egg hatching);GO:0030036(actin cytoskeleton organization);GO:0030866(cortical actin cytoskeleton organization)	COG5277(Actin-related protein)	K05692	actin beta/gamma 1	-	cel04145(Phagosome)	A0A0B2VWK9.1 PF00022.17;Actin;	-	-	-	-	-	-	-	-	-	-	-	-	0	0	0	176	257	314	0	0	0	0	0	0	13.06	17.6	19.6	0	0	0	0	16.75	0	1.30102e-23	2.97629e-25	yes	0	0.00766485
TRINITY_DN51715_c2_g2	326	-	-	-	-	-	-	-	-	-	-	-	-	-	-	-	-	-	-	-	-	-	-	2	0	0	64	62	53	702	282	1450	0.54	0	0	12.69	12.37	9.52	171.42	74.52	392.19	0.18	11.53	212.71	1.30422e-23	2.98911e-25	yes	0.000111361	0.00527616
TRINITY_DN40153_c0_g4	766	-	-	-	-	-	-	-	-	-	-	-	-	-	-	-	-	-	-	-	-	-	-	0	0	0	32	42	37	474	257	691	0	0	0	1.72	2.54	1.88	23.19	15.98	40.75	0	2.05	26.64	1.32287e-23	3.03742e-25	yes	0	0.000938086
TRINITY_DN56851_c0_g5	2475	-	-	-	-	-	-	-	-	-	-	-	-	-	-	-	-	-	-	-	-	-	-	0	0	0	3	1	0	674	146	405	0	0	0	0.05	0.02	0	10.68	1.95	4.97	0	0.02	5.87	1.38867e-23	3.19436e-25	yes	0	9.15206e-06
TRINITY_DN55681_c0_g1	1978	-	-	-	-	-	-	-	-	-	-	-	-	-	-	-	-	-	-	-	-	-	-	3	0	6	956	931	870	261	222	214	0.05	0	0.13	24.09	22.93	16.71	4.8	4.27	4.25	0.06	21.24	4.44	1.43067e-23	3.297e-25	yes	3.71202e-05	0.00971949
TRINITY_DN58546_c0_g1	275	hypothetical protein FL81_07193 [Caenorhabditis remanei]	rpl-43	60S ribosomal protein L37a OS=Caenorhabditis elegans GN=rpl-43 PE=3 SV=3	GO:0003735(structural constituent of ribosome);GO:0005622(intracellular);GO:0005840(ribosome);GO:0006412(translation);GO:0046872(metal ion binding)	COG1997(Ribosomal protein)	K02921	large subunit ribosomal protein L37Ae	-	cel03010(Ribosome)	E3LRH6.1 PF01780.17;Ribosomal_L37ae;	-	-	-	-	-	-	-	-	-	-	-	-	0	0	0	199	239	272	0	0	0	0	0	0	55.41	67.42	69.49	0	0	0	0	64.11	0	1.43962e-23	3.32369e-25	yes	0	0.0293369
TRINITY_DN35739_c0_g2	1451	-	-	-	-	-	-	-	-	-	-	-	-	-	-	-	-	-	-	-	-	-	-	1.13	2	0	0	0	0	358.4	501.96	131	0.02	0.05	0	0	0	0	7.48	11.28	2.81	0.02	0	7.19	1.47534e-23	3.41239e-25	yes	1.23734e-05	0
TRINITY_DN50755_c0_g1	1463	-	-	-	-	-	-	-	-	-	-	-	-	-	-	-	-	-	-	-	-	-	-	0	0	1	0	0	0	151	350.98	174	0	0	0.03	0	0	0	5.6	11.24	5.12	0.01	0	7.32	1.49589e-23	3.46622e-25	yes	6.1867e-06	0
TRINITY_DN36434_c2_g2	404	-	-	-	-	-	-	-	-	-	-	-	GWHTAMML013290	88.966	145	12	4	260	402	335	477	7.71e-44	176	9839.52	4551.22	1152.54	0	1	9	0	0	10	3204.04	1949.1	657.1	0	0.14	1.12	0	0	2.31	1936.75	0.42	0.77	1.75364e-23	4.07084e-25	yes	1.19821	0.000192193
TRINITY_DN50734_c0_g3	231	-	-	-	-	-	-	-	-	-	-	-	-	-	-	-	-	-	-	-	-	-	-	33	69	57	800	1176	1034	3947	3645	3102	19.5	47.38	49	323.37	482.02	386.9	2158.16	2151.81	1893.96	38.63	397.43	2067.98	1.84582e-23	4.2926e-25	yes	0.0238992	0.181865
TRINITY_DN46142_c0_g1	897	-	-	-	-	-	-	-	-	-	-	-	GWHTAMML023590	88.013	609	46	4	13	594	439	1047	0	695	136	79	38	3	10	5	990	757	1092	6.12	7.57	2.06	0.64	2.77	0.2	88.37	80.15	140.14	5.25	1.2	102.89	1.85368e-23	4.3187e-25	yes	0.00324802	0.000549124
TRINITY_DN49336_c0_g1	3843	proclotting enzyme precursor, putative [Ixodes scapularis]	-	Proclotting enzyme OS=Tachypleus tridentatus PE=1 SV=1	GO:0004252(serine-type endopeptidase activity);GO:0006508(proteolysis);GO:0009620(response to fungus);GO:0048812(neuron projection morphogenesis)	COG5640(protease)	NA	NA	NA	NA(NA)	B7Q613.1 PF00089.24;Trypsin;	-	GWHTAMML011431	97.418	1278	33	0	1837	3114	1	1278	0	2178	3	0	0	834	646	588	353	390	286	0.06	0	0	8.82	6.44	5.07	6.48	6.56	5.24	0.02	6.78	6.09	2.01944e-23	4.71339e-25	yes	1.23734e-05	0.00310255
TRINITY_DN38562_c0_g4	932	COLlagen [Caenorhabditis elegans]	col-40	Cuticle collagen 40 OS=Caenorhabditis elegans GN=col-40 PE=3 SV=3	GO:0005581(collagen trimer);GO:0016020(membrane);GO:0016021(integral component of membrane);GO:0042302(structural constituent of cuticle)	ENOG410XNMM(collagen, type)	-	-	-	-	Q23150.2 PF01484.15;Col_cuticle_N;	-	-	-	-	-	-	-	-	-	-	-	-	0	0	0	174	283	265	0	0	0	0	0	0	17.44	29.32	19.55	0	0	0	0	22.1	0	2.08305e-23	4.87062e-25	yes	0	0.010113
TRINITY_DN56116_c0_g4	2953	calcium activated chlorine channel, putative [Ixodes scapularis]	-	Epithelial chloride channel protein OS=Bos taurus PE=2 SV=1	GO:0005229(intracellular calcium activated chloride channel activity);GO:0031226(intrinsic component of plasma membrane);GO:1902476(chloride transmembrane transport)	ENOG410XPSZ(chloride channel)	NA	NA	NA	NA(NA)	B7PT36.1 PF08434.9;CLCA;	-	-	-	-	-	-	-	-	-	-	-	-	2308	500	2294	2	3	3	12	29	0	39.9	7.02	57.85	0.02	0.1	0.03	0.13	0.38	0	34.92	0.05	0.17	2.11819e-23	4.96171e-25	yes	0.021604	2.28802e-05
TRINITY_DN29688_c0_g1	550	uteroglobin [Dromaius novaehollandiae]	-	-	-	-	-	-	-	-	-	-	-	-	-	-	-	-	-	-	-	-	-	192	147	137	0	0	0	0	0	0	17.68	15.12	17.11	0	0	0	0	0	0	16.64	0	0	2.25018e-23	5.28038e-25	yes	0.0102947	0
TRINITY_DN41310_c0_g1	953	-	-	-	-	-	-	-	-	-	-	-	-	-	-	-	-	-	-	-	-	-	-	655.01	172	288.56	0	1	2	5.67	2	2.03	33.2	13.72	19.71	0	0.04	0.11	0.25	0.09	0.09	22.21	0.05	0.14	2.41653e-23	5.68093e-25	yes	0.0137407	2.28802e-05
TRINITY_DN49973_c2_g1	1165	-	-	-	-	-	-	-	-	-	-	-	-	-	-	-	-	-	-	-	-	-	-	0	0	0	0	0	2	493	246.15	166	0	0	0	0	0	0.08	18.58	10.37	6.82	0	0.03	11.92	2.44702e-23	5.76292e-25	yes	0	1.37281e-05
TRINITY_DN26652_c0_g1	233	-	-	-	-	-	-	-	-	-	-	-	-	-	-	-	-	-	-	-	-	-	-	0	0	0	1	1	1	223.47	235.6	148.34	0	0	0	0.4	0.4	0.37	119.64	136.32	88.75	0	0.39	114.9	2.57241e-23	6.06904e-25	yes	0	0.000178465
TRINITY_DN57854_c0_g3	844	hypothetical protein TRIADDRAFT_60317 [Trichoplax adhaerens]	-	-	-	ENOG410XRSQ(Transfer protein)	-	-	-	-	B3S7W5.1 PF13897.4;GOLD_2;	-	-	-	-	-	-	-	-	-	-	-	-	0	8	1	35	33	47	1556	409	1160	0	0.47	0.07	3.63	6.47	3.38	254.83	63.98	110.08	0.18	4.49	142.96	2.78905e-23	6.59191e-25	yes	0.000111361	0.00205464
TRINITY_DN48982_c2_g5	1965	-	-	-	-	-	-	-	-	-	-	-	GWHTAMML002325	98.265	1095	19	0	1	1095	1	1095	0	1917	1	0	1	0	0	1.03	907	84	496	0.02	0	0.02	0	0	0.02	13.38	1.32	7.48	0.01	0.01	7.39	2.90219e-23	6.87156e-25	yes	6.1867e-06	4.57603e-06
TRINITY_DN50808_c0_g1	2492	Niemann-Pick type C1 domain-containing protein, putative [Ixodes scapularis]	Npc1	Niemann-Pick C1 protein OS=Mus musculus GN=Npc1 PE=1 SV=2	GO:0005635(nuclear envelope);GO:0005783(endoplasmic reticulum);GO:0005887(integral component of plasma membrane);GO:0007041(lysosomal transport);GO:0008206(bile acid metabolic process);GO:0042632(cholesterol homeostasis);GO:0048471(perinuclear region of cytoplasm)	ENOG410XR54(Niemann-Pick disease type C1)	K12385	Niemann-Pick C1 protein	-	isc04142(Lysosome)	B7PQ15.1 PF16414.3;NPC1_N;	-	GWHTAMML010085	98.333	780	13	0	193	972	780	1	0	1369	249.17	203.02	340	1094.06	412	793.29	37788.9	7215.68	29302	3.09	3.48	5.72	42.29	19.1	24.69	871.18	194.32	904.61	4.1	28.69	656.7	2.91154e-23	6.90594e-25	yes	0.00253655	0.0131286
TRINITY_DN55214_c0_g1	833	-	-	-	-	-	-	-	-	-	-	-	-	-	-	-	-	-	-	-	-	-	-	0	1	2	1	0	1	374.66	476.68	124.42	0	0.05	0.12	0.05	0	0.04	16.45	22.6	5.68	0.06	0.03	14.91	3.12966e-23	7.43689e-25	yes	3.71202e-05	1.37281e-05
TRINITY_DN45298_c0_g1	1897	-	-	-	-	-	-	-	-	-	-	-	-	-	-	-	-	-	-	-	-	-	-	3	0	0	779	750.83	644	200	230	148	0.1	0	0	37.45	50.41	38.18	17.41	14.86	9.59	0.03	42.01	13.95	3.12966e-23	7.44968e-25	yes	1.85601e-05	0.0192239
TRINITY_DN50245_c2_g1	811	-	-	-	-	-	-	-	-	-	-	-	-	-	-	-	-	-	-	-	-	-	-	0	0	0	0	0	4.06	825.47	123.02	463	0	0	0	0	0	0.18	37.34	6	21.84	0	0.06	21.73	3.87973e-23	9.25146e-25	yes	0	2.74562e-05
TRINITY_DN51383_c1_g5	462	40S ribosomal protein S23 [Caenorhabditis elegans]	rps-23	40S ribosomal protein S23 OS=Caenorhabditis elegans GN=rps-23 PE=3 SV=1	GO:0003735(structural constituent of ribosome);GO:0006412(translation);GO:0022627(cytosolic small ribosomal subunit)	COG0048(Interacts with and stabilizes bases of the 16S rRNA that are involved in tRNA selection in the A site and with the mRNA backbone. Located at the interface of the 30S and 50S subunits, it traverses the body of the 30S subunit contacting proteins on the other side and probably holding the rRNA structure together. The combined cluster of proteins S8, S12 and S17 appears to hold together the …	K02973	small subunit ribosomal protein S23e	-	cel03010(Ribosome)	A0A0N4UZK3.1 PF00164.23;Ribosom_S12_S23;	-	-	-	-	-	-	-	-	-	-	-	-	0	0	0	164	258	294	0	0	0	0	0	0	17.81	27.85	28.49	0	0	0	0	24.72	0	4.09178e-23	9.77434e-25	yes	0	0.0113119
TRINITY_DN3540_c0_g3	1023	60S ribosomal protein L4 [Caenorhabditis elegans]	rpl-4	60S ribosomal protein L4 OS=Caenorhabditis elegans GN=rpl-4 PE=1 SV=3	GO:0002181(cytoplasmic translation);GO:0003723(RNA binding);GO:0003735(structural constituent of ribosome);GO:0005840(ribosome);GO:0006412(translation);GO:0008340(determination of adult lifespan);GO:0022625(cytosolic large ribosomal subunit)	COG0088(One of the primary rRNA binding proteins, this protein initially binds near the 5'-end of the 23S rRNA. It is important during the early stages of 50S assembly. It makes multiple contacts with different domains of the 23S rRNA in the assembled 50S subunit and ribosome (By similarity))	K02930	large subunit ribosomal protein L4e	-	cel03010(Ribosome)	G0MNU3.1 PF00573.20;Ribosomal_L4;	-	-	-	-	-	-	-	-	-	-	-	-	0	0	0	169	264	284	0	0	0	0	0	0	6.36	9.75	9.41	0	0	0	0	8.51	0	4.12801e-23	9.87829e-25	yes	0	0.0038942
TRINITY_DN54544_c1_g1	635	glutathione S-transferase, putative [Ixodes scapularis]	GstD7	Glutathione S-transferase D7 OS=Anopheles gambiae GN=GstD7 PE=2 SV=1	GO:0004364(glutathione transferase activity);GO:0005737(cytoplasm);GO:0006749(glutathione metabolic process)	COG0625(glutathione Stransferase)	K00799	glutathione S-transferase	EC:2.5.1.18	isc00480(Glutathione metabolism);isc00980(Metabolism of xenobiotics by cytochrome P450);isc00982(Drug metabolism - cytochrome P450);isc00983(Drug metabolism - other enzymes)	B7QMX3.1 PF02798.18;GST_N;	-	-	-	-	-	-	-	-	-	-	-	-	6830.93	1749	4313.99	93	211	184	13	59	64	1062.86	214.63	927.44	12.24	25.01	24.76	2.87	11.18	11.78	734.98	20.67	8.61	4.30954e-23	1.03308e-24	yes	0.45471	0.00945866
TRINITY_DN33357_c0_g1	469	-	-	-	-	-	-	-	-	-	-	-	-	-	-	-	-	-	-	-	-	-	-	366	313	107	0	0	0	0	0	0	46.25	45.15	20.08	0	0	0	0	0	0	37.16	0	0	4.55022e-23	1.0927e-24	yes	0.0229898	0
TRINITY_DN44172_c0_g1	1826	-	-	-	-	-	-	-	-	-	-	-	-	-	-	-	-	-	-	-	-	-	-	2	0	0	534	1096	626	168	174	279	0.21	0	0	35.46	97.06	43.24	8.41	10.92	20.72	0.07	58.59	13.35	4.63875e-23	1.11591e-24	yes	4.33069e-05	0.026811
TRINITY_DN58201_c3_g1	11624	hemolectin, putative [Ixodes scapularis]	-	Hemocytin OS=Bombyx mori PE=2 SV=1	GO:0005576(extracellular region);GO:0006030(chitin metabolic process);GO:0007599(hemostasis);GO:0008061(chitin binding);GO:0035006(melanization defense response);GO:0042060(wound healing);GO:0042381(hemolymph coagulation);GO:0042803(protein homodimerization activity)	ENOG410XNSK(oligomeric mucus gel-forming)	K03900	von Willebrand factor	-	mde04512(ECM-receptor interaction)	B7P6X9.1 PF00094.23;VWD;	-	GWHTAMML005519	96.93	2150	48	5	8441	10590	257	2388	0	3589	5597	2503	3383	251	110	221	83	43	145	12.83	6.32	9.77	1.79	2.48	0.55	0.18	0.1	0.32	9.64	1.61	0.2	4.95433e-23	1.19481e-24	yes	0.00596398	0.000736741
TRINITY_DN45621_c2_g2	576	-	-	-	-	-	-	-	-	-	-	-	-	-	-	-	-	-	-	-	-	-	-	3	0	0	0	0	0	399	243	201	0.25	0	0	0	0	0	31.99	20.7	18.56	0.08	0	23.75	4.95433e-23	1.196e-24	yes	4.94936e-05	0
TRINITY_DN58843_c0_g1	303	NADH dehydrogenase subunit 3 (mitochondrion) [Dermacentor nuttalli]	ND3	NADH-ubiquinone oxidoreductase chain 3 OS=Rhipicephalus sanguineus GN=ND3 PE=3 SV=1	GO:0005747(mitochondrial respiratory chain complex I);GO:0008137(NADH dehydrogenase (ubiquinone) activity);GO:0030964(NADH dehydrogenase complex);GO:0055114(oxidation-reduction process)	COG0838(NDH-1 shuttles electrons from NADH, via FMN and iron- sulfur (Fe-S) centers, to quinones in the respiratory chain)	K03880	NADH-ubiquinone oxidoreductase chain 3	EC:1.6.5.3	soc00190(Oxidative phosphorylation)	E3VRV0.1 PF00507.17;Oxidored_q4;	-	-	-	-	-	-	-	-	-	-	-	-	15	14	10	98	45	45	968	975	823	4.78	5.18	4.74	22.42	10.39	9.37	278.8	303.39	263.21	4.9	14.06	281.8	4.97079e-23	1.20207e-24	yes	0.00303148	0.0064339
TRINITY_DN50731_c0_g2	625	sulfotransferase, putative [Ixodes scapularis]	SULT3A1	Amine sulfotransferase OS=Oryctolagus cuniculus GN=SULT3A1 PE=1 SV=1	GO:0005829(cytosol);GO:0008146(sulfotransferase activity);GO:0051923(sulfation)	ENOG4111H56(Sulfotransferase)	NA	NA	NA	NA(NA)	B7QJU7.1 PF00685.25;Sulfotransfer_1;	-	-	-	-	-	-	-	-	-	-	-	-	420	678	345	1	0	4	0	7	4	39.36	55.11	34.42	0.07	0	0.25	0	0.51	0.29	42.96	0.11	0.27	5.20154e-23	1.26006e-24	yes	0.0265781	5.03363e-05
TRINITY_DN33694_c0_g6	850	ATP synthase F0 subunit 6 (mitochondrion) [Meriones unguiculatus]	MT-ATP6	ATP synthase subunit a OS=Cricetulus griseus GN=MT-ATP6 PE=3 SV=1	GO:0005753(mitochondrial proton-transporting ATP synthase complex)	COG0356(it plays a direct role in the translocation of protons across the membrane (By similarity))	K02126	F-type H+-transporting ATPase subunit a	-	cge00190(Oxidative phosphorylation);cge04714(Thermogenesis);cge05010(Alzheimer disease);cge05012(Parkinson disease);cge05016(Huntington disease)	Q27PQ0.1 PF00119.18;ATP-synt_A;	-	-	-	-	-	-	-	-	-	-	-	-	0	0	0	214	245	208	0	0	0	0	0	0	10.08	11.35	8.65	0	0	0	0	10.03	0	5.23602e-23	1.27062e-24	yes	0	0.00458976
TRINITY_DN38598_c0_g3	614	hypothetical protein B9Z55_002012 [Caenorhabditis nigoni]	rps-7	40S ribosomal protein S7 OS=Caenorhabditis elegans GN=rps-7 PE=3 SV=1	GO:0006364(rRNA processing);GO:0022627(cytosolic small ribosomal subunit);GO:0030686(90S preribosome);GO:0032040(small-subunit processome);GO:0042274(ribosomal small subunit biogenesis)	ENOG410ZYKB(ribosomal protein S7)	K02993	small subunit ribosomal protein S7e	-	cel03010(Ribosome)	Q23312.1 PF01251.16;Ribosomal_S7e;	-	-	-	-	-	-	-	-	-	-	-	-	0	0	0	146	227	262	0	0	0	0	0	0	10.49	16.12	16.7	0	0	0	0	14.44	0	5.25439e-23	1.27729e-24	yes	0	0.00660779
TRINITY_DN48893_c1_g4	1261	-	-	-	-	-	-	-	-	-	-	-	-	-	-	-	-	-	-	-	-	-	-	0	1	1	1	2	1	203	383	166	0	0.03	0.04	0.03	0.06	0.03	5.27	10.7	4.44	0.02	0.04	6.8	5.52705e-23	1.3459e-24	yes	1.23734e-05	1.83041e-05
TRINITY_DN51018_c0_g1	1589	-	-	-	-	-	-	-	-	-	-	-	-	-	-	-	-	-	-	-	-	-	-	1	2	0	6964.05	3586.01	5427.06	39.05	556	88.02	0.02	0.06	0	192.15	99.08	132.71	1.01	14.5	2.21	0.03	141.31	5.91	5.60142e-23	1.36637e-24	yes	1.85601e-05	0.0646639
TRINITY_DN52842_c1_g1	1831	conserved hypothetical protein [Ixodes scapularis]	-	Cuticle protein 16.8 OS=Ixodes ricinus PE=1 SV=1	GO:0005615(extracellular space);GO:0042302(structural constituent of cuticle)	ENOG410YM5B(Insect cuticle protein)	K03006	DNA-directed RNA polymerase II subunit RPB1	EC:2.7.7.6	tut00230(Purine metabolism);tut00240(Pyrimidine metabolism);tut03020(RNA polymerase)	B7Q5M8.1 PF00379.21;Chitin_bind_4;	-	GWHTAMML010438	97.095	241	7	0	73	313	148	388	2.19e-113	407	69	5	6	3	4	2	2647.97	935.97	7412	4.23	0.45	0.65	0.33	0.24	0.11	194.9	50.27	445.39	1.78	0.23	230.19	5.67741e-23	1.3873e-24	yes	0.00110123	0.000105249
TRINITY_DN45239_c0_g1	1908	-	-	-	-	-	-	-	-	-	-	-	-	-	-	-	-	-	-	-	-	-	-	0	5	4	24	29	11	773	442	739	0	0.11	0.09	0.51	0.62	0.18	12.91	7.62	12.81	0.07	0.44	11.11	5.75386e-23	1.40841e-24	yes	4.33069e-05	0.000201345
TRINITY_DN55881_c0_g1	939	acid methyltransferase, putative [Ixodes scapularis]	-	-	GO:0005737(cytoplasm);GO:0008757(S-adenosylmethionine-dependent methyltransferase activity);GO:0032259(methylation)	ENOG410ZWS9(Acid methyltransferase)	K10718	juvenile hormone-III synthase	EC:2.1.1.325	isc00981(Insect hormone biosynthesis)	B7Q821.1 PF13649.4;Methyltransf_25;	-	GWHTAMML024262	95.022	904	43	2	31	933	319	1221	0	1419	756	1611	1066	42	21	79	26	24	29	37.04	105.59	115.05	3.84	2.25	4.98	1.64	0.98	2.42	85.89	3.69	1.68	5.80492e-23	1.42335e-24	yes	0.0531376	0.00168856
TRINITY_DN33723_c1_g8	676	gastrokine-1 precursor [Mus musculus]	Gkn1	Gastrokine-1 OS=Mus musculus GN=Gkn1 PE=2 SV=2	GO:0005576(extracellular region);GO:0005615(extracellular space);GO:0008083(growth factor activity);GO:0008284(positive regulation of cell proliferation);GO:0030141(secretory granule);GO:0042127(regulation of cell proliferation);GO:0051781(positive regulation of cell division)	ENOG410YN1G(Gastrokine 1)	K20909	anthrax toxin receptor	-	tgu04621(NOD-like receptor signaling pathway)	G3HIC3.1 PF04089.12;BRICHOS;	-	-	-	-	-	-	-	-	-	-	-	-	0	0	0	209	217	256	0	0	0	0	0	0	13.2	13.52	14.31	0	0	0	0	13.68	0	5.83572e-23	1.43336e-24	yes	0	0.00626001
TRINITY_DN59250_c0_g1	660	cytochrome c oxidase subunit II, partial (mitochondrion) [Gallus gallus]	MT-CO2	Cytochrome c oxidase subunit 2 OS=Gallus gallus GN=MT-CO2 PE=3 SV=1	GO:0004129(cytochrome-c oxidase activity);GO:0005507(copper ion binding);GO:0005743(mitochondrial inner membrane);GO:0016021(integral component of membrane);GO:0022900(electron transport chain);GO:0045277(respiratory chain complex IV);GO:0070062(extracellular exosome);GO:1902600(proton transmembrane transport)	COG1622(Subunits I and II form the functional core of the enzyme complex. Electrons originating in cytochrome c are transferred via heme a and Cu(A) to the binuclear center formed by heme a3 and Cu(B) (By similarity))	K02261	cytochrome c oxidase subunit 2	-	gga00190(Oxidative phosphorylation);gga04260(Cardiac muscle contraction)	A9XBE2.1 PF00116.18;COX2;	-	-	-	-	-	-	-	-	-	-	-	-	210	174	162	0	0	0	0	0	0	13.96	12.86	14.31	0	0	0	0	0	0	13.71	0	0	5.85187e-23	1.43979e-24	yes	0.00848197	0
TRINITY_DN58874_c0_g1	536	Stress-induced protein 1 [Caenorhabditis elegans]	sip-1	Stress-induced protein 1 OS=Caenorhabditis elegans GN=sip-1 PE=1 SV=1	GO:0005829(cytosol);GO:0008340(determination of adult lifespan);GO:0009408(response to heat);GO:0009792(embryo development ending in birth or egg hatching);GO:0051082(unfolded protein binding)	ENOG410YERS(Heat shock protein)	K19769	stress-induced protein 1	-	cel04212(Longevity regulating pathway - worm);cel04213(Longevity regulating pathway - multiple species)	Q20363.1 PF00011.19;HSP20;	-	-	-	-	-	-	-	-	-	-	-	-	0	0	0	199	221	211	0	0	0	0	0	0	17.31	19.04	16.31	0	0	0	0	17.55	0	5.91475e-23	1.45776e-24	yes	0	0.00803093
TRINITY_DN1301_c0_g1	726	60S ribosomal protein L7 [Caenorhabditis elegans]	rpl-7	60S ribosomal protein L7 OS=Caenorhabditis elegans GN=rpl-7 PE=3 SV=1	GO:0000463(maturation of LSU-rRNA from tricistronic rRNA transcript (SSU-rRNA, 5.8S rRNA, LSU-rRNA));GO:0002181(cytoplasmic translation);GO:0003723(RNA binding);GO:0003735(structural constituent of ribosome);GO:0005840(ribosome);GO:0022625(cytosolic large ribosomal subunit)	COG1841(ribosomal large subunit biogenesis)	K02937	large subunit ribosomal protein L7e	-	cel03010(Ribosome)	E3M3K8.1 PF08079.10;Ribosomal_L30_N;	-	-	-	-	-	-	-	-	-	-	-	-	0	0	0	136	220	287	0	0	0	0	0	0	7.82	12.47	14.6	0	0	0	0	11.63	0	6.23292e-23	1.5388e-24	yes	0	0.00532192
TRINITY_DN52236_c1_g1	1193	-	-	-	-	-	-	-	-	-	-	-	-	-	-	-	-	-	-	-	-	-	-	0	0	0	1589.75	1207.71	693.57	830	1349.56	269	0	0	0	62.65	48.76	23.68	25.69	45.64	8.56	0	45.03	26.63	6.32329e-23	1.56377e-24	yes	0	0.0206059
TRINITY_DN54398_c1_g2	1568	-	-	-	-	-	-	-	-	-	-	-	-	-	-	-	-	-	-	-	-	-	-	2	1	6	1170	620	1091	52.06	49.01	116	0.07	0.04	0.28	45.08	30.21	36.96	1.77	1.64	13.11	0.13	37.42	5.51	6.55338e-23	1.62344e-24	yes	8.04271e-05	0.0171235
TRINITY_DN44793_c1_g1	1162	-	-	-	-	-	-	-	-	-	-	-	-	-	-	-	-	-	-	-	-	-	-	1	4	3	11461	11200	8144.01	2698.94	356	249	0.07	0.16	0.26	485.44	495.09	329.09	90.11	12.85	13.69	0.16	436.54	38.88	7.73482e-23	1.91937e-24	yes	9.89872e-05	0.199762
TRINITY_DN37559_c0_g1	1945	-	-	-	-	-	-	-	-	-	-	-	-	-	-	-	-	-	-	-	-	-	-	16	15	1	2	6	4	1050	312	1362	1.4	1.65	0.02	0.04	0.56	0.06	49.64	16.78	79.62	1.02	0.22	48.68	8.99183e-23	2.23508e-24	yes	0.000631044	0.000100673
TRINITY_DN40997_c0_g1	1814	-	-	-	-	-	-	-	-	-	-	-	-	-	-	-	-	-	-	-	-	-	-	1	0	0	418.11	333.54	396.44	661.88	2208.51	434.38	0.03	0	0	21.32	18.19	17.93	26.98	101.87	20.25	0.01	19.15	49.7	9.01112e-23	2.24367e-24	yes	6.1867e-06	0.0087631
TRINITY_DN57644_c1_g1	1294	sulfotransferase, putative [Ixodes scapularis]	-	-	-	ENOG4111H56(Sulfotransferase)	-	-	-	-	B7QCU5.1 PF00685.25;Sulfotransfer_1;	-	-	-	-	-	-	-	-	-	-	-	-	39	13	9	42	50.41	53	961.96	956	1076	2.88	1.56	1.21	1.88	4.5	3.21	84.49	57.11	117.63	1.88	3.2	86.41	9.14952e-23	2.28198e-24	yes	0.0011631	0.00146433
TRINITY_DN50987_c1_g4	559	-	-	-	-	-	-	-	-	-	-	-	-	-	-	-	-	-	-	-	-	-	-	0	0	0	0	1	0	102	574	341	0	0	0	0	0.12	0	9.45	60.36	41.07	0	0.04	36.96	9.42527e-23	2.35473e-24	yes	0	1.83041e-05
TRINITY_DN37448_c0_g2	2219	PREDICTED: mucin-13 isoform X2 [Mus musculus]	Muc13	Mucin-13 OS=Mus musculus GN=Muc13 PE=2 SV=1	GO:0005576(extracellular region);GO:0005615(extracellular space);GO:0005829(cytosol);GO:0005886(plasma membrane);GO:0016020(membrane);GO:0016021(integral component of membrane);GO:0016324(apical plasma membrane);GO:0030277(maintenance of gastrointestinal epithelium);GO:0042803(protein homodimerization activity)	ENOG410XXX6(mucin 13, cell surface associated)	NA	NA	NA	NA(NA)	F1M9I3.3 PF01390.18;SEA;	-	-	-	-	-	-	-	-	-	-	-	-	0	0	0	0	0	0	133.29	210	275.02	0	0	0	0	0	0	5.16	11.26	18.23	0	0	11.55	9.59101e-23	2.40018e-24	yes	0	0
TRINITY_DN59503_c0_g1	534	Ribosomal Protein, Small subunit [Caenorhabditis elegans]	RPS11	40S ribosomal protein S11 OS=Canis lupus familiaris GN=RPS11 PE=1 SV=2	GO:0003735(structural constituent of ribosome);GO:0005622(intracellular);GO:0005840(ribosome);GO:0006412(translation);GO:0008340(determination of adult lifespan);GO:0022627(cytosolic small ribosomal subunit)	COG0186(One of the primary rRNA binding proteins, it binds specifically to the 5'-end of 16S ribosomal)	K02949	small subunit ribosomal protein S11e	-	cel03010(Ribosome)	U6NQI0.1 PF00366.18;Ribosomal_S17;	-	-	-	-	-	-	-	-	-	-	-	-	0	0	0	148	268	263	0	0	0	0	0	0	12.94	23.21	20.45	0	0	0	0	18.87	0	9.81311e-23	2.45989e-24	yes	0	0.00863497
TRINITY_DN36370_c0_g1	2041	glucose dehydrogenase, putative [Ixodes scapularis]	Gld	Glucose dehydrogenase [FAD, quinone] OS=Drosophila pseudoobscura pseudoobscura GN=Gld PE=3 SV=4	GO:0016491(oxidoreductase activity);GO:0016614(oxidoreductase activity, acting on CH-OH group of donors);GO:0045455(ecdysteroid metabolic process);GO:0050660(flavin adenine dinucleotide binding);GO:0055114(oxidation-reduction process)	COG2303(oxidoreductase)	NA	NA	NA	NA(NA)	J9K6C8.1 PF00732.17;GMC_oxred_N;	"CS_pos": "Cleavage site between pos. 22 and 23: ASA-DE. Probability: 0.9509",	-	-	-	-	-	-	-	-	-	-	-	0	0	3	687	207	893	10	6	8	0	0	0.06	19.27	5.32	23.54	0.35	0.44	0.24	0.02	16.04	0.34	1.00803e-22	2.53113e-24	yes	1.23734e-05	0.00733995
TRINITY_DN39485_c2_g4	1353	hypothetical protein DAPPUDRAFT_305085 [Daphnia pulex]	-	-	GO:0005615(extracellular space);GO:0042056(chemoattractant activity);GO:0060326(cell chemotaxis)	ENOG410YSBK(Major acute phase reactant. Apolipoprotein of the HDL complex (By similarity))	NA	NA	NA	NA(NA)	E9GNY4.1 PF00277.16;SAA;	"CS_pos": "Cleavage site between pos. 23 and 24: ACG-RG. Probability: 0.4466",	-	-	-	-	-	-	-	-	-	-	-	1042.35	540	632	5.92	13.66	12.88	10.18	26	4.2	25.03	14.33	19.46	0.16	0.36	0.31	0.23	0.64	0.1	19.61	0.28	0.32	1.17817e-22	2.96329e-24	yes	0.0121321	0.000128129
TRINITY_DN51027_c1_g2	330	-	-	-	-	-	-	-	-	-	-	-	GWHTAMML013288	84.167	120	16	3	190	308	126	9	4.94e-25	113	2031	1546	36	0	0	0	1	0	0	538.22	474.32	14.11	0	0	0	0.24	0	0	342.22	0	0.08	1.29689e-22	3.26735e-24	yes	0.211721	0
TRINITY_DN45123_c4_g2	1168	-	-	-	-	-	-	-	-	-	-	-	-	-	-	-	-	-	-	-	-	-	-	718	121	204	0	0	0	1	1	0	28.39	7.42	9.55	0	0	0	0.07	0.05	0	15.12	0	0.04	1.32223e-22	3.33678e-24	yes	0.00935429	0
TRINITY_DN9250_c0_g2	799	40S ribosomal protein S4 [Caenorhabditis elegans]	rps-4	40S ribosomal protein S4 OS=Caenorhabditis elegans GN=rps-4 PE=1 SV=1	GO:0003723(RNA binding);GO:0003735(structural constituent of ribosome);GO:0005622(intracellular);GO:0005840(ribosome);GO:0006412(translation);GO:0019843(rRNA binding);GO:0022627(cytosolic small ribosomal subunit)	COG1471((ribosomal) protein)	K02987	small subunit ribosomal protein S4e	-	cel03010(Ribosome)	E3M726.1 PF00900.18;Ribosomal_S4e;	-	-	-	-	-	-	-	-	-	-	-	-	0	0	0	139	231	238	0	0	0	0	0	0	7.07	11.57	10.7	0	0	0	0	9.78	0	1.36469e-22	3.44966e-24	yes	0	0.00447536
TRINITY_DN5261_c0_g2	690	40S ribosomal protein S5 [Caenorhabditis elegans]	rps-5	40S ribosomal protein S5 OS=Caenorhabditis elegans GN=rps-5 PE=3 SV=1	GO:0000028(ribosomal small subunit assembly);GO:0003729(mRNA binding);GO:0003735(structural constituent of ribosome);GO:0005840(ribosome);GO:0006412(translation);GO:0015935(small ribosomal subunit);GO:0019843(rRNA binding);GO:0022627(cytosolic small ribosomal subunit)	COG0049(One of the primary rRNA binding proteins, it binds directly to 16S rRNA where it nucleates assembly of the head domain of the 30S subunit. Is located at the subunit interface close to the decoding center, probably blocks exit of the E-site tRNA (By similarity))	K02989	small subunit ribosomal protein S5e	-	cel03010(Ribosome)	H2WDZ8.1 PF00177.19;Ribosomal_S7;	-	-	-	-	-	-	-	-	-	-	-	-	0	0	0	165	199	231	0	0	0	0	0	0	10.14	12.06	12.57	0	0	0	0	11.59	0	1.46679e-22	3.71393e-24	yes	0	0.00530362
TRINITY_DN42207_c0_g1	855	hypothetical protein IscW_ISCW012380 [Ixodes scapularis]	-	-	-	-	-	-	-	-	-	-	GWHTAMML023323	98.522	609	9	0	1	609	1	609	0	1075	27292.9	23011.8	15723	836	2184.99	3756.96	20	113	30	2081.36	1242.01	1367.11	50.17	142.83	195.15	1.15	6.73	1.94	1563.49	129.38	3.27	1.4826e-22	3.76022e-24	yes	0.967285	0.0592047
TRINITY_DN43134_c2_g1	353	-	-	-	-	-	-	-	-	-	-	-	-	-	-	-	-	-	-	-	-	-	-	0	0	0	431	215	348	8	5	5	0	0	0	73.64	36.83	53.6	1.64	1.11	1.13	0	54.69	1.29	1.5283e-22	3.88255e-24	yes	0	0.0250263
TRINITY_DN57899_c2_g2	644	-	-	-	-	-	-	-	-	-	-	-	-	-	-	-	-	-	-	-	-	-	-	0	0	0	626	1059	234	731	816	644.68	0	0	0	195.75	313.94	68.95	270.72	311.15	230.22	0	192.88	270.7	1.53712e-22	3.91145e-24	yes	0	0.0882625
TRINITY_DN37084_c0_g1	1274	-	-	-	-	-	-	-	-	-	-	-	-	-	-	-	-	-	-	-	-	-	-	19	1	0	3191	3829	2303	26602.6	8312	31607	0.49	0.03	0	92.83	109.23	58.98	651.43	219.23	797.03	0.17	87.01	555.9	1.56834e-22	3.9975e-24	yes	0.000105174	0.039816
TRINITY_DN54314_c1_g2	876	-	-	-	-	-	-	-	-	-	-	-	-	-	-	-	-	-	-	-	-	-	-	206.36	1265	277	0	3	0	0	2	0	18.58	96.5	24.66	0	0.17	0	0	0.15	0	46.58	0.06	0.05	1.58784e-22	4.05389e-24	yes	0.0288177	2.74562e-05
TRINITY_DN44695_c0_g5	871	COLlagen [Caenorhabditis elegans]	col-19	Cuticle collagen 19 OS=Caenorhabditis elegans GN=col-19 PE=3 SV=2	GO:0005581(collagen trimer);GO:0042302(structural constituent of cuticle)	ENOG410XNMM(collagen, type)	-	-	-	-	A8X9E4.1 PF01484.15;Col_cuticle_N;	-	-	-	-	-	-	-	-	-	-	-	-	0	0	0	157	226.76	234	0	0	0	0	0	0	7.55	10.8	9.98	0	0	0	0	9.44	0	1.59416e-22	4.07673e-24	yes	0	0.00431977
TRINITY_DN43145_c0_g2	2291	trim56 protein, putative [Ixodes scapularis]	Trim45	Tripartite motif-containing protein 45 OS=Mus musculus GN=Trim45 PE=2 SV=2	GO:0005654(nucleoplasm);GO:0005829(cytosol);GO:0008270(zinc ion binding);GO:0045171(intercellular bridge);GO:0060348(bone development)	ENOG410Z9MF(tripartite motif containing 45)	NA	NA	NA	NA(NA)	-	-	GWHTAMML002036	97.963	1620	33	0	274	1893	1	1620	0	2809	16	7	9	1129	1140	1510	556	1048	605	0.21	0.1	0.21	17.46	17.29	20.26	8.49	17.52	8.9	0.17	18.34	11.64	1.61062e-22	4.12561e-24	yes	0.000105174	0.00839244
TRINITY_DN43844_c0_g2	652	acyl-CoA reductase, putative [Ixodes scapularis]	CG5065	Putative fatty acyl-CoA reductase CG5065 OS=Drosophila melanogaster GN=CG5065 PE=3 SV=1	GO:0005777(peroxisome);GO:0010025(wax biosynthetic process);GO:0035336(long-chain fatty-acyl-CoA metabolic process);GO:0080019(fatty-acyl-CoA reductase (alcohol-forming) activity)	ENOG410XS7R(fatty-acyl-CoA reductase (alcohol-forming) activity)	K13356	alcohol-forming fatty acyl-CoA reductase	EC:1.2.1.84	isc00073(Cutin, suberine and wax biosynthesis);isc04146(Peroxisome)	B7Q9G1.1 PF07993.10;NAD_binding_4;	-	GWHTAMML015404	79.842	253	47	3	199	449	13	263	1.88e-45	182	531	350	96	0	0	1.66	0	0	0	36.09	26.48	8.69	0	0	0.1	0	0	0	23.75	0.03	0	1.7295e-22	4.43741e-24	yes	0.0146934	1.37281e-05
TRINITY_DN37920_c0_g1	2022	conserved hypothetical protein [Ixodes scapularis]	-	-	-	-	-	-	-	-	-	-	-	-	-	-	-	-	-	-	-	-	-	7193.95	2037.94	1983	154	168	157	136	67	138	139.08	55.94	62.69	4.13	4.29	3.9	3.16	1.79	3.65	85.9	4.11	2.87	1.73429e-22	4.45701e-24	yes	0.0531438	0.00188075
TRINITY_DN50478_c1_g1	1004	-	-	-	-	-	-	-	-	-	-	-	-	-	-	-	-	-	-	-	-	-	-	1578.6	305.78	1526	13.44	7.31	22.73	34	14.29	15.31	59.2	19.23	90.48	0.69	0.35	0.89	1.35	0.77	0.63	56.3	0.64	0.92	1.74575e-22	4.49383e-24	yes	0.0348311	0.000292866
TRINITY_DN33928_c0_g1	601	40S ribosomal protein S9 [Caenorhabditis elegans]	rps-9	40S ribosomal protein S9 OS=Caenorhabditis elegans GN=rps-9 PE=3 SV=1	GO:0003723(RNA binding);GO:0003735(structural constituent of ribosome);GO:0005622(intracellular);GO:0005840(ribosome);GO:0006412(translation);GO:0015935(small ribosomal subunit);GO:0019843(rRNA binding);GO:0022627(cytosolic small ribosomal subunit);GO:0045903(positive regulation of translational fidelity)	COG0522(One of the primary rRNA binding proteins, it binds directly to 16S rRNA where it nucleates assembly of the body of the 30S subunit (By similarity))	K02997	small subunit ribosomal protein S9e	-	cel03010(Ribosome)	G7E302.1 PF00163.17;Ribosomal_S4;	-	-	-	-	-	-	-	-	-	-	-	-	0	0	0	176	259	230	0	0	0	0	0	0	13.03	18.94	15.1	0	0	0	0	15.69	0	1.7598e-22	4.5374e-24	yes	0	0.00717979
TRINITY_DN40464_c0_g3	505	-	-	-	-	-	-	-	-	-	-	-	-	-	-	-	-	-	-	-	-	-	-	0	0	0	0	0	0	251	175	142	0	0	0	0	0	0	24.81	18.65	15.15	0	0	19.54	1.77574e-22	4.58597e-24	yes	0	0
TRINITY_DN21954_c0_g1	234	Uncharacterized protein CELE_T27A1.1 [Caenorhabditis elegans]	-	-	GO:0016020(membrane);GO:0016021(integral component of membrane)	-	-	-	-	-	-	-	-	-	-	-	-	-	-	-	-	-	-	0	0	0	158	219	248	0	0	0	0	0	0	62.27	87.54	90.42	0	0	0	0	80.08	0	1.79744e-22	4.64961e-24	yes	0	0.0366449
TRINITY_DN57901_c1_g1	1282	-	-	-	-	-	-	-	-	-	-	-	-	-	-	-	-	-	-	-	-	-	-	327	236	89	0	0	1	0	0	0	21.4	12.09	4.14	0	0	0.03	0	0	0	12.54	0.01	0	1.86629e-22	4.83555e-24	yes	0.00775812	4.57603e-06
TRINITY_DN38918_c4_g2	216	-	-	-	-	-	-	-	-	-	-	-	-	-	-	-	-	-	-	-	-	-	-	201.41	323.15	93.63	0	0	0	0	0	0	139.21	259.76	93	0	0	0	0	0	0	163.99	0	0	1.88794e-22	4.89961e-24	yes	0.101456	0
TRINITY_DN35814_c2_g3	294	-	-	-	-	-	-	-	-	-	-	-	-	-	-	-	-	-	-	-	-	-	-	117.24	241.02	349	0	0	0	0	0	0	39.84	95.17	176.22	0	0	0	0	0	0	103.74	0	0	2.10613e-22	5.47474e-24	yes	0.0641808	0
TRINITY_DN47190_c0_g1	733	-	-	-	-	-	-	-	-	-	-	-	-	-	-	-	-	-	-	-	-	-	-	1831.77	592.42	56.1	0	0	0	0	0	0	121.48	56.54	10.08	0	0	0	0	0	0	62.7	0	0	2.10833e-22	5.48933e-24	yes	0.0387906	0
TRINITY_DN55437_c0_g1	228	-	-	-	-	-	-	-	-	-	-	-	-	-	-	-	-	-	-	-	-	-	-	0	0	0	513	595	505	124	155	197	0	0	0	213.44	250.98	194.53	70.04	94.45	124.2	0	219.65	96.23	2.1768e-22	5.67677e-24	yes	0	0.100513
TRINITY_DN52251_c0_g1	2232	TPA_inf: hypothetical secreted protein 1657 [Amblyomma variegatum]	-	-	-	-	-	-	-	-	-	-	-	-	-	-	-	-	-	-	-	-	-	30	15	3	974	1392	917	2375	2838	2692	1.06	0.39	0.27	16.99	28.56	19.25	44.52	41.53	71.68	0.57	21.6	52.58	2.23243e-22	5.83126e-24	yes	0.000352642	0.00988423
TRINITY_DN56901_c0_g1	3720	monocarboxylate transporter, putative [Ixodes scapularis]	Slc16a11	Monocarboxylate transporter 11 OS=Mus musculus GN=Slc16a11 PE=2 SV=1	GO:0008028(monocarboxylic acid transmembrane transporter activity);GO:0016021(integral component of membrane)	COG0477(major facilitator Superfamily)	NA	NA	NA	NA(NA)	B7PB53.1 PF07690.14;MFS_1;	-	GWHTAMML011691	95.436	986	43	2	270	1254	30	1014	0	1570	25	31	11	193.99	282.5	467.28	1924.62	2695.05	1291.22	0.19	0.32	0.12	3.62	5.05	5.87	20.43	26.56	19.74	0.21	4.85	22.24	2.31606e-22	6.05947e-24	yes	0.000129921	0.00221937
TRINITY_DN10958_c0_g2	806	60S ribosomal protein L7a [Caenorhabditis elegans]	rpl-7A	60S ribosomal protein L7a OS=Caenorhabditis elegans GN=rpl-7A PE=1 SV=3	GO:0000470(maturation of LSU-rRNA);GO:0003723(RNA binding);GO:0005516(calmodulin binding);GO:0005840(ribosome);GO:0006412(translation);GO:0022625(cytosolic large ribosomal subunit)	COG1358((ribosomal) protein)	K02936	large subunit ribosomal protein L7Ae	-	cel03010(Ribosome)	E3M711.1 PF01248.24;Ribosomal_L7Ae;	-	-	-	-	-	-	-	-	-	-	-	-	0	0	0	140	258	267	0	0	0	0	0	0	7.05	12.78	11.87	0	0	0	0	10.57	0	2.32619e-22	6.09578e-24	yes	0	0.00483686
TRINITY_DN37692_c0_g1	1289	salivary sulfotransferase, putative [Ixodes scapularis]	Sult1b1	Sulfotransferase family cytosolic 1B member 1 OS=Mus musculus GN=Sult1b1 PE=1 SV=2	GO:0008146(sulfotransferase activity)	ENOG4111H56(Sulfotransferase)	K01015	alcohol sulfotransferase	EC:2.8.2.2	ngi00140(Steroid hormone biosynthesis)	B7PQV2.1 PF00685.25;Sulfotransfer_1;	-	GWHTAMML005179	89.885	959	95	2	73	1030	1	958	0	1232	659	949	162	5	2	4	6	0	3	20.13	29.29	5.66	0.19	0.06	0.18	0.19	0	0.12	18.36	0.14	0.1	2.41271e-22	6.33265e-24	yes	0.0113588	6.40644e-05
TRINITY_DN48229_c0_g2	544	-	-	-	-	-	-	-	-	-	-	-	-	-	-	-	-	-	-	-	-	-	-	22921.9	4759.92	894.99	33	58	10	8	24	6	13676	3278.46	758.79	2.81	4.89	0.76	0.69	3.69	0.55	5904.43	2.82	1.64	2.57722e-22	6.77531e-24	yes	3.6529	0.00129044
TRINITY_DN42864_c0_g1	1201	putative juvenile hormone acid methyltransferase, partial [Hyalomma impeltatum]	-	-	GO:0005737(cytoplasm);GO:0008757(S-adenosylmethionine-dependent methyltransferase activity);GO:0032259(methylation)	ENOG410ZWS9(Acid methyltransferase)	K10718	juvenile hormone-III synthase	EC:2.1.1.325	isc00981(Insect hormone biosynthesis)	B7PR67.1 PF13489.4;Methyltransf_23;	-	GWHTAMML026058	95.171	849	41	0	1	849	1	849	0	1341	1088	322	184	6	0	2	1	1	1	37.82	11.47	7.47	0.22	0	0.07	0.03	0.04	0.03	18.92	0.1	0.03	2.81871e-22	7.42732e-24	yes	0.0117052	4.57603e-05
TRINITY_DN52541_c0_g2	704	-	-	-	-	-	-	-	-	-	-	-	-	-	-	-	-	-	-	-	-	-	-	0	1	0	408	884	2617	2	32	14	0	0.07	0	28.43	76.18	182.08	0.12	2.32	1.06	0.02	95.56	1.17	2.81871e-22	7.43392e-24	yes	1.23734e-05	0.0437285
TRINITY_DN34291_c1_g3	1116	-	-	-	-	-	-	-	-	-	-	-	-	-	-	-	-	-	-	-	-	-	-	0	0	2	1051.55	591.22	912.15	1579.23	1096.97	308.3	0	0	0.13	52.2	34.89	41.36	75.77	56.91	24.09	0.04	42.82	52.26	2.82535e-22	7.46333e-24	yes	2.47468e-05	0.0195946
TRINITY_DN46659_c1_g3	851	-	-	-	-	-	-	-	-	-	-	-	-	-	-	-	-	-	-	-	-	-	-	18	5	11	114	44	122	2757	2491	554	0.82	0.33	0.88	5.39	2.85	6.48	180.83	173.2	42.5	0.68	4.91	132.18	2.83984e-22	7.51356e-24	yes	0.000420696	0.00224683
TRINITY_DN51411_c0_g1	2213	Zonadhesin, partial [Stegodyphus mimosarum]	-	-	-	-	-	-	-	-	-	-	GWHTAMML000878	89.573	422	20	1	7	404	1	422	6.88e-145	514	0	0	0	1254	551	554	183	332	411	0	0	0	26.05	8.59	9.02	3.85	6.05	5.67	0	14.55	5.19	2.90281e-22	7.69241e-24	yes	0	0.00665812
TRINITY_DN34220_c0_g1	2327	carboxypeptidase A2 precursor, putative [Ixodes scapularis]	Cpa2	Carboxypeptidase A2 OS=Rattus norvegicus GN=Cpa2 PE=1 SV=1	GO:0004181(metallocarboxypeptidase activity);GO:0005615(extracellular space)	COG2866(metallocarboxypeptidase activity)	NA	NA	NA	NA(NA)	B7P4Y5.1 PF00246.22;Peptidase_M14;	-	GWHTAMML021827	96.204	685	26	0	600	1284	651	1335	0	1122	167	1421	921	2	9	4	3	4	10	2.11	19.84	14.8	0.03	0.13	0.05	0.04	0.05	0.12	12.25	0.07	0.07	2.93411e-22	7.78772e-24	yes	0.00757871	3.20322e-05
TRINITY_DN54741_c0_g1	2544	uncharacterized protein LOC111612574 isoform X1 [Centruroides sculpturatus]	-	-	-	ENOG410ZV5F(NA)	-	-	-	-	-	-	-	-	-	-	-	-	-	-	-	-	-	1242	1141	932	101	104	207	8.13	21	5	14.66	16.53	14.38	1.55	1.41	2.7	0.1	0.25	0.06	15.19	1.89	0.14	2.96344e-22	7.87805e-24	yes	0.0093976	0.00086487
TRINITY_DN48630_c0_g1	2225	cytochrome P450, putative [Ixodes scapularis]	CYP3A6	Cytochrome P450 3A6 OS=Oryctolagus cuniculus GN=CYP3A6 PE=2 SV=2	GO:0016491(oxidoreductase activity)	COG2124(Cytochrome p450)	K01832	thromboxane-A synthase	EC:5.3.99.5	isc00590(Arachidonic acid metabolism)	B7PPR2.1 PF00067.20;p450;	-	GWHTAMML023975	96.829	1167	37	0	469	1635	361	1527	0	1951	3727.01	2439	1472	5	3	61	3	12	4	108.95	66.98	54.79	0.08	0.05	2.34	0.04	0.48	0.05	76.91	0.82	0.19	3.07554e-22	8.18901e-24	yes	0.0475819	0.000375235
TRINITY_DN59636_c0_g1	280	60S ribosomal protein L38 [Caenorhabditis elegans]	rpl-38	60S ribosomal protein L38 OS=Caenorhabditis elegans GN=rpl-38 PE=3 SV=2	GO:0003723(RNA binding);GO:0003735(structural constituent of ribosome);GO:0005622(intracellular);GO:0005840(ribosome);GO:0006412(translation);GO:0022618(ribonucleoprotein complex assembly);GO:0022625(cytosolic large ribosomal subunit)	ENOG4112229(Ribosomal protein L38)	K02923	large subunit ribosomal protein L38e	-	cel03010(Ribosome)	A8XTM9.1 PF01781.16;Ribosomal_L38e;	-	-	-	-	-	-	-	-	-	-	-	-	0	0	0	144	227	261	0	0	0	0	0	0	38.64	61.66	64.16	0	0	0	0	54.82	0	3.16752e-22	8.44726e-24	yes	0	0.0250858
TRINITY_DN54211_c0_g2	1110	-	-	-	-	-	-	-	-	-	-	-	-	-	-	-	-	-	-	-	-	-	-	1698	791	556	28	25	30	2345	1513	2461	52.55	27.08	22.55	0.97	0.84	0.9	68.87	47.85	74.45	34.06	0.9	63.72	3.22254e-22	8.60756e-24	yes	0.0210719	0.000411843
TRINITY_DN43893_c0_g1	2454	arylsulfatase B precursor, putative [Ixodes scapularis]	Arsb	Arylsulfatase B OS=Rattus norvegicus GN=Arsb PE=2 SV=2	GO:0008152(metabolic process);GO:0008484(sulfuric ester hydrolase activity)	COG3119(Sulfatase)	K01135	arylsulfatase B	EC:3.1.6.12	dme00531(Glycosaminoglycan degradation);dme04142(Lysosome)	B7QJZ0.1 PF00884.21;Sulfatase;	-	GWHTAMML005709	95.777	1705	71	1	22	1725	72	1776	0	2748	790	660	217	3	10	14	6	1	4	12.77	18.54	5.09	0.04	0.14	0.17	0.07	0.01	0.05	12.13	0.12	0.04	3.2777e-22	8.7687e-24	yes	0.00750447	5.49124e-05
TRINITY_DN37086_c0_g1	1019	COLlagen [Caenorhabditis elegans]	col-12	Cuticle collagen 12 OS=Caenorhabditis elegans GN=col-12 PE=3 SV=1	GO:0005581(collagen trimer);GO:0016020(membrane);GO:0016021(integral component of membrane);GO:0042302(structural constituent of cuticle)	ENOG410YW6Y(collagen)	K10599	pre-mRNA-processing factor 19	EC:2.3.2.27	tsp03040(Spliceosome);tsp04120(Ubiquitin mediated proteolysis)	O45105.2 PF01484.15;Col_cuticle_N;	-	-	-	-	-	-	-	-	-	-	-	-	0	0	0	142	235	233	0	0	0	0	0	0	7.01	11.37	9.66	0	0	0	0	9.35	0	3.29778e-22	8.83631e-24	yes	0	0.00427859
TRINITY_DN42816_c1_g2	383	TPA_exp: sulfotransferase [Amblyomma variegatum]	Sult1b1	Sulfotransferase family cytosolic 1B member 1 OS=Mus musculus GN=Sult1b1 PE=1 SV=2	GO:0004062(aryl sulfotransferase activity);GO:0005737(cytoplasm);GO:0005829(cytosol);GO:0006068(ethanol catabolic process);GO:0006629(lipid metabolic process);GO:0006805(xenobiotic metabolic process);GO:0008146(sulfotransferase activity);GO:0008202(steroid metabolic process);GO:0009812(flavonoid metabolic process);GO:0016740(transferase activity);GO:0018958(phenol-containing compound metabolic pr…	ENOG4111H56(Sulfotransferase)	NA	NA	NA	NA(NA)	B7PQF4.1 PF00685.25;Sulfotransfer_1;	-	GWHTAMML021562	97.794	272	6	0	1	272	319	590	2.98e-132	470	579	594	392	12	3	7	12	20	11	111.89	131.44	109.52	1.77	0.44	0.93	2.07	3.74	2.09	117.62	1.05	2.63	3.59522e-22	9.64845e-24	yes	0.072768	0.000480483
TRINITY_DN49144_c0_g1	1276	-	-	-	-	-	-	-	-	-	-	-	-	-	-	-	-	-	-	-	-	-	-	0	1	0	25	66	62	330	474	2344	0	0.06	0	1.13	2.13	2.38	10.05	15.25	71.65	0.02	1.88	32.32	3.67461e-22	9.87698e-24	yes	1.23734e-05	0.000860294
TRINITY_DN39344_c1_g2	1707	firefly luciferase, putative [Ixodes scapularis]	4cl2	Probable 4-coumarate--CoA ligase 2 OS=Dictyostelium discoideum GN=4cl2 PE=3 SV=1	GO:0000166(nucleotide binding);GO:0003674(molecular_function);GO:0003824(catalytic activity);GO:0005524(ATP binding);GO:0005575(cellular_component);GO:0008150(biological_process);GO:0008152(metabolic process);GO:0009698(phenylpropanoid metabolic process);GO:0016207(4-coumarate-CoA ligase activity);GO:0016874(ligase activity)	COG0318(Amp-dependent synthetase and ligase)	K01904	4-coumarate--CoA ligase	EC:6.2.1.12	adf00360(Phenylalanine metabolism);adf00130(Ubiquinone and other terpenoid-quinone biosynthesis)	B7PNQ9.1 PF00501.26;AMP-binding;	-	-	-	-	-	-	-	-	-	-	-	-	2353	2045	1575	87	46	88	2	26	2	42.83	41.18	36.79	14.2	6.77	10.65	0.03	0.48	0.26	40.27	10.54	0.26	3.92749e-22	1.05732e-23	yes	0.0249139	0.00482314
TRINITY_DN37115_c1_g1	2438	Ves G 1 allergen precursor, putative [Ixodes scapularis]	PNLIPRP2	Pancreatic lipase-related protein 2 OS=Cavia porcellus GN=PNLIPRP2 PE=1 SV=1	GO:0004620(phospholipase activity);GO:0004806(triglyceride lipase activity);GO:0005509(calcium ion binding);GO:0005615(extracellular space);GO:0006629(lipid metabolic process);GO:0009395(phospholipid catabolic process);GO:0019376(galactolipid catabolic process);GO:0047372(acylglycerol lipase activity);GO:0047714(galactolipase activity)	ENOG410Y92X(pancreatic)	K14073	pancreatic triacylglycerol lipase	EC:3.1.1.3	xtr00561(Glycerolipid metabolism)	B7QCR6.1 PF00151.17;Lipase;	-	-	-	-	-	-	-	-	-	-	-	-	890.93	697.98	229	128.01	123.02	94.36	8613.39	6149.81	4628.01	61.73	54.42	20.16	8.54	8.94	6.16	461.22	364.93	257.01	45.44	7.88	361.05	3.94156e-22	1.06277e-23	yes	0.0281124	0.00360591
TRINITY_DN44457_c0_g1	1271	-	-	-	-	-	-	-	-	-	-	-	-	-	-	-	-	-	-	-	-	-	-	0	0	0	0	0	0	132	136	202	0	0	0	0	0	0	7.21	5.51	9.89	0	0	7.54	4.21235e-22	1.13756e-23	yes	0	0
TRINITY_DN34516_c0_g1	817	conserved hypothetical protein [Ixodes scapularis]	-	-	-	-	-	-	-	-	B7QBN6.1 PF02098.14;His_binding;	"CS_pos": "Cleavage site between pos. 21 and 22: FHA-SQ. Probability: 0.8139",	-	-	-	-	-	-	-	-	-	-	-	344	83	265	0	1	0	0	0	0	16.33	4.44	19.18	0	0.06	0	0	0	0	13.32	0.02	0	4.42853e-22	1.19781e-23	yes	0.00824069	9.15206e-06
TRINITY_DN49675_c0_g1	699	-	-	-	-	-	-	-	-	-	-	-	-	-	-	-	-	-	-	-	-	-	-	0	0	1	0	2	1	566.43	109.62	269.52	0	0	0.08	0	0.12	0.05	45.19	12.97	22.06	0.03	0.06	26.74	4.67112e-22	1.26539e-23	yes	1.85601e-05	2.74562e-05
TRINITY_DN42558_c0_g1	2349	uncharacterized protein LOC106462492, partial [Limulus polyphemus]	-	-	-	-	-	-	-	-	-	-	GWHTAMML021368	95.795	1855	75	1	1	1852	67	1921	0	2990	787	746	11808	12	73	38	0	0	0	20.47	21.02	333.62	0.48	1.88	0.76	0	0	0	125.04	1.04	0	4.67125e-22	1.26739e-23	yes	0.0773585	0.000475907
TRINITY_DN39573_c1_g1	407	-	-	-	-	-	-	-	-	-	-	-	-	-	-	-	-	-	-	-	-	-	-	576	87	252	1	0	0	1	0	1	97.91	16.85	61.27	0.13	0	0	0.15	0	0.17	58.68	0.04	0.11	4.78603e-22	1.30055e-23	yes	0.0363036	1.83041e-05
TRINITY_DN70_c0_g2	460	40S ribosomal protein S15 [Caenorhabditis elegans]	rps-15	40S ribosomal protein S15 OS=Caenorhabditis elegans GN=rps-15 PE=1 SV=3	GO:0000028(ribosomal small subunit assembly);GO:0003735(structural constituent of ribosome);GO:0005840(ribosome);GO:0006412(translation);GO:0008340(determination of adult lifespan);GO:0015935(small ribosomal subunit);GO:0022627(cytosolic small ribosomal subunit)	COG0185(Protein S19 forms a complex with S13 that binds strongly to the 16S ribosomal RNA (By similarity))	K02958	small subunit ribosomal protein S15e	-	cel03010(Ribosome)	A8XFA3.1 PF00203.19;Ribosomal_S19;	-	-	-	-	-	-	-	-	-	-	-	-	0	0	0	153	215	218	0	0	0	0	0	0	16.73	23.37	21.27	0	0	0	0	20.46	0	4.99972e-22	1.36073e-23	yes	0	0.00936256
TRINITY_DN36952_c2_g1	607	-	-	-	-	-	-	-	-	-	-	-	-	-	-	-	-	-	-	-	-	-	-	0	4	0	0	0	0	303	213.24	388	0	0.42	0	0	0	0	21.83	21.78	30.39	0.14	0	24.67	5.0573e-22	1.37853e-23	yes	8.66138e-05	0
TRINITY_DN49230_c0_g1	551	-	-	-	-	-	-	-	-	-	-	-	-	-	-	-	-	-	-	-	-	-	-	401.54	622.37	115.18	2	0	0	4	2.04	1	81.17	186.64	28.29	0.54	0	0	1.39	0.77	0.39	98.7	0.18	0.85	5.14893e-22	1.40567e-23	yes	0.0610628	8.23686e-05
TRINITY_DN42746_c0_g1	674	cuticle protein, putative [Ixodes scapularis]	-	Cuticle protein 16.8 OS=Ixodes ricinus PE=1 SV=1	GO:0005615(extracellular space);GO:0042302(structural constituent of cuticle)	ENOG410YRX1(Cuticle protein)	-	-	-	-	B7P5P7.1 PF00379.21;Chitin_bind_4;	-	GWHTAMML010430	95.965	570	23	0	37	606	1	570	0	926	0	0	0	0	0	0	305	97	436	0	0	0	0	0	0	18.14	6.22	27.35	0	0	17.24	5.23188e-22	1.43052e-23	yes	0	0
TRINITY_DN50552_c2_g4	663	-	-	-	-	-	-	-	-	-	-	-	-	-	-	-	-	-	-	-	-	-	-	0	0	0	0	0	0	123	129	136	0	0	0	0	0	0	7.51	8.49	8.77	0	0	8.26	5.32688e-22	1.45874e-23	yes	0	0
TRINITY_DN41034_c0_g1	784	RecName: Full=Evasin-1; Flags: Precursor	-	Evasin-1 OS=Rhipicephalus sanguineus PE=1 SV=1	-	-	-	-	-	-	-	-	-	-	-	-	-	-	-	-	-	-	-	5	1	0	1068.13	1108.52	750.55	132.73	244.65	93.15	0.32	0.07	0	196.75	189.65	108.91	26.45	42.39	18.76	0.13	165.1	29.2	5.39608e-22	1.48074e-23	yes	8.04271e-05	0.0755503
TRINITY_DN48140_c2_g2	910	-	-	-	-	-	-	-	-	-	-	-	-	-	-	-	-	-	-	-	-	-	-	0	0	0	1	0	1	502	301	99	0	0	0	0.04	0	0.04	19.12	12.35	3.92	0	0.03	11.8	5.39608e-22	1.48224e-23	yes	0	1.37281e-05
TRINITY_DN40085_c0_g6	309	-	-	-	-	-	-	-	-	-	-	-	-	-	-	-	-	-	-	-	-	-	-	0	0	0	0	0	0	278	177	130	0	0	0	0	0	0	76.55	52.68	39.72	0	0	56.32	5.40118e-22	1.48592e-23	yes	0	0
TRINITY_DN43174_c1_g1	1409	-	-	-	-	-	-	-	-	-	-	-	-	-	-	-	-	-	-	-	-	-	-	1	2.04	5	0	0	0	184.08	445	246.14	0.05	0.16	0.15	0	0	0	6.06	18.98	9.91	0.12	0	11.65	5.43219e-22	1.49674e-23	yes	7.42404e-05	0
TRINITY_DN51027_c1_g1	392	-	-	-	-	-	-	-	-	-	-	-	GWHTAMML013288	84.615	130	7	6	20	137	9	137	4.59e-26	117	1967.11	13030.9	676.98	1	3	12	0	6	0	706.88	4535.21	352.98	0.32	0.84	3.49	0	2.77	0	1865.02	1.55	0.92	5.44581e-22	1.50278e-23	yes	1.15383	0.000709285
TRINITY_DN49053_c0_g2	1620	sulfotransferase, putative [Ixodes scapularis]	Sult1c2a	Sulfotransferase 1C2A OS=Rattus norvegicus GN=Sult1c2a PE=2 SV=2	GO:0004062(aryl sulfotransferase activity);GO:0005829(cytosol);GO:0006790(sulfur compound metabolic process);GO:0008146(sulfotransferase activity);GO:0034930(1-hydroxypyrene sulfotransferase activity)	ENOG4111H56(Sulfotransferase)	NA	NA	NA	NA(NA)	B7PSU5.1 PF00685.25;Sulfotransfer_1;	-	GWHTAMML023865	98.085	470	9	0	1	470	1	470	0	819	16	2	10	17	17	19	673	411	1085.64	0.31	0.04	0.31	0.38	0.43	0.37	15.59	9.43	25.52	0.22	0.39	16.85	5.54135e-22	1.53148e-23	yes	0.000136107	0.000178465
TRINITY_DN43527_c0_g2	1217	hypothetical protein IscW_ISCW020563 [Ixodes scapularis]	-	-	-	-	-	-	-	-	-	-	-	-	-	-	-	-	-	-	-	-	-	28	42	9	28	43	23	1169	787	1217	1.98	3.81	0.81	1.59	2.32	1.18	72.07	58.2	74.66	2.2	1.7	68.31	5.77441e-22	1.59833e-23	yes	0.00136107	0.000777925
TRINITY_DN1315_c0_g1	884	60S ribosomal protein L5 [Caenorhabditis elegans]	rpl-5	60S ribosomal protein L5 OS=Caenorhabditis elegans GN=rpl-5 PE=3 SV=1	GO:0000027(ribosomal large subunit assembly);GO:0003723(RNA binding);GO:0003735(structural constituent of ribosome);GO:0005622(intracellular);GO:0005634(nucleus);GO:0005737(cytoplasm);GO:0005840(ribosome);GO:0006412(translation);GO:0008097(5S rRNA binding);GO:0019843(rRNA binding);GO:0022625(cytosolic large ribosomal subunit)	COG0256(This is one of the proteins that binds and probably mediates the attachment of the 5S RNA into the large ribosomal subunit, where it forms part of the central protuberance (By similarity))	K02932	large subunit ribosomal protein L5e	-	cel03010(Ribosome)	E3LGF0.1 PF17144.2;Ribosomal_L5e;	-	-	-	-	-	-	-	-	-	-	-	-	0	0	0	151	244	229	0	0	0	0	0	0	6.78	10.77	9.07	0	0	0	0	8.87	0	5.96416e-22	1.65336e-23	yes	0	0.00405894
TRINITY_DN41776_c0_g1	714	-	-	-	-	-	-	-	-	-	-	-	-	-	-	-	-	-	-	-	-	-	-	19	3	0	2345	5116	2523	392	276	449	7.73	0.35	0	198.69	405.91	241.79	29.28	23.32	38.78	2.69	282.13	30.46	5.98919e-22	1.66282e-23	yes	0.00166422	0.129104
TRINITY_DN50023_c0_g1	2033	serum amyloid A-2 protein-like [Limulus polyphemus]	-	-	GO:0005615(extracellular space);GO:0042056(chemoattractant activity);GO:0060326(cell chemotaxis)	ENOG410YSBK(Major acute phase reactant. Apolipoprotein of the HDL complex (By similarity))	NA	NA	NA	NA(NA)	B7P5F3.1 PF00277.16;SAA;	-	-	-	-	-	-	-	-	-	-	-	-	19	3	2	4278	2489	2718.99	550	970	1310	0.3	0.05	0.04	80.81	48.62	46.23	8.37	15.25	20.21	0.13	58.55	14.61	5.99487e-22	1.66693e-23	yes	8.04271e-05	0.0267927
TRINITY_DN37672_c0_g1	604	-	-	-	-	-	-	-	-	-	-	-	-	-	-	-	-	-	-	-	-	-	-	0	0	0	0	0	1	1855	38	1087	0	0	0	0	0	0.11	167.6	3.61	104.68	0	0.04	91.96	6.0842e-22	1.69433e-23	yes	0	1.83041e-05
TRINITY_DN57503_c2_g4	254	-	-	-	-	-	-	-	-	-	-	-	-	-	-	-	-	-	-	-	-	-	-	911	126	339	1	0	2	5	6	3	430.79	69	235.64	0.33	0	0.61	2.18	2.83	1.46	245.14	0.31	2.16	6.16678e-22	1.71992e-23	yes	0.151661	0.000141857
TRINITY_DN57854_c0_g5	509	conserved hypothetical protein [Ixodes scapularis]	-	Retinal-binding protein OS=Todarodes pacificus PE=1 SV=2	GO:0005215(transporter activity);GO:0005622(intracellular);GO:0006810(transport);GO:0016021(integral component of membrane);GO:0070062(extracellular exosome)	ENOG410XRSQ(Transfer protein)	-	-	-	-	B7P770.1 PF00650.18;CRAL_TRIO;	-	-	-	-	-	-	-	-	-	-	-	-	0	0	2	5	13	3	1450	164	591	0	0	0.38	0.56	1.25	0.27	166.31	20.61	62.9	0.13	0.69	83.27	6.28481e-22	1.75549e-23	yes	8.04271e-05	0.000315746
TRINITY_DN43587_c1_g2	886	-	-	-	-	-	-	-	-	-	-	-	-	-	-	-	-	-	-	-	-	-	-	0	0	0	897	472	499	168	190	115	0	0	0	76.41	41.88	39.02	13.68	22.59	15.07	0	52.44	17.11	6.3945e-22	1.78882e-23	yes	0	0.0239967
TRINITY_DN53826_c1_g3	335	-	-	-	-	-	-	-	-	-	-	-	-	-	-	-	-	-	-	-	-	-	-	667	345	162	3	0	5	1	2	3	171.11	102.37	72	0.56	0	1.31	0.6	0.5	0.76	115.16	0.62	0.62	6.70606e-22	1.8788e-23	yes	0.0712461	0.000283714
TRINITY_DN40290_c0_g2	561	cytochrome P450, putative [Ixodes scapularis]	Cyp4c3	Cytochrome P450 4c3 OS=Drosophila melanogaster GN=Cyp4c3 PE=2 SV=1	GO:0016491(oxidoreductase activity)	COG2124(Cytochrome p450)	K01832	thromboxane-A synthase	EC:5.3.99.5	isc00590(Arachidonic acid metabolism)	B7P7W3.1 PF00067.20;p450;	-	-	-	-	-	-	-	-	-	-	-	-	0	0	1	131.97	193.17	434.61	683.79	1772.44	468.65	0	0	0.19	14.62	21.26	43.54	69.55	218.62	53.25	0.06	26.47	113.81	6.76292e-22	1.89758e-23	yes	3.71202e-05	0.0121128
TRINITY_DN55098_c1_g1	1170	-	-	-	-	-	-	-	-	-	-	-	-	-	-	-	-	-	-	-	-	-	-	12460.3	409	4608	147.77	283.84	317.99	6	7	5	424.04	18.18	310.94	20.93	31.17	42.14	1.01	1.13	0.93	251.05	31.41	1.02	7.0964e-22	1.99414e-23	yes	0.155317	0.0143733
TRINITY_DN57748_c2_g1	2367	-	-	-	-	-	-	-	-	-	-	-	-	-	-	-	-	-	-	-	-	-	-	60	42	43	1180.28	1320	969	2546.69	2135	2087	0.74	0.58	0.68	17.29	23.36	12.8	31.58	29.85	25.18	0.67	17.82	28.87	7.20044e-22	2.02641e-23	yes	0.000414509	0.00815449
TRINITY_DN50148_c2_g5	579	60S ribosomal protein L9 [Caenorhabditis elegans]	rpl-9	60S ribosomal protein L9 OS=Caenorhabditis elegans GN=rpl-9 PE=3 SV=1	GO:0002181(cytoplasmic translation);GO:0003723(RNA binding);GO:0003735(structural constituent of ribosome);GO:0005840(ribosome);GO:0006412(translation);GO:0008340(determination of adult lifespan);GO:0019843(rRNA binding);GO:0022625(cytosolic large ribosomal subunit)	COG0097(This protein binds to the 23S rRNA, and is important in its secondary structure. It is located near the subunit interface in the base of the L7 L12 stalk, and near the tRNA binding site of the peptidyltransferase center (By similarity))	K02940	large subunit ribosomal protein L9e	-	cel03010(Ribosome)	Q95Y90.1 PF00347.21;Ribosomal_L6;	-	-	-	-	-	-	-	-	-	-	-	-	0	0	0	121	212	231	0	0	0	0	0	0	9.43	16.34	15.98	0	0	0	0	13.92	0	7.57826e-22	2.13593e-23	yes	0	0.00636983
TRINITY_DN58781_c0_g1	681	60S ribosomal protein L15 [Caenorhabditis elegans]	rpl-15	60S ribosomal protein L15 OS=Caenorhabditis elegans GN=rpl-15 PE=3 SV=1	GO:0002181(cytoplasmic translation);GO:0003723(RNA binding);GO:0003735(structural constituent of ribosome);GO:0005622(intracellular);GO:0005840(ribosome);GO:0006412(translation);GO:0022625(cytosolic large ribosomal subunit)	COG1632(Ribosomal protein L15)	K02877	large subunit ribosomal protein L15e	-	cel03010(Ribosome)	A0A0M3K776.1 PF00827.15;Ribosomal_L15e;	-	-	-	-	-	-	-	-	-	-	-	-	0	0	0	153	221	228	0	0	0	0	0	0	9.57	13.63	12.62	0	0	0	0	11.94	0	7.61202e-22	2.14866e-23	yes	0	0.00546378
TRINITY_DN43053_c1_g10	441	Ribosomal Protein, Large subunit [Caenorhabditis elegans]	RpL32	60S ribosomal protein L32 OS=Drosophila acanthoptera GN=RpL32 PE=2 SV=1	GO:0003735(structural constituent of ribosome);GO:0005622(intracellular);GO:0005840(ribosome);GO:0006412(translation);GO:0022625(cytosolic large ribosomal subunit)	COG1717((ribosomal) protein)	K02912	large subunit ribosomal protein L32e	-	cel03010(Ribosome)	E3LG60.1 PF01655.16;Ribosomal_L32e;	-	-	-	-	-	-	-	-	-	-	-	-	0	0	0	148	223	229	0	0	0	0	0	0	17.3	25.93	23.91	0	0	0	0	22.38	0	7.66007e-22	2.16545e-23	yes	0	0.0102412
TRINITY_DN59112_c0_g1	292	40S ribosomal protein S21 [Caenorhabditis elegans]	rps-21	40S ribosomal protein S21 OS=Caenorhabditis elegans GN=rps-21 PE=1 SV=1	GO:0000447(endonucleolytic cleavage in ITS1 to separate SSU-rRNA from 5.8S rRNA and LSU-rRNA from tricistronic rRNA transcript (SSU-rRNA, 5.8S rRNA, LSU-rRNA));GO:0000461(endonucleolytic cleavage to generate mature 3'-end of SSU-rRNA from (SSU-rRNA, 5.8S rRNA, LSU-rRNA));GO:0003735(structural constituent of ribosome);GO:0005515(protein binding);GO:0005622(intracellular);GO:0005840(ribosome);GO:00…	ENOG4112266(40S ribosomal protein S21)	K02971	small subunit ribosomal protein S21e	-	cel03010(Ribosome)	E3LSX3.1 PF01249.16;Ribosomal_S21e;	-	-	-	-	-	-	-	-	-	-	-	-	0	0	0	160	219	211	0	0	0	0	0	0	39.42	54.54	47.46	0	0	0	0	47.14	0	7.85862e-22	2.22489e-23	yes	0	0.0215714
TRINITY_DN54996_c0_g1	733	hypothetical protein M514_28109 [Trichuris suis]	TAR1	Protein TAR1 OS=Saccharomyces cerevisiae (strain ATCC 204508 / S288c) GN=TAR1 PE=2 SV=1	GO:0003674(molecular_function);GO:0005739(mitochondrion);GO:0043457(regulation of cellular respiration)	ENOG410Y21X(NA)	K19720	collagen, type III, alpha	-	chx04611(Platelet activation);chx04926(Relaxin signaling pathway);chx04974(Protein digestion and absorption);chx04933(AGE-RAGE signaling pathway in diabetic complications);chx05146(Amoebiasis)	-	-	-	-	-	-	-	-	-	-	-	-	-	158.04	130.02	159.03	0	0	0	0	0	0	8.86	8.09	11.74	0	0	0	0	0	0	9.56	0	0	8.03004e-22	2.2768e-23	yes	0.00591449	0
TRINITY_DN37324_c2_g1	1450	monocarboxylate transporter, putative [Ixodes scapularis]	-	-	GO:0008028(monocarboxylic acid transmembrane transporter activity);GO:0016021(integral component of membrane)	COG0477(major facilitator Superfamily)	-	-	-	-	B7PKR9.1 PF07690.14;MFS_1;	-	-	-	-	-	-	-	-	-	-	-	-	4.02	4	4	3	3	10	473	475	208	0.87	0.35	0.5	0.08	0.07	0.71	21.94	30.08	9.75	0.57	0.29	20.59	8.36234e-22	2.37454e-23	yes	0.000352642	0.000132705
TRINITY_DN3696_c0_g1	701	prostate stem cell antigen [Gallus gallus]	Psca	Prostate stem cell antigen OS=Mus musculus GN=Psca PE=2 SV=1	GO:0070062(extracellular exosome)	ENOG4111DN6(Prostate stem cell antigen)	NA	NA	NA	NA(NA)	F1NXM7.2 PF00087.19;Toxin_1;	"CS_pos": "Cleavage site between pos. 20 and 21: GSS-LQ. Probability: 0.9752",	-	-	-	-	-	-	-	-	-	-	-	168	153	118	0	0	0	0	0	0	10.11	10.23	9.39	0	0	0	0	0	0	9.91	0	0	8.51707e-22	2.42207e-23	yes	0.00613102	0
TRINITY_DN45799_c2_g1	1245	-	-	-	-	-	-	-	-	-	-	-	-	-	-	-	-	-	-	-	-	-	-	410	5873	1474.47	1	4	28	1.33	2.16	0	144.82	1599.95	799.53	0.06	0.64	6.1	0.65	0.14	0	848.1	2.27	0.26	9.24205e-22	2.63213e-23	yes	0.524694	0.00103876
TRINITY_DN57654_c4_g3	428	-	-	-	-	-	-	-	-	-	-	-	-	-	-	-	-	-	-	-	-	-	-	0	0	0	514	527.68	357	336	529	1351	0	0	0	63.03	64.43	39.15	46.15	78.49	202.87	0	55.54	109.17	9.99686e-22	2.85131e-23	yes	0	0.0254153
TRINITY_DN57691_c3_g1	2844	-	-	-	-	-	-	-	-	-	-	-	-	-	-	-	-	-	-	-	-	-	-	0	0	0	0	0	0	373.37	76	489.26	0	0	0	0	0	0	73.51	19.07	61.31	0	0	51.3	1.01107e-21	2.88804e-23	yes	0	0
TRINITY_DN3540_c0_g2	632	60S ribosomal protein L13a [Caenorhabditis elegans]	rpl-16	60S ribosomal protein L13a OS=Caenorhabditis elegans GN=rpl-16 PE=2 SV=1	GO:0003729(mRNA binding);GO:0003735(structural constituent of ribosome);GO:0005840(ribosome);GO:0006412(translation);GO:0015934(large ribosomal subunit);GO:0022625(cytosolic large ribosomal subunit)	COG0102(This protein is one of the early assembly proteins of the 50S ribosomal subunit, although it is not seen to bind rRNA by itself. It is important during the early stages of 50S assembly (By similarity))	K02872	large subunit ribosomal protein L13Ae	-	cel03010(Ribosome)	E3LTA6.1 PF00572.16;Ribosomal_L13;	-	-	-	-	-	-	-	-	-	-	-	-	0	0	0	136	225	238	0	0	0	0	0	0	9.4	15.35	14.58	0	0	0	0	13.11	0	1.01697e-21	2.90919e-23	yes	0	0.00599918
TRINITY_DN49295_c1_g12	476	Uncharacterized protein CELE_Y37E3.8 [Caenorhabditis elegans]	rpl-27a	60S ribosomal protein L27a OS=Oscheius tipulae GN=rpl-27a PE=3 SV=1	GO:0002181(cytoplasmic translation);GO:0003723(RNA binding);GO:0003735(structural constituent of ribosome);GO:0005840(ribosome);GO:0022625(cytosolic large ribosomal subunit)	COG0200(Binds to the 23S rRNA (By similarity))	K02900	large subunit ribosomal protein L27Ae	-	cel03010(Ribosome)	E3LY26.1 PF00828.17;Ribosomal_L27A;	-	-	-	-	-	-	-	-	-	-	-	-	0	0	0	136	196	168	0	0	0	0	0	0	14.11	20.19	15.54	0	0	0	0	16.61	0	1.01882e-21	2.91876e-23	yes	0	0.00760079
TRINITY_DN49735_c0_g1	1126	-	-	-	-	-	-	-	-	-	-	-	-	-	-	-	-	-	-	-	-	-	-	0	0	0	2	3	7	164	315	181	0	0	0	0.47	0.1	0.58	7.43	12.07	6.19	0	0.38	8.56	1.03273e-21	2.96295e-23	yes	0	0.000173889
TRINITY_DN44041_c1_g1	927	15-hydroxyprostaglandin dehydrogenase, putative [Ixodes scapularis]	HPGD	15-hydroxyprostaglandin dehydrogenase [NAD(+)] OS=Macaca fascicularis GN=HPGD PE=2 SV=1	GO:0005829(cytosol);GO:0016404(15-hydroxyprostaglandin dehydrogenase (NAD+) activity)	COG1028(Dehydrogenase reductase)	NA	NA	NA	NA(NA)	C3YD03.1 PF00106.23;adh_short;	-	GWHTAMML026664	97.705	828	19	0	1	828	2947	3774	0	1424	1102	2333	1086	87	160	202	45	29	29	44.39	104.44	56.79	3.75	6.71	7.58	1.7	1.18	1.14	68.54	6.01	1.34	1.03616e-21	2.97718e-23	yes	0.0424037	0.00275019
TRINITY_DN48092_c2_g2	1660	arylsulfatase B, putative [Ixodes scapularis]	Arsb	Arylsulfatase B OS=Mus musculus GN=Arsb PE=1 SV=3	GO:0008152(metabolic process);GO:0008484(sulfuric ester hydrolase activity)	COG3119(Sulfatase)	K01135	arylsulfatase B	EC:3.1.6.12	dme00531(Glycosaminoglycan degradation);dme04142(Lysosome)	B7PK28.1 PF00884.21;Sulfatase;	-	GWHTAMML012292	95.512	1114	50	0	333	1446	9	1122	0	1781	783	334	179	3	8	2	3	0	2	28.44	14.03	7.28	0.06	0.17	0.04	0.05	0	0.04	16.58	0.09	0.03	1.09861e-21	3.16125e-23	yes	0.0102576	4.11843e-05
TRINITY_DN57142_c2_g1	3600	-	-	-	-	-	-	-	-	-	-	-	-	-	-	-	-	-	-	-	-	-	-	2071.44	655	957	39	35	23	91	63	58	53.06	14.86	22.27	0.79	0.57	0.19	0.69	0.51	0.45	30.06	0.52	0.55	1.14296e-21	3.29367e-23	yes	0.0185972	0.000237954
TRINITY_DN49152_c0_g1	896	-	-	-	-	-	-	-	-	-	-	-	-	-	-	-	-	-	-	-	-	-	-	1	5	2	6.02	6	18.11	923	269.04	429.48	0.19	0.91	0.54	0.69	0.59	1.92	54.93	17.69	24.68	0.55	1.07	32.43	1.21314e-21	3.50101e-23	yes	0.000340269	0.000489635
TRINITY_DN48645_c0_g1	2230	-	-	-	-	-	-	-	-	-	-	-	-	-	-	-	-	-	-	-	-	-	-	0	0	0	779	558	370	202	330	327	0	0	0	39.93	28.14	14.45	10.32	17.57	12.73	0	27.51	13.54	1.25846e-21	3.63712e-23	yes	0	0.0125887
TRINITY_DN35658_c2_g5	447	-	-	-	-	-	-	-	-	-	-	-	-	-	-	-	-	-	-	-	-	-	-	0	2	0	3	2	1.15	554.19	98	553.99	0	0.42	0	0.42	0.28	0.12	79.96	15.34	88.93	0.14	0.27	61.41	1.27866e-21	3.70086e-23	yes	8.66138e-05	0.000123553
TRINITY_DN34946_c0_g1	1646	-	-	-	-	-	-	-	-	-	-	"CS_pos": "Cleavage site between pos. 36 and 37: ANA-SR. Probability: 0.5664",	-	-	-	-	-	-	-	-	-	-	-	15293	10026.9	4650.7	81	206	605	1	15	0	1650	1291.17	610.73	6.37	18.32	43.77	0.12	1.36	0	1183.97	22.82	0.49	1.36192e-21	3.94758e-23	yes	0.732487	0.0104425
TRINITY_DN49295_c1_g5	784	hypothetical protein B9Z55_009112 [Caenorhabditis nigoni]	rps-3	40S ribosomal protein S3 OS=Caenorhabditis elegans GN=rps-3 PE=3 SV=1	GO:0002181(cytoplasmic translation);GO:0003684(damaged DNA binding);GO:0003723(RNA binding);GO:0003735(structural constituent of ribosome);GO:0003906(DNA-(apurinic or apyrimidinic site) lyase activity);GO:0005634(nucleus);GO:0005840(ribosome);GO:0006281(DNA repair);GO:0006412(translation);GO:0008534(oxidized purine nucleobase lesion DNA N-glycosylase activity);GO:0015935(small ribosomal subunit);…	COG0092(Binds the lower part of the 30S subunit head. Binds mRNA in the 70S ribosome, positioning it for translation (By similarity))	K02985	small subunit ribosomal protein S3e	-	cel03010(Ribosome)	J9ED24.1 PF00189.18;Ribosomal_S3_C;	-	-	-	-	-	-	-	-	-	-	-	-	0	0	0	152	191	221	0	0	0	0	0	0	7.92	9.8	10.18	0	0	0	0	9.3	0	1.38795e-21	4.02889e-23	yes	0	0.00425571
TRINITY_DN59033_c0_g1	455	40S ribosomal protein S16 [Caenorhabditis elegans]	rps-16	40S ribosomal protein S16 OS=Caenorhabditis elegans GN=rps-16 PE=1 SV=3	GO:0000462(maturation of SSU-rRNA from tricistronic rRNA transcript (SSU-rRNA, 5.8S rRNA, LSU-rRNA));GO:0003723(RNA binding);GO:0003735(structural constituent of ribosome);GO:0005515(protein binding);GO:0005840(ribosome);GO:0006412(translation);GO:0015935(small ribosomal subunit);GO:0022627(cytosolic small ribosomal subunit)	COG0103(30S ribosomal protein S9)	K02960	small subunit ribosomal protein S16e	-	cel03010(Ribosome)	Q22054.3 PF00380.17;Ribosomal_S9;	-	-	-	-	-	-	-	-	-	-	-	-	0	0	0	140	174	196	0	0	0	0	0	0	15.57	19.24	19.46	0	0	0	0	18.09	0	1.41503e-21	4.11346e-23	yes	0	0.00827804
TRINITY_DN56788_c0_g1	2188	-	-	-	-	-	-	-	-	-	-	-	-	-	-	-	-	-	-	-	-	-	-	0	0	1	170	166	205	446	364	482	0	0	0.04	4.42	6.31	4.91	13.2	7.59	13.45	0.01	5.21	11.41	1.42178e-21	4.13907e-23	yes	6.1867e-06	0.00238411
TRINITY_DN43910_c0_g1	940	-	-	-	-	-	-	-	-	-	-	-	-	-	-	-	-	-	-	-	-	-	-	506	176	108	0	0	0	0	0	0	21.17	12.38	7.1	0	0	0	0	0	0	13.55	0	0	1.45607e-21	4.24502e-23	yes	0.00838298	0
TRINITY_DN53142_c0_g4	511	glutathione S-transferase, putative [Ixodes scapularis]	-	-	-	ENOG4110YU0(Glutathione S-transferase, mu)	K00799	glutathione S-transferase	EC:2.5.1.18	isc00480(Glutathione metabolism);isc00980(Metabolism of xenobiotics by cytochrome P450);isc00982(Drug metabolism - cytochrome P450);isc00983(Drug metabolism - other enzymes)	B7PSJ8.1 PF14497.4;GST_C_3;	-	-	-	-	-	-	-	-	-	-	-	-	6	8	2	1105	870.38	1215.35	191	386	222	0.64	0.95	0.29	103.05	80.46	100.86	18.46	40.21	23.13	0.63	94.79	27.27	1.47314e-21	4.30101e-23	yes	0.000389762	0.0433762
TRINITY_DN47887_c1_g1	1420	-	-	-	-	-	-	-	-	-	-	-	-	-	-	-	-	-	-	-	-	-	-	0	0	0	768.38	511.07	957.29	71	181	52.01	0	0	0	29.41	20.59	30.64	2.78	7.63	2.17	0	26.88	4.19	1.58416e-21	4.63181e-23	yes	0	0.0123004
TRINITY_DN52073_c0_g1	1519	uncharacterized protein LOC106460971 [Limulus polyphemus]	-	-	GO:0006031(chitin biosynthetic process);GO:0007424(open tracheal system development);GO:0008362(chitin-based embryonic cuticle biosynthetic process);GO:0030431(sleep);GO:0032222(regulation of synaptic transmission, cholinergic);GO:0034235(GPI anchor binding);GO:0035152(regulation of tube architecture, open tracheal system);GO:0035158(regulation of tube diameter, open tracheal system);GO:1903818(p…	ENOG4111UKZ(NA)	-	-	-	-	B0X179.1 PF17064.3;QVR;	-	GWHTAMML015747	98.333	480	8	0	1	480	1	480	0	843	88	44	29	3	1	11	938	527	1134	2.78	1.19	2	0.07	0.09	1.12	41.66	17.49	47.61	1.99	0.43	35.59	1.58705e-21	4.64694e-23	yes	0.00123115	0.000196769
TRINITY_DN54046_c0_g4	275	putative cathepsin B-like cysteine protease form 1, partial [Dermacentor variabilis]	CTSB	Cathepsin B OS=Homo sapiens GN=CTSB PE=1 SV=3	GO:0004197(cysteine-type endopeptidase activity);GO:0005615(extracellular space);GO:0005764(lysosome);GO:0051603(proteolysis involved in cellular protein catabolic process)	COG4870(cathepsin)	K01363	cathepsin B	EC:3.4.22.1	isc04142(Lysosome);isc04140(Autophagy - animal)	B7P3P1.1 PF00112.21;Peptidase_C1;	-	-	-	-	-	-	-	-	-	-	-	-	260.45	353	285	1111.05	997.99	851.44	2	8	8	102.7	161.38	166.39	309.36	281.54	217.51	0.72	3.11	3.2	143.49	269.47	2.34	1.59765e-21	4.68473e-23	yes	0.088773	0.12331
TRINITY_DN48887_c1_g1	2087	phosphoethanolamine N-methyltransferase 3-like isoform X1 [Centruroides sculpturatus]	PEAMT	Phosphoethanolamine N-methyltransferase OS=Spinacia oleracea GN=PEAMT PE=1 SV=1	GO:0005737(cytoplasm);GO:0008757(S-adenosylmethionine-dependent methyltransferase activity);GO:0032259(methylation)	ENOG410XP5G(Methyltransferase)	K05929	phosphoethanolamine N-methyltransferase	EC:2.1.1.103	lak00564(Glycerophospholipid metabolism)	A0A087H1T0.1 PF13847.4;Methyltransf_31;	-	GWHTAMML023182	98.691	1452	19	0	97	1548	1	1452	0	2577	13580	7638	6122	161	191	188	110	474	82	253.52	148.96	134.69	3.14	3.86	3.57	1.66	7.91	1.44	179.06	3.52	3.67	1.61623e-21	4.74602e-23	yes	0.110779	0.00161076
TRINITY_DN53975_c1_g2	1068	phosphatidylinositol transfer protein SEC14, putative [Ixodes scapularis]	-	-	GO:0005215(transporter activity);GO:0005622(intracellular);GO:0006810(transport)	ENOG410XRSQ(Transfer protein)	NA	NA	NA	NA(NA)	B7PJC3.1 PF00650.18;CRAL_TRIO;	-	-	-	-	-	-	-	-	-	-	-	-	2739	1957	954	54	124	138	72	81	46	108.73	84.83	50.73	2.25	7.1	8.38	3.56	7.54	2.64	81.43	5.91	4.58	1.64048e-21	4.82414e-23	yes	0.0503783	0.00270443
TRINITY_DN36994_c0_g1	1628	lysosomal protective protein-like isoform X1 [Centruroides sculpturatus]	CTSA	Lysosomal protective protein OS=Bos taurus GN=CTSA PE=2 SV=1	GO:0004185(serine-type carboxypeptidase activity);GO:0051603(proteolysis involved in cellular protein catabolic process)	COG2939(carboxy-peptidase)	K13289	cathepsin A (carboxypeptidase C)	EC:3.4.16.5	csem04142(Lysosome)	T1IXT3.1 PF00450.20;Peptidase_S10;	-	GWHTAMML001714	98.235	340	6	0	1155	1494	1023	1362	1.94e-169	595	1870	104	705	1	2	7	5	4	6	35.81	2.2	17.25	0.02	0.04	0.14	0.09	0.08	0.11	18.42	0.07	0.09	1.75006e-21	5.15375e-23	yes	0.0113959	3.20322e-05
TRINITY_DN58822_c0_g1	450	40S ribosomal protein S12 [Caenorhabditis elegans]	rps-12	40S ribosomal protein S12 OS=Caenorhabditis elegans GN=rps-12 PE=3 SV=2	GO:0003735(structural constituent of ribosome);GO:0005622(intracellular);GO:0005840(ribosome);GO:0006412(translation);GO:0022627(cytosolic small ribosomal subunit)	COG1358((ribosomal) protein)	K02951	small subunit ribosomal protein S12e	-	cel03010(Ribosome)	A8X825.2 PF01248.24;Ribosomal_L7Ae;	-	-	-	-	-	-	-	-	-	-	-	-	0	0	0	158	195	207	0	0	0	0	0	0	17.88	21.95	20.92	0	0	0	0	20.25	0	1.7571e-21	5.18188e-23	yes	0	0.00926646
TRINITY_DN40810_c0_g1	946	-	-	-	-	-	-	-	-	-	-	-	-	-	-	-	-	-	-	-	-	-	-	1	0	0	0	0	0	187	211	106	0.04	0	0	0	0	0	6.8	8.3	4.01	0.01	0	6.37	1.81169e-21	5.3505e-23	yes	6.1867e-06	0
TRINITY_DN195_c0_g1	429	60S ribosomal protein L26 [Caenorhabditis elegans]	rpl-26	60S ribosomal protein L26 OS=Caenorhabditis elegans GN=rpl-26 PE=3 SV=1	GO:0002181(cytoplasmic translation);GO:0003723(RNA binding);GO:0003735(structural constituent of ribosome);GO:0005840(ribosome);GO:0006412(translation);GO:0015934(large ribosomal subunit);GO:0022625(cytosolic large ribosomal subunit);GO:0042273(ribosomal large subunit biogenesis)	COG0198(One of the proteins that surrounds the polypeptide exit tunnel on the outside of the subunit (By similarity))	K02898	large subunit ribosomal protein L26e	-	cel03010(Ribosome)	G0PES5.1 PF16906.3;Ribosomal_L26;	-	-	-	-	-	-	-	-	-	-	-	-	0	0	0	133	224	215	0	0	0	0	0	0	16.25	27.25	23.48	0	0	0	0	22.33	0	1.91815e-21	5.673e-23	yes	0	0.0102183
TRINITY_DN46019_c0_g3	234	-	-	-	-	-	-	-	-	-	-	-	-	-	-	-	-	-	-	-	-	-	-	11	13	18	410	631.48	472	1346.78	1316	824	6.98	9.6	16.57	177.53	276.94	189.28	795.69	837.91	542.86	11.05	214.58	725.49	1.92719e-21	5.70786e-23	yes	0.00683631	0.0981925
TRINITY_DN53201_c1_g1	1094	conserved hypothetical protein [Ixodes scapularis]	-	-	-	-	-	-	-	-	-	-	GWHTAMML017571	98.276	348	6	0	455	802	1951	2298	5.03e-174	610	3390	2399	834	4	12	21	309	454	690	348.42	321.2	118.73	0.3	1.48	1.87	27.53	41.95	70	262.78	1.22	46.49	1.96211e-21	5.81955e-23	yes	0.162574	0.000558276
TRINITY_DN3409_c0_g2	551	60S ribosomal protein L24 [Caenorhabditis elegans]	rpl-24.1	60S ribosomal protein L24 OS=Caenorhabditis elegans GN=rpl-24.1 PE=3 SV=1	GO:0000027(ribosomal large subunit assembly);GO:0003723(RNA binding);GO:0003735(structural constituent of ribosome);GO:0005840(ribosome);GO:0006412(translation);GO:0022625(cytosolic large ribosomal subunit);GO:1902626(assembly of large subunit precursor of preribosome)	COG2075(Ribosomal protein)	K02896	large subunit ribosomal protein L24e	-	cel03010(Ribosome)	A8Y1Y4.1 PF01246.18;Ribosomal_L24e;	-	-	-	-	-	-	-	-	-	-	-	-	0	0	0	141	230	212	0	0	0	0	0	0	11.79	19.03	15.75	0	0	0	0	15.52	0	2.08079e-21	6.18032e-23	yes	0	0.007102
TRINITY_DN45136_c0_g1	1113	-	-	-	-	-	-	-	-	-	-	-	-	-	-	-	-	-	-	-	-	-	-	112	234	140	0	0	0	0	0	0	6.81	8.06	6.6	0	0	0	0	0	0	7.16	0	0	2.17198e-21	6.46031e-23	yes	0.00442968	0
TRINITY_DN46923_c0_g1	3381	cytochrome P450, putative [Ixodes scapularis]	CYP3A24	Cytochrome P450 3A24 OS=Ovis aries GN=CYP3A24 PE=2 SV=1	GO:0016491(oxidoreductase activity)	COG2124(Cytochrome p450)	K01832	thromboxane-A synthase	EC:5.3.99.5	sfm00590(Arachidonic acid metabolism)	B7PME9.1 PF00067.20;p450;	-	-	-	-	-	-	-	-	-	-	-	-	1170	641	255	0	2	5	24	9	31	17.32	5.99	18.5	0	0.09	0.31	2.48	2.09	0.46	13.94	0.13	1.68	2.29836e-21	6.8459e-23	yes	0.00862426	5.94884e-05
TRINITY_DN53420_c0_g1	1489	tick legumain [Haemaphysalis longicornis]	LGMN	Legumain OS=Bos taurus GN=LGMN PE=1 SV=1	GO:0004197(cysteine-type endopeptidase activity);GO:0006624(vacuolar protein processing);GO:0051603(proteolysis involved in cellular protein catabolic process)	COG5206(phosphatidylinositol glycan anchor biosynthesis, class K)	K01369	legumain	EC:3.4.22.34	isc04142(Lysosome)	B7P2C6.1 PF01650.16;Peptidase_C13;	-	GWHTAMML011399	95.597	1431	63	0	1	1431	31	1461	0	2294	18230.7	7124.22	4639	520.02	675.24	533.23	229	168	370.53	389.63	168.06	126.87	12.69	16.14	11.45	4.63	3.66	7.71	228.19	13.43	5.33	2.36938e-21	7.07607e-23	yes	0.141174	0.00614561
TRINITY_DN52654_c0_g2	2485	protein jagged-2, putative [Ixodes scapularis]	Ser	Protein serrate OS=Drosophila melanogaster GN=Ser PE=1 SV=3	GO:0005102(receptor binding);GO:0005112(Notch binding);GO:0005509(calcium ion binding);GO:0005515(protein binding);GO:0005886(plasma membrane);GO:0007219(Notch signaling pathway);GO:0007423(sensory organ development);GO:0007431(salivary gland development);GO:0007435(salivary gland morphogenesis);GO:0007436(larval salivary gland morphogenesis);GO:0007451(dorsal/ventral lineage restriction, imagina…	ENOG410XP6K(Notch ligand involved in the mediation of Notch signaling (By similarity))	K21635	jagged-2	-	lak04330(Notch signaling pathway)	-	-	GWHTAMML020859	99.038	624	6	0	343	966	2050	2673	0	1120	10	24	19	41	32	32	916	450	1215	0.38	1.21	1.05	1.12	1.17	1.06	33.62	12.69	36.1	0.88	1.12	27.47	2.36938e-21	7.07738e-23	yes	0.00054443	0.000512515
TRINITY_DN43415_c1_g3	344	-	-	-	-	-	-	-	-	-	-	-	-	-	-	-	-	-	-	-	-	-	-	299	320.99	84.54	1	0	2	0	1	0	76.68	95.83	32.83	0.2	0	0.32	0	0.23	0	68.45	0.17	0.08	2.37621e-21	7.10782e-23	yes	0.042348	7.77925e-05
TRINITY_DN49168_c1_g2	987	-	-	-	-	-	-	-	-	-	-	-	-	-	-	-	-	-	-	-	-	-	-	0	0	0	556	464	292	683	306	365	0	0	0	23.74	19.76	10.81	23.59	11.85	13.87	0	18.1	16.44	2.50598e-21	7.50653e-23	yes	0	0.00828262
TRINITY_DN55873_c0_g3	1696	adipocyte plasma membrane-associated protein, putative [Ixodes scapularis]	apmap	Adipocyte plasma membrane-associated protein OS=Salmo salar GN=apmap PE=2 SV=1	GO:0005783(endoplasmic reticulum);GO:0016020(membrane);GO:0016788(hydrolase activity, acting on ester bonds)	COG3386(SMP-30 gluconolaconase LRE domain protein)	NA	NA	NA	NA(NA)	B7PKZ8.1 PF03088.14;Str_synth;	-	GWHTAMML020939	97.568	740	18	0	1	740	1	740	0	1267	1762	1821	2836	367	491	592	35	39	71	32.14	36.69	66.03	7.73	10.13	10.97	0.61	0.73	1.26	44.95	9.61	0.87	2.65003e-21	7.9492e-23	yes	0.0278092	0.00439757
TRINITY_DN57295_c1_g1	3053	reverse transcriptase [Takifugu rubripes]	pol	Retrovirus-related Pol polyprotein from type-2 retrotransposable element R2DM OS=Drosophila melanogaster GN=pol PE=3 SV=1	GO:0003964(RNA-directed DNA polymerase activity)	ENOG4111K5V(Reverse transcriptase (RNA-dependent DNA polymerase))	NA	NA	NA	NA(NA)	W5LRP7.1 PF00078.25;RVT_1;	-	-	-	-	-	-	-	-	-	-	-	-	23	40	32	2714	2335	3321.9	1589.55	1244.68	642.34	1.93	2	0.57	88.9	95.32	122.97	56.78	41.82	29.47	1.5	102.4	42.69	2.72497e-21	8.18546e-23	yes	0.000928005	0.0468586
TRINITY_DN54193_c0_g2	1433	PREDICTED: membrane metallo-endopeptidase-like 1 isoform X1 [Gekko japonicus]	MMEL1	Membrane metallo-endopeptidase-like 1 OS=Homo sapiens GN=MMEL1 PE=2 SV=2	GO:0004222(metalloendopeptidase activity);GO:0006508(proteolysis);GO:0016021(integral component of membrane)	COG3590(endothelin-converting enzyme)	NA	NA	NA	NA(NA)	A0A085N030.1 PF01431.19;Peptidase_M13;	-	-	-	-	-	-	-	-	-	-	-	-	464	234	265	5	4	7	8	3	3	12.72	8.95	14.04	0.14	0.2	0.22	0.43	0.17	0.22	11.9	0.19	0.27	2.86749e-21	8.62568e-23	yes	0.00736218	8.69446e-05
TRINITY_DN49860_c0_g1	1059	-	-	-	-	-	-	-	-	-	-	-	-	-	-	-	-	-	-	-	-	-	-	445.05	927.95	84.02	0	0	0	0	3	1	19.92	34.86	9.99	0	0	0	0	0.13	0.04	21.59	0	0.06	2.86939e-21	8.64346e-23	yes	0.0133571	0
TRINITY_DN28642_c0_g1	608	Peptidyl-prolyl cis-trans isomerase 3 [Caenorhabditis elegans]	cyn-3	Peptidyl-prolyl cis-trans isomerase 3 OS=Caenorhabditis elegans GN=cyn-3 PE=1 SV=1	GO:0000413(protein peptidyl-prolyl isomerization);GO:0003755(peptidyl-prolyl cis-trans isomerase activity);GO:0005515(protein binding);GO:0005623(cell);GO:0006457(protein folding);GO:0016853(isomerase activity)	COG0652(peptidyl-prolyl cis-trans isomerase activity)	NA	NA	NA	NA(NA)	P52015.2 PF00160.19;Pro_isomerase;	-	-	-	-	-	-	-	-	-	-	-	-	0	0	0	138	195	206	0	0	0	0	0	0	10.37	14.52	13.74	0	0	0	0	12.88	0	2.94269e-21	8.87667e-23	yes	0	0.00589393
TRINITY_DN52826_c4_g1	950	-	-	-	-	-	-	-	-	-	-	-	-	-	-	-	-	-	-	-	-	-	-	146.78	92.78	128	0	0	0	0	0	1	20.34	10.48	17.04	0	0	0	0	0	0.05	15.95	0	0.02	3.03941e-21	9.18124e-23	yes	0.00986779	0
TRINITY_DN23202_c0_g1	618	-	-	-	-	-	-	-	-	-	-	"CS_pos": "Cleavage site between pos. 34 and 35: CSA-QV. Probability: 0.4256",	-	-	-	-	-	-	-	-	-	-	-	143	1028	143	0	0	0	0	1	0	10.64	85.18	14.23	0	0	0	0	0.07	0	36.68	0	0.02	3.12522e-21	9.45361e-23	yes	0.0226928	0
TRINITY_DN44732_c0_g2	1416	-	-	-	-	-	-	-	-	-	-	-	-	-	-	-	-	-	-	-	-	-	-	0	0	0	3	0	4	456	343	135	0	0	0	0.08	0	0.09	9.98	8.08	3.04	0	0.06	7.03	3.16709e-21	9.59359e-23	yes	0	2.74562e-05
TRINITY_DN48760_c0_g1	987	-	-	-	-	-	-	-	-	-	-	-	-	-	-	-	-	-	-	-	-	-	-	0	0	0	266	338	839	13	17	29	0	0	0	15.65	28.18	126.16	1.51	1.01	1.82	0	56.66	1.45	3.1897e-21	9.67554e-23	yes	0	0.0259278
TRINITY_DN1338_c0_g1	499	hypothetical protein FL83_22007, partial [Caenorhabditis latens]	rps-14	40S ribosomal protein S14 OS=Caenorhabditis elegans GN=rps-14 PE=3 SV=1	GO:0000028(ribosomal small subunit assembly);GO:0000462(maturation of SSU-rRNA from tricistronic rRNA transcript (SSU-rRNA, 5.8S rRNA, LSU-rRNA));GO:0003674(molecular_function);GO:0003735(structural constituent of ribosome);GO:0005575(cellular_component);GO:0005840(ribosome);GO:0006412(translation);GO:0022627(cytosolic small ribosomal subunit);GO:0048027(mRNA 5'-UTR binding);GO:0070181(small ribo…	COG0100(Located on the platform of the 30S subunit, it bridges several disparate RNA helices of the 16S rRNA. Forms part of the Shine-Dalgarno cleft in the 70S ribosome (By similarity))	K02955	small subunit ribosomal protein S14e	-	cel03010(Ribosome)	P48150.1 PF00411.17;Ribosomal_S11;	-	-	-	-	-	-	-	-	-	-	-	-	0	0	0	135	186	183	0	0	0	0	0	0	13.04	17.82	15.74	0	0	0	0	15.53	0	3.29258e-21	1.00015e-22	yes	0	0.00710658
TRINITY_DN21_c0_g1	326	hypothetical protein B9Z55_002040 [Caenorhabditis nigoni]	RpL30	60S ribosomal protein L30 OS=Spodoptera frugiperda GN=RpL30 PE=3 SV=1	GO:0002181(cytoplasmic translation);GO:0003723(RNA binding);GO:0003735(structural constituent of ribosome);GO:0005622(intracellular);GO:0005840(ribosome);GO:0006412(translation);GO:0008340(determination of adult lifespan);GO:0022625(cytosolic large ribosomal subunit)	COG1911((ribosomal) protein)	K02908	large subunit ribosomal protein L30e	-	cel03010(Ribosome)	A0A0N4Y2I3.1 PF01248.24;Ribosomal_L7Ae;	-	-	-	-	-	-	-	-	-	-	-	-	0	0	0	143	179	205	0	0	0	0	0	0	28.36	35.7	36.82	0	0	0	0	33.63	0	3.57e-21	1.08592e-22	yes	0	0.0153892
TRINITY_DN11161_c0_g2	641	60S ribosomal protein L10a [Caenorhabditis elegans]	rpl-10a	60S ribosomal protein L10a OS=Caenorhabditis elegans GN=rpl-10a PE=3 SV=1	GO:0000470(maturation of LSU-rRNA);GO:0003723(RNA binding);GO:0003735(structural constituent of ribosome);GO:0005840(ribosome);GO:0006412(translation);GO:0015934(large ribosomal subunit);GO:0022625(cytosolic large ribosomal subunit)	COG0081(Binds directly to 23S rRNA. The L1 stalk is quite mobile in the ribosome, and is involved in E site tRNA release (By similarity))	K02865	large subunit ribosomal protein L10Ae	-	cel03010(Ribosome)	A8WWG8.1 PF00687.19;Ribosomal_L1;	-	-	-	-	-	-	-	-	-	-	-	-	0	0	0	132	223	219	0	0	0	0	0	0	8.95	14.92	13.16	0	0	0	0	12.34	0	3.63703e-21	1.10784e-22	yes	0	0.00564682
TRINITY_DN50416_c0_g1	947	TPA_inf: hypothetical secreted protein 193 [Amblyomma variegatum]	-	-	-	-	-	-	-	-	-	-	GWHTAMML012888	92.824	655	47	0	42	696	333	987	0	950	1197	1711	231	2	13	16	0	2	7	66.43	156.98	29.96	0.1	0.73	0.83	0	0.13	0.46	84.46	0.55	0.2	3.67123e-21	1.11981e-22	yes	0.0522529	0.000251682
TRINITY_DN52526_c3_g1	1932	-	-	-	-	-	-	-	-	-	-	-	-	-	-	-	-	-	-	-	-	-	-	1	2	0	12	5	13	505	338	214	0.02	0.08	0	0.34	0.15	0.35	14.02	9.92	5.38	0.03	0.28	9.77	3.70477e-21	1.1316e-22	yes	1.85601e-05	0.000128129
TRINITY_DN9349_c0_g1	507	Ubiquitin-like protein 1 [Caenorhabditis elegans]	ubl-1	Ubiquitin-like protein 1-40S ribosomal protein S27a OS=Caenorhabditis elegans GN=ubl-1 PE=1 SV=2	GO:0003674(molecular_function);GO:0003735(structural constituent of ribosome);GO:0005575(cellular_component);GO:0005634(nucleus);GO:0005737(cytoplasm);GO:0005840(ribosome);GO:0006412(translation);GO:0008150(biological_process);GO:0016567(protein ubiquitination);GO:0019941(modification-dependent protein catabolic process);GO:0031386(protein tag);GO:0031625(ubiquitin protein ligase binding);GO:0046…	COG5272(ubiquitin)	K02977	small subunit ribosomal protein S27Ae	-	cel03010(Ribosome)	P37165.2 PF00240.21;ubiquitin;	-	-	-	-	-	-	-	-	-	-	-	-	0	0	0	118	183	221	0	0	0	0	0	0	11.13	17.12	18.56	0	0	0	0	15.6	0	3.79089e-21	1.1595e-22	yes	0	0.00713861
TRINITY_DN58747_c0_g1	751	40S ribosomal protein S6 [Caenorhabditis elegans]	rps-6	40S ribosomal protein S6 OS=Caenorhabditis elegans GN=rps-6 PE=1 SV=1	GO:0003735(structural constituent of ribosome);GO:0005622(intracellular);GO:0005840(ribosome);GO:0006364(rRNA processing);GO:0006412(translation);GO:0008340(determination of adult lifespan);GO:0022627(cytosolic small ribosomal subunit);GO:0042274(ribosomal small subunit biogenesis)	COG2125(40s ribosomal protein s6)	K02991	small subunit ribosomal protein S6e	-	cel03010(Ribosome);cel04150(mTOR signaling pathway)	A8XIA5.2 PF01092.17;Ribosomal_S6e;	-	-	-	-	-	-	-	-	-	-	-	-	0	0	0	122	167	205	0	0	0	0	0	0	6.72	9.06	9.98	0	0	0	0	8.59	0	3.83321e-21	1.17406e-22	yes	0	0.00393081
TRINITY_DN35452_c3_g3	867	-	-	-	-	-	-	-	-	-	-	-	-	-	-	-	-	-	-	-	-	-	-	40	56	26	711	773	822	2102	1934	1935	1.74	3.44	1.47	42.64	42.4	37.02	122.02	120.11	126.92	2.22	40.69	123.02	3.85224e-21	1.18151e-22	yes	0.00137345	0.0186199
TRINITY_DN53163_c1_g3	2716	TPA_inf: hypothetical secreted protein 1698 [Amblyomma variegatum]	-	-	-	-	-	-	-	-	-	-	GWHTAMML005296	93.765	850	53	0	28	877	1	850	0	1277	42124	3981	1118	58	101	25	14	5	19	448	47.31	15.09	0.73	5.78	2.18	0.61	0.05	0.2	170.13	2.9	0.29	3.89298e-21	1.19642e-22	yes	0.105254	0.00132705
TRINITY_DN59053_c0_g1	647	60S ribosomal protein L18 [Caenorhabditis elegans]	rpl-18	60S ribosomal protein L18 OS=Caenorhabditis elegans GN=rpl-18 PE=3 SV=1	GO:0003723(RNA binding);GO:0003735(structural constituent of ribosome);GO:0005622(intracellular);GO:0005737(cytoplasm);GO:0005840(ribosome);GO:0006412(translation);GO:0022625(cytosolic large ribosomal subunit)	COG1727(Ribosomal protein)	K02883	large subunit ribosomal protein L18e	-	cel03010(Ribosome)	E3NKC1.1 PF17135.2;Ribosomal_L18;	-	-	-	-	-	-	-	-	-	-	-	-	0	0	0	133	187	211	0	0	0	0	0	0	8.9	12.36	12.52	0	0	0	0	11.26	0	3.89298e-21	1.19728e-22	yes	0	0.00515261
TRINITY_DN39489_c1_g1	2197	-	-	-	-	-	-	-	-	-	-	-	-	-	-	-	-	-	-	-	-	-	-	4.01	0	2.64	17.61	52.03	21	1267.74	358.41	566.19	0.12	0	0.28	0.85	1.69	0.58	58.64	16.91	25.37	0.13	1.04	33.64	3.96609e-21	1.22144e-22	yes	8.04271e-05	0.000475907
TRINITY_DN59237_c0_g1	283	hypothetical protein TREES_T100019494 [Tupaia chinensis]	-	-	-	-	K09567	peptidyl-prolyl isomerase H (cyclophilin H)	EC:5.2.1.8	ccan03040(Spliceosome)	-	-	-	-	-	-	-	-	-	-	-	-	-	3	6	1	0	0	0	194	213	233	1.11	2.57	0.55	0	0	0	65.26	77.39	87.11	1.41	0	76.59	4.00602e-21	1.23543e-22	yes	0.000872325	0
TRINITY_DN35495_c0_g1	548	-	-	-	-	-	-	-	-	-	-	-	-	-	-	-	-	-	-	-	-	-	-	0	0	0	1230.98	2040	1140.96	158	928	200	0	0	0	111.61	187.49	90.41	15.79	100.21	20.98	0	129.84	45.66	4.10415e-21	1.26742e-22	yes	0	0.0594152
TRINITY_DN45238_c0_g1	974	BIGH3, putative [Ixodes scapularis]	-	-	GO:0005615(extracellular space);GO:0007155(cell adhesion);GO:0030198(extracellular matrix organization);GO:0050839(cell adhesion molecule binding)	COG2335(Beta-Ig-H3 fasciclin)	NA	NA	NA	NA(NA)	B7QGG3.1 PF02469.20;Fasciclin;	-	-	-	-	-	-	-	-	-	-	-	-	13802.3	14099.8	6194.65	167.49	122	163	5126.28	3610.65	7752.07	722.4	967.14	440.85	10.07	6.08	9.05	239.21	174.71	382.95	710.13	8.4	265.62	4.2898e-21	1.32656e-22	yes	0.439336	0.00384387
TRINITY_DN33694_c0_g2	791	ATP synthase F0 subunit 6 (mitochondrion) [Rattus norvegicus]	Mt-atp6	ATP synthase subunit a OS=Rattus norvegicus GN=Mt-atp6 PE=1 SV=3	GO:0003674(molecular_function);GO:0005575(cellular_component);GO:0005739(mitochondrion);GO:0005753(mitochondrial proton-transporting ATP synthase complex);GO:0007568(aging);GO:0015078(proton transmembrane transporter activity);GO:0015986(ATP synthesis coupled proton transport);GO:0016021(integral component of membrane);GO:0016887(ATPase activity);GO:0045263(proton-transporting ATP synthase comple…	COG0356(it plays a direct role in the translocation of protons across the membrane (By similarity))	K02126	F-type H+-transporting ATPase subunit a	-	rno00190(Oxidative phosphorylation);rno04714(Thermogenesis);rno05010(Alzheimer disease);rno05012(Parkinson disease);rno05016(Huntington disease)	Q7JCY9.1 PF00119.18;ATP-synt_A;	-	-	-	-	-	-	-	-	-	-	-	-	0	3	0	191	88	32	762	1171	1242	0	0.17	0	9.91	4.49	1.47	35.66	59.05	60.74	0.06	5.29	51.82	4.30144e-21	1.33197e-22	yes	3.71202e-05	0.00242072
TRINITY_DN47885_c0_g1	1455	-	-	-	-	-	-	-	-	-	-	-	-	-	-	-	-	-	-	-	-	-	-	4	1	1	950	633	555	183	115	111	0.25	0.02	0.03	26.44	17.61	14.25	4.49	2.7	2.64	0.1	19.43	3.28	4.63318e-21	1.43665e-22	yes	6.1867e-05	0.00889123
TRINITY_DN44231_c0_g2	419	-	-	-	-	-	-	-	-	-	-	-	-	-	-	-	-	-	-	-	-	-	-	0	0	0	0	0	0	186	120	143	0	0	0	0	0	0	26.69	18.6	27.7	0	0	24.33	4.66099e-21	1.44723e-22	yes	0	0
TRINITY_DN55539_c1_g2	382	cytochrome P450, putative [Ixodes scapularis]	CYP4V2	Cytochrome P450 4V2 OS=Homo sapiens GN=CYP4V2 PE=1 SV=2	GO:0004497(monooxygenase activity);GO:0005506(iron ion binding);GO:0016020(membrane);GO:0016021(integral component of membrane);GO:0016491(oxidoreductase activity);GO:0016705(oxidoreductase activity, acting on paired donors, with incorporation or reduction of molecular oxygen);GO:0020037(heme binding);GO:0046872(metal ion binding);GO:0055114(oxidation-reduction process)	COG2124(Cytochrome p450)	NA	NA	NA	NA(NA)	B7PN37.1 PF00067.20;p450;	-	GWHTAMML003333	96.703	182	6	0	88	269	337	518	3.18e-82	303	451	294	112	0	3	0	0	0	0	87.64	65.43	31.48	0	0.45	0	0	0	0	61.52	0.15	0	4.75173e-21	1.47741e-22	yes	0.0380606	6.86405e-05
TRINITY_DN33267_c0_g2	745	hypothetical protein FL83_01500, partial [Caenorhabditis latens]	mlc-2	Myosin regulatory light chain 2 OS=Caenorhabditis elegans GN=mlc-2 PE=3 SV=1	GO:0002119(nematode larval development);GO:0005509(calcium ion binding);GO:0006937(regulation of muscle contraction);GO:0016459(myosin complex);GO:0040011(locomotion);GO:0043051(regulation of pharyngeal pumping);GO:0046872(metal ion binding)	COG5126(Calcium-binding protein)	NA	NA	NA	NA(NA)	D6RJ91.1 PF13499.4;EF-hand_7;	-	-	-	-	-	-	-	-	-	-	-	-	0	0	0	88	187	195	0	0	0	0	0	0	6.21	13.62	11.99	0	0	0	0	10.61	0	4.99707e-21	1.5558e-22	yes	0	0.00485517
TRINITY_DN55936_c1_g1	1947	-	-	-	-	-	-	-	-	-	-	-	-	-	-	-	-	-	-	-	-	-	-	6	4	0	157	225	135	856.99	782.17	569	0.31	0.17	0	8.74	11.47	4.81	58.25	32.65	36.4	0.16	8.34	42.43	5.01265e-21	1.56471e-22	yes	9.89872e-05	0.00381641
TRINITY_DN54917_c0_g1	875	-	-	-	-	-	-	-	-	-	-	-	-	-	-	-	-	-	-	-	-	-	-	0	0	0	6.32	0	1	462	133	487	0	0	0	0.61	0	0.04	29.99	9.19	25.46	0	0.22	21.55	5.01265e-21	1.56487e-22	yes	0	0.000100673
TRINITY_DN32087_c0_g1	429	-	-	-	-	-	-	-	-	-	-	-	GWHTAMML017998	92.715	151	11	0	80	230	229	379	1.34e-56	219	237	185	79	0	0	0	0	0	1	36.07	31.94	17.02	0	0	0	0	0	0.15	28.34	0	0.05	5.43818e-21	1.7e-22	yes	0.0175331	0
TRINITY_DN43291_c0_g2	1398	-	-	-	-	-	-	-	-	-	-	-	GWHTAMML000289	95.963	322	13	0	30	351	303	624	2.08e-148	523	8303	21108.7	5339	10	605	212	4	3	2	687.55	3168	615.91	1.16	62.07	20.94	0.51	0.41	0.28	1490.49	28.06	0.4	5.49292e-21	1.71943e-22	yes	0.922122	0.0128403
TRINITY_DN31376_c0_g1	393	-	-	-	-	-	-	-	-	-	-	-	-	-	-	-	-	-	-	-	-	-	-	11	6	4	1	2	0	492.77	278.48	180	2.01	1.25	1.05	0.14	0.28	0	80.71	49.29	32.4	1.44	0.14	54.13	5.49567e-21	1.72261e-22	yes	0.000890885	6.40644e-05
TRINITY_DN36117_c0_g1	311	-	-	-	-	-	-	-	-	-	-	-	-	-	-	-	-	-	-	-	-	-	-	0	0	0	2.08	0	0	167.5	126.04	254.95	0	0	0	0.55	0	0	52.31	37.68	82.01	0	0.18	57.33	5.57283e-21	1.74914e-22	yes	0	8.23686e-05
TRINITY_DN37046_c1_g5	679	60S ribosomal protein L19 [Caenorhabditis elegans]	rpl-19	60S ribosomal protein L19 OS=Caenorhabditis elegans GN=rpl-19 PE=3 SV=1	GO:0003723(RNA binding);GO:0003735(structural constituent of ribosome);GO:0005622(intracellular);GO:0005840(ribosome);GO:0006412(translation);GO:0008340(determination of adult lifespan);GO:0022625(cytosolic large ribosomal subunit)	COG2147(ribosomal protein L19)	K02885	large subunit ribosomal protein L19e	-	cel03010(Ribosome)	H2VG73.1 PF01280.18;Ribosomal_L19e;	-	-	-	-	-	-	-	-	-	-	-	-	0	0	0	125	234	212	0	0	0	0	0	0	7.85	14.49	11.78	0	0	0	0	11.37	0	5.6495e-21	1.77558e-22	yes	0	0.00520295
TRINITY_DN40963_c0_g1	1070	-	-	-	-	-	-	-	-	-	-	-	-	-	-	-	-	-	-	-	-	-	-	7	4	19	0	6	10	1366	298	1251	1.21	0.19	6.02	0	0.29	0.38	47.48	12.03	46.67	2.47	0.22	35.39	5.69513e-21	1.79232e-22	yes	0.00152812	0.000100673
TRINITY_DN10958_c0_g1	561	60S ribosomal protein L18a [Caenorhabditis elegans]	rpl-20	60S ribosomal protein L18a OS=Caenorhabditis elegans GN=rpl-20 PE=3 SV=2	GO:0003723(RNA binding);GO:0003735(structural constituent of ribosome);GO:0005840(ribosome);GO:0006412(translation);GO:0022625(cytosolic large ribosomal subunit)	COG2157(ribosomal protein)	K02882	large subunit ribosomal protein L18Ae	-	cel03010(Ribosome)	E3M650.1 PF01775.15;Ribosomal_L18A;	-	-	-	-	-	-	-	-	-	-	-	-	0	0	0	128	202	194	0	0	0	0	0	0	10.43	16.29	14.04	0	0	0	0	13.59	0	5.7956e-21	1.82639e-22	yes	0	0.00621883
TRINITY_DN54821_c0_g2	2487	-	-	-	-	-	-	-	-	-	-	-	-	-	-	-	-	-	-	-	-	-	-	0	0	0	502	311.06	155	0	1	3	0	0	0	8.12	5	3.17	0	0.09	0.03	0	5.43	0.04	5.79851e-21	1.82974e-22	yes	0	0.00248478
TRINITY_DN37149_c0_g1	729	-	-	-	-	-	-	-	-	-	-	-	-	-	-	-	-	-	-	-	-	-	-	0	0	0	1	0	0	188	276	96	0	0	0	0.06	0	0	22.47	28.97	16.29	0	0.02	22.58	5.80453e-21	1.83409e-22	yes	0	9.15206e-06
TRINITY_DN59484_c0_g1	488	40S ribosomal protein S19 [Caenorhabditis elegans]	rps-19	40S ribosomal protein S19 OS=Caenorhabditis elegans GN=rps-19 PE=2 SV=1	GO:0000028(ribosomal small subunit assembly);GO:0003735(structural constituent of ribosome);GO:0005840(ribosome);GO:0006412(translation);GO:0022627(cytosolic small ribosomal subunit)	COG2238(Ribosomal protein)	K02966	small subunit ribosomal protein S19e	-	cel03010(Ribosome)	H2VKB0.1 PF01090.17;Ribosomal_S19e;	-	-	-	-	-	-	-	-	-	-	-	-	0	0	0	120	157	170	0	0	0	0	0	0	11.99	15.56	15.13	0	0	0	0	14.23	0	6.20868e-21	1.96441e-22	yes	0	0.00651169
TRINITY_DN54446_c1_g1	1365	-	-	-	-	-	-	-	-	-	-	-	-	-	-	-	-	-	-	-	-	-	-	6	0	0	20	26	58	1082	297	1809	2.17	0	0	0.96	2.67	1.81	64.01	25.08	165.37	0.72	1.81	84.82	6.35891e-21	2.01462e-22	yes	0.000445443	0.000828262
TRINITY_DN40307_c1_g1	2650	uncharacterized protein LOC113227090 [Hyposmocoma kahamanoa]	-	-	-	-	-	-	-	-	J9KSX2.2 PF00078.25;RVT_1;	-	-	-	-	-	-	-	-	-	-	-	-	0	0	1	1057.67	945.81	633.86	469.36	922.11	175.01	0	0	0.18	88.42	88.44	50.59	33.18	81.19	15.34	0.06	75.82	43.24	6.44625e-21	2.045e-22	yes	3.71202e-05	0.0346955
TRINITY_DN49295_c1_g2	674	60S ribosomal protein L10 [Caenorhabditis elegans]	rpl-10	60S ribosomal protein L10 OS=Caenorhabditis elegans GN=rpl-10 PE=3 SV=1	GO:0000027(ribosomal large subunit assembly);GO:0003723(RNA binding);GO:0003735(structural constituent of ribosome);GO:0005622(intracellular);GO:0005840(ribosome);GO:0006412(translation);GO:0022625(cytosolic large ribosomal subunit)	COG0197(Binds 23S rRNA and is also seen to make contacts with the A and possibly P site tRNAs (By similarity))	K02866	large subunit ribosomal protein L10e	-	cel03010(Ribosome)	H2VXA6.1 PF00252.16;Ribosomal_L16;	-	-	-	-	-	-	-	-	-	-	-	-	0	0	0	204	363	336	0	4	0	0	0	0	12.93	22.7	18.86	0	0.26	0	0	18.16	0.09	6.46755e-21	2.05449e-22	yes	0	0.00831007
TRINITY_DN26527_c0_g1	829	60S ribosomal protein L10a-like [Seriola lalandi dorsalis]	RPL10AA	60S ribosomal protein L10a-1 OS=Arabidopsis thaliana GN=RPL10AA PE=1 SV=1	GO:0000470(maturation of LSU-rRNA);GO:0003723(RNA binding);GO:0006412(translation);GO:0022625(cytosolic large ribosomal subunit)	COG0081(Binds directly to 23S rRNA. The L1 stalk is quite mobile in the ribosome, and is involved in E site tRNA release (By similarity))	K02865	large subunit ribosomal protein L10Ae	-	rss03010(Ribosome)	M4BNS9.1 PF00687.19;Ribosomal_L1;	-	-	-	-	-	-	-	-	-	-	-	-	0	0	0	0	0	0	118	144	182	0	0	0	0	0	0	5.13	6.74	8.25	0	0	6.71	6.59099e-21	2.09648e-22	yes	0	0
TRINITY_DN57833_c4_g1	698	-	-	-	-	-	-	-	-	-	-	-	-	-	-	-	-	-	-	-	-	-	-	1	24	0	16	6	18	2405.53	1510.4	2861.66	0.06	1.62	0	0.97	0.36	0.96	135.37	91.57	169.44	0.56	0.76	132.13	6.63207e-21	2.11234e-22	yes	0.000346455	0.000347778
TRINITY_DN59397_c0_g1	277	Ribosomal protein L37 [Caenorhabditis elegans]	rpl-37	60S ribosomal protein L37 OS=Caenorhabditis elegans GN=rpl-37 PE=3 SV=2	GO:0003723(RNA binding);GO:0003735(structural constituent of ribosome);GO:0005622(intracellular);GO:0005840(ribosome);GO:0006412(translation);GO:0019843(rRNA binding);GO:0022625(cytosolic large ribosomal subunit);GO:0046872(metal ion binding)	COG2126(Binds to the 23S rRNA (By similarity))	K02922	large subunit ribosomal protein L37e	-	cel03010(Ribosome)	G0N722.1 PF01907.17;Ribosomal_L37e;	-	-	-	-	-	-	-	-	-	-	-	-	0	0	0	117	227	215	0	0	0	0	0	0	32.1	63.08	54.08	0	0	0	0	49.75	0	7.15001e-21	2.28031e-22	yes	0	0.0227658
TRINITY_DN46839_c1_g1	2559	-	-	-	-	-	-	-	-	-	-	-	-	-	-	-	-	-	-	-	-	-	-	2	3	0	9	2	3.02	996.48	145.01	616.77	0.02	0.04	0	0.12	0.03	0.04	10.79	1.69	6.82	0.02	0.06	6.43	7.24582e-21	2.31393e-22	yes	1.23734e-05	2.74562e-05
TRINITY_DN16043_c0_g1	563	ATP synthase lipid-binding protein, mitochondrial [Caenorhabditis elegans]	CBG11706	ATP synthase lipid-binding protein, mitochondrial OS=Caenorhabditis briggsae GN=CBG11706 PE=3 SV=1	GO:0000276(mitochondrial proton-transporting ATP synthase complex, coupling factor F(o));GO:0005739(mitochondrion);GO:0006810(transport);GO:0006811(ion transport);GO:0008289(lipid binding);GO:0015078(proton transmembrane transporter activity);GO:0015986(ATP synthesis coupled proton transport);GO:0015991(ATP hydrolysis coupled proton transport);GO:0016020(membrane);GO:0016021(integral component of…	COG0636(F(1)F(0) ATP synthase produces ATP from ADP in the presence of a proton or sodium gradient. F-type ATPases consist of two structural domains, F(1) containing the extramembraneous catalytic core and F(0) containing the membrane proton channel, linked together by a central stalk and a peripheral stalk. During catalysis, ATP synthesis in the catalytic domain of F(1) is coupled via a rotary m…	K02128	F-type H+-transporting ATPase subunit c	-	cel00190(Oxidative phosphorylation)	A0A0I9N7M0.1 PF00137.19;ATP-synt_C;	-	-	-	-	-	-	-	-	-	-	-	-	0	0	0	117	203	216	0	0	0	0	0	0	9.49	16.28	15.55	0	0	0	0	13.77	0	7.2518e-21	2.31889e-22	yes	0	0.00630119
TRINITY_DN37448_c0_g1	549	-	-	Alpha-elicitin capsicein OS=Phytophthora capsici PE=1 SV=1	-	-	-	-	-	-	G4ZXI2.1 PF00964.15;Elicitin;	"CS_pos": "Cleavage site between pos. 31 and 32: TSA-AT. Probability: 0.5643",	-	-	-	-	-	-	-	-	-	-	-	0	0	0	0	0	0	130	121	206	0	0	0	0	0	0	10.99	11.02	18.65	0	0	13.55	7.40083e-21	2.36966e-22	yes	0	0
TRINITY_DN36555_c2_g1	663	-	-	-	-	-	-	-	-	-	-	-	-	-	-	-	-	-	-	-	-	-	-	1354.22	1354.76	299.7	0	2	3.63	265	107	197.13	335.48	324.09	89.57	0	0.36	0.66	56.96	24.29	43.84	249.71	0.34	41.7	7.64903e-21	2.45236e-22	yes	0.154488	0.000155585
TRINITY_DN53661_c0_g2	2666	-	-	-	-	-	-	-	-	-	-	-	-	-	-	-	-	-	-	-	-	-	-	2	3	5	10	12.83	8.07	601.09	164	755	0.59	1.49	0.99	0.21	2.53	1.08	9.58	4.17	19.28	1.02	1.27	11.01	7.74334e-21	2.48586e-22	yes	0.000631044	0.000581156
TRINITY_DN36533_c0_g1	720	protein ABHD11 [Harpegnathos saltator]	ABHD11	Protein ABHD11 OS=Homo sapiens GN=ABHD11 PE=1 SV=1	GO:0016787(hydrolase activity)	COG0596(Alpha beta hydrolase)	NA	NA	NA	NA(NA)	F1RJM8.1 PF00561.18;Abhydrolase_1;	-	GWHTAMML013693	98.246	57	1	0	268	324	415	471	3.81e-21	100	1920.01	216	177	0	0	0	12	9	4	426.43	102.41	104.85	0	0	0	1.18	1.39	1.13	211.23	0	1.23	8.33215e-21	2.67839e-22	yes	0.130682	0
TRINITY_DN59516_c0_g1	858	40S ribosomal protein S2 [Caenorhabditis elegans]	rps-2	40S ribosomal protein S2 OS=Caenorhabditis elegans GN=rps-2 PE=3 SV=1	GO:0003723(RNA binding);GO:0003735(structural constituent of ribosome);GO:0005840(ribosome);GO:0006412(translation);GO:0015935(small ribosomal subunit);GO:0022627(cytosolic small ribosomal subunit)	COG0098(Located at the back of the 30S subunit body where it stabilizes the conformation of the head with respect to the body (By similarity))	K02981	small subunit ribosomal protein S2e	-	cel03010(Ribosome)	E3M4Z4.1 PF03719.13;Ribosomal_S5_C;	-	-	-	-	-	-	-	-	-	-	-	-	0	0	0	110	181	216	0	0	0	0	0	0	5.12	8.29	8.88	0	0	0	0	7.43	0	8.33887e-21	2.68406e-22	yes	0	0.00339999
TRINITY_DN56137_c1_g1	3946	uncharacterized protein LOC106458117 isoform X1 [Limulus polyphemus]	pps	Putative phosphoenolpyruvate synthase OS=Bacillus subtilis (strain 168) GN=pps PE=3 SV=1	GO:0003824(catalytic activity);GO:0005524(ATP binding);GO:0016301(kinase activity);GO:0016310(phosphorylation);GO:0016772(transferase activity, transferring phosphorus-containing groups)	COG0574(phosphotransferase activity, paired acceptors)	K01007	pyruvate, water dikinase	EC:2.7.9.2	cbr00620(Pyruvate metabolism)	E9GD24.1 PF01326.17;PPDK_N;	-	-	-	-	-	-	-	-	-	-	-	-	6	21	9	2358	2101	3467	105	500	245	0.05	0.19	0.09	20.31	17.98	27.01	0.77	3.71	1.74	0.11	21.77	2.07	8.86668e-21	2.85769e-22	yes	6.80537e-05	0.00996202
TRINITY_DN46649_c0_g5	333	60S acidic ribosomal protein P2 [Caenorhabditis elegans]	rpa-2	60S acidic ribosomal protein P2 OS=Caenorhabditis elegans GN=rpa-2 PE=3 SV=2	GO:0002181(cytoplasmic translation);GO:0003735(structural constituent of ribosome);GO:0005840(ribosome);GO:0022625(cytosolic large ribosomal subunit)	COG2058(Ribosomal protein)	K02943	large subunit ribosomal protein LP2	-	cel03010(Ribosome)	O01504.2 PF00428.17;Ribosomal_60s;	"CS_pos": "Cleavage site between pos. 16 and 17: GNA-SP. Probability: 0.6162",	-	-	-	-	-	-	-	-	-	-	-	0	0	0	137.64	175.65	172	0	0	0	0	0	0	26.22	33.62	29.63	0	0	0	0	29.82	0	9.29659e-21	3.00016e-22	yes	0	0.0136457
TRINITY_DN49273_c0_g1	1467	carboxypeptidase A2 precursor, putative [Ixodes scapularis]	CPA2	Carboxypeptidase A2 OS=Homo sapiens GN=CPA2 PE=1 SV=3	GO:0004181(metallocarboxypeptidase activity);GO:0005615(extracellular space)	COG2866(metallocarboxypeptidase activity)	NA	NA	NA	NA(NA)	B7P4Y5.1 PF00246.22;Peptidase_M14;	-	GWHTAMML017152	96.97	1287	39	0	1	1287	1	1287	0	2161	137	1078	1637	9	30	14	3	2	0	3.69	32.68	47.35	0.38	1.1	0.54	0.23	0.09	0	27.91	0.67	0.11	9.50932e-21	3.07282e-22	yes	0.0172671	0.000306594
TRINITY_DN47987_c1_g2	452	-	-	-	-	-	-	-	-	-	-	-	-	-	-	-	-	-	-	-	-	-	-	1320	20159	8770	1	2	38	1	5	0	180.48	3702.87	2208.33	0.14	0.27	4.64	0.16	0.85	0	2030.56	1.68	0.34	9.5286e-21	3.08703e-22	yes	1.25625	0.000768773
TRINITY_DN59105_c0_g1	401	C. briggsae CBR-RPS-25 protein [Caenorhabditis briggsae]	rps-25	40S ribosomal protein S25 OS=Caenorhabditis elegans GN=rps-25 PE=3 SV=1	GO:0005840(ribosome)	COG4901(Ribosomal protein S25)	K02975	small subunit ribosomal protein S25e	-	cbr03010(Ribosome)	P52821.1 PF03297.13;Ribosomal_S25;	-	-	-	-	-	-	-	-	-	-	-	-	0	0	0	128	200	174	0	0	0	0	0	0	17.48	27.25	21.3	0	0	0	0	22.01	0	9.5286e-21	3.08708e-22	yes	0	0.0100718
TRINITY_DN47897_c1_g1	2295	Sec14 cytosolic factor, putative [Ixodes scapularis]	-	-	-	ENOG410XRSQ(Transfer protein)	-	-	-	-	B7PBA1.1 PF00650.18;CRAL_TRIO;	-	-	-	-	-	-	-	-	-	-	-	-	5885	2435.99	1597	36	26	179	66	54	41	256.12	117.76	92.41	1.47	1.2	6.36	1.29	1.75	1.39	155.43	3.01	1.48	9.55225e-21	3.09877e-22	yes	0.0961599	0.00137739
TRINITY_DN42688_c0_g1	2588	arylsulfatase B, putative [Ixodes scapularis]	Arsj	Arylsulfatase J OS=Mus musculus GN=Arsj PE=2 SV=1	GO:0008152(metabolic process);GO:0008484(sulfuric ester hydrolase activity)	COG3119(Sulfatase)	K01135	arylsulfatase B	EC:3.1.6.12	dme00531(Glycosaminoglycan degradation);dme04142(Lysosome)	B7PK28.1 PF00884.21;Sulfatase;	-	GWHTAMML010915	95.316	1345	61	2	253	1596	1	1344	0	2134	1181.02	1030.93	320.9	6.4	0	11.83	14.37	19.21	5.37	17.65	19.75	6.82	0.82	0	0.79	2.07	2.99	0.42	14.74	0.54	1.83	9.78519e-21	3.17846e-22	yes	0.0091192	0.000247106
TRINITY_DN44204_c0_g1	1844	-	-	-	-	-	-	-	-	-	-	-	-	-	-	-	-	-	-	-	-	-	-	68	560	286	0	0	0	0	0	0	1.18	12.09	6.08	0	0	0	0	0	0	6.45	0	0	1.07736e-20	3.50407e-22	yes	0.00399042	0
TRINITY_DN54901_c2_g1	1476	-	-	-	-	-	-	-	-	-	-	-	-	-	-	-	-	-	-	-	-	-	-	1	5	0	20	19	8	1397	200	843	0.02	0.12	0	1.41	1.44	0.31	134.32	18.05	32.36	0.05	1.05	61.58	1.13815e-20	3.70657e-22	yes	3.09335e-05	0.000480483
TRINITY_DN54640_c0_g1	1576	-	-	-	-	-	-	-	-	-	-	-	-	-	-	-	-	-	-	-	-	-	-	1004	288	56	0	0	0	0	0	0	21.02	13.82	6.7	0	0	0	0	0	0	13.85	0	0	1.14457e-20	3.73229e-22	yes	0.00856858	0
TRINITY_DN1614_c0_g1	692	60S ribosomal protein L6 [Caenorhabditis elegans]	rpl-6	60S ribosomal protein L6 OS=Caenorhabditis elegans GN=rpl-6 PE=1 SV=1	GO:0000027(ribosomal large subunit assembly);GO:0002181(cytoplasmic translation);GO:0003723(RNA binding);GO:0003735(structural constituent of ribosome);GO:0005515(protein binding);GO:0005622(intracellular);GO:0005840(ribosome);GO:0006412(translation);GO:0008340(determination of adult lifespan);GO:0022625(cytosolic large ribosomal subunit)	COG2163((ribosomal) protein)	K02934	large subunit ribosomal protein L6e	-	cel03010(Ribosome)	A8XP60.1 PF01159.17;Ribosomal_L6e;	-	-	-	-	-	-	-	-	-	-	-	-	0	0	0	116	183	206	0	0	0	0	0	0	7.1	11.05	11.16	0	0	0	0	9.77	0	1.15001e-20	3.75486e-22	yes	0	0.00447078
TRINITY_DN59069_c0_g1	348	60S ribosomal protein L36 [Caenorhabditis elegans]	rpl-36	60S ribosomal protein L36 OS=Caenorhabditis elegans GN=rpl-36 PE=1 SV=3	GO:0002181(cytoplasmic translation);GO:0003723(RNA binding);GO:0003735(structural constituent of ribosome);GO:0005515(protein binding);GO:0005622(intracellular);GO:0005840(ribosome);GO:0006412(translation);GO:0022625(cytosolic large ribosomal subunit)	COG5051(60S ribosomal protein l36)	K02920	large subunit ribosomal protein L36e	-	cel03010(Ribosome)	H2VUB4.1 PF01158.16;Ribosomal_L36e;	-	-	-	-	-	-	-	-	-	-	-	-	0	0	0	106	192	203	0	0	0	0	0	0	18.59	33.78	32.12	0	0	0	0	28.16	0	1.15404e-20	3.77288e-22	yes	0	0.0128861
TRINITY_DN38433_c0_g1	1788	conserved hypothetical protein [Ixodes scapularis]	-	-	GO:0002168(instar larval development);GO:0007552(metamorphosis);GO:0016491(oxidoreductase activity);GO:0035264(multicellular organism growth);GO:0045456(ecdysteroid biosynthetic process);GO:0051537(2 iron, 2 sulfur cluster binding);GO:0055114(oxidation-reduction process)	COG4638(rieske 2fe-2S domain-containing protein)	K14938	cholesterol 7-desaturase	EC:1.14.19.21	isc00981(Insect hormone biosynthesis)	B7Q1J5.1 PF00355.24;Rieske;	-	GWHTAMML002887	91.27	882	77	0	388	1269	1	882	0	1203	429	128	485	2	6	7	3	1	0	7.41	2.44	11.87	0.05	0.14	0.14	0.05	0.02	0	7.24	0.11	0.02	1.15865e-20	3.79286e-22	yes	0.00447917	5.03363e-05
TRINITY_DN49422_c2_g2	1234	-	-	-	-	-	-	-	-	-	-	-	-	-	-	-	-	-	-	-	-	-	-	3.14	0	2	653.25	679	535.45	45.04	48.09	13.06	0.08	0	0.07	88.71	102.83	53.22	2.51	9.41	3.23	0.05	81.59	5.05	1.16766e-20	3.82727e-22	yes	3.09335e-05	0.0373358
TRINITY_DN33582_c0_g1	1885	Muc3 protein, partial [Mus musculus]	MUC17	Mucin-17 OS=Homo sapiens GN=MUC17 PE=1 SV=2	GO:0005902(microvillus);GO:0009897(external side of plasma membrane);GO:0016324(apical plasma membrane);GO:0030165(PDZ domain binding)	ENOG41126RR(cell surface- associated)	NA	NA	NA	NA(NA)	E9PWP7.3 PF01390.18;SEA;	-	-	-	-	-	-	-	-	-	-	-	-	0	0	0	2	0	0	110	174	144	0	0	0	0.04	0	0	4.7	13.47	9.15	0	0.01	9.11	1.2585e-20	4.13032e-22	yes	0	4.57603e-06
TRINITY_DN54046_c0_g3	453	cathepsin B endopeptidase, putative [Ixodes scapularis]	Ctsb	Cathepsin B OS=Rattus norvegicus GN=Ctsb PE=1 SV=2	GO:0004197(cysteine-type endopeptidase activity);GO:0005615(extracellular space);GO:0005764(lysosome);GO:0051603(proteolysis involved in cellular protein catabolic process)	COG4870(cathepsin)	K01363	cathepsin B	EC:3.4.22.1	isc04142(Lysosome);isc04140(Autophagy - animal)	B7PAX2.1 PF00112.21;Peptidase_C1;	-	GWHTAMML010545	83.149	451	70	6	5	452	53	500	2.85e-113	407	912.55	1677	2099.98	1989.74	2776.82	1938.36	10	27	28	123.91	257.32	399.76	222.87	309.23	193.81	1.22	3.57	3.73	260.33	241.97	2.84	1.27811e-20	4.20006e-22	yes	0.161058	0.110726
TRINITY_DN50981_c0_g1	1507	-	-	-	-	-	-	-	-	-	-	-	-	-	-	-	-	-	-	-	-	-	-	0	0	0	231	888	315	422	722	1228	0	0	0	29.51	67.39	20.77	59.97	111.65	180.49	0	39.22	117.37	1.30454e-20	4.29242e-22	yes	0	0.0179472
TRINITY_DN57898_c1_g3	490	-	-	-	-	-	-	-	-	-	-	-	-	-	-	-	-	-	-	-	-	-	-	0	0	0	4.47	22.14	7.43	307.76	563.91	272.76	0	0	0	0.44	2.18	0.66	34.02	66.11	30.93	0	1.09	43.69	1.31841e-20	4.34358e-22	yes	0	0.000498787
TRINITY_DN42480_c0_g4	1860	PREDICTED: acyl-CoA synthetase family member 2, mitochondrial [Galendromus occidentalis]	acsf2	Acyl-CoA synthetase family member 2, mitochondrial OS=Danio rerio GN=acsf2 PE=2 SV=1	GO:0003824(catalytic activity);GO:0005739(mitochondrion);GO:0008152(metabolic process)	COG0318(Amp-dependent synthetase and ligase)	NA	NA	NA	NA(NA)	W5MXX4.1 PF00501.26;AMP-binding;	-	GWHTAMML022250	85.185	405	59	1	1138	1542	11	414	6.02e-115	414	1285	864	953	38	132.43	97.49	31	24	21	52.74	23.3	24.9	1.22	3.49	1.84	0.58	0.49	0.45	33.65	2.18	0.51	1.32842e-20	4.38217e-22	yes	0.0208183	0.000997575
TRINITY_DN45809_c1_g3	948	-	-	-	-	-	-	-	-	-	-	-	-	-	-	-	-	-	-	-	-	-	-	6	4	9	12	15	19	365	496	354	0.24	0.18	0.47	0.61	0.67	0.72	17.34	21.75	14.41	0.3	0.67	17.83	1.35509e-20	4.47585e-22	yes	0.000185601	0.000306594
TRINITY_DN54006_c1_g1	710	hemelipoglycoprotein precursor 2, partial [Dermacentor variabilis]	-	-	-	ENOG4111T2D(Lipoprotein amino terminal region)	-	-	-	-	B7QIL0.1 PF01347.20;Vitellogenin_N;	-	GWHTAMML008511	97.175	708	20	0	1	708	1312	2019	0	1197	988	3727.81	4265	16	31	61	202	104	268.02	87.82	253.32	388.52	1.74	3.24	5.6	31.32	19.29	51.2	243.22	3.53	33.94	1.38195e-20	4.5704e-22	yes	0.150473	0.00161534
TRINITY_DN40899_c2_g1	1447	-	-	-	-	-	-	-	-	-	-	-	-	-	-	-	-	-	-	-	-	-	-	1	2	1	16.22	26.64	5.18	123	1702	5915	0.13	0.3	0.19	3.57	5.77	0.64	16.87	705.73	2586.51	0.21	3.33	1103.04	1.38753e-20	4.59469e-22	yes	0.000129921	0.00152382
TRINITY_DN46947_c0_g2	825	-	-	-	-	-	-	-	-	-	-	-	-	-	-	-	-	-	-	-	-	-	-	0	2	0	4.17	2	9.38	424.28	1025.99	133.75	0	0.44	0	0.32	0.18	0.74	35.57	98.06	11.18	0.15	0.41	48.27	1.46677e-20	4.86326e-22	yes	9.28005e-05	0.000187617
TRINITY_DN52410_c0_g1	1127	-	-	-	-	-	-	-	-	-	-	-	-	-	-	-	-	-	-	-	-	-	-	0	0	1	168.65	367.38	257.71	381.95	384	480	0	0	0.04	9.57	16.39	16.14	18.92	15.5	25.4	0.01	14.03	19.94	1.48377e-20	4.92591e-22	yes	6.1867e-06	0.00642017
TRINITY_DN41860_c0_g2	493	-	-	-	-	-	-	-	-	-	-	-	-	-	-	-	-	-	-	-	-	-	-	1	0	1.16	5.02	3	8	220.51	181	213	0.33	0	0.18	0.93	0.52	1.03	29.79	26.47	27.61	0.17	0.83	27.96	1.50323e-20	4.99684e-22	yes	0.000105174	0.000379811
TRINITY_DN51658_c1_g1	2619	neprilysin-1-like isoform X2 [Limulus polyphemus]	nep-21	Neprilysin-21 OS=Caenorhabditis elegans GN=nep-21 PE=1 SV=2	GO:0004222(metalloendopeptidase activity);GO:0005886(plasma membrane);GO:0006508(proteolysis);GO:0008233(peptidase activity);GO:0008237(metallopeptidase activity);GO:0016020(membrane);GO:0016021(integral component of membrane);GO:0016787(hydrolase activity);GO:0046872(metal ion binding)	COG3590(endothelin-converting enzyme)	NA	NA	NA	NA(NA)	A0A0N5AG76.1 PF01431.19;Peptidase_M13;	-	-	-	-	-	-	-	-	-	-	-	-	0	0	4	437	490	436	673.99	420	369.93	0	0	0.2	11.93	15.5	13.25	24.57	18.05	16.27	0.07	13.56	19.63	1.51879e-20	5.05497e-22	yes	4.33069e-05	0.0062051
TRINITY_DN47741_c4_g1	436	-	-	-	-	-	-	-	-	-	-	-	-	-	-	-	-	-	-	-	-	-	-	0	1	0	504	512	376	202	484	345	0	0.24	0	61.81	68.6	43.19	28.02	80.74	56.44	0.08	57.87	55.07	1.60056e-20	5.33384e-22	yes	4.94936e-05	0.0264815
TRINITY_DN34512_c0_g1	595	hypothetical protein FL82_00707, partial [Caenorhabditis remanei]	rpl-11.2	60S ribosomal protein L11-2 OS=Caenorhabditis briggsae GN=rpl-11.2 PE=3 SV=1	GO:0000027(ribosomal large subunit assembly);GO:0003735(structural constituent of ribosome);GO:0006412(translation);GO:0022625(cytosolic large ribosomal subunit)	COG0094(This is 1 of the proteins that binds and probably mediates the attachment of the 5S RNA into the large ribosomal subunit, where it forms part of the central protuberance. In the 70S ribosome it contacts protein S13 of the 30S subunit (bridge B1b), connecting the 2 subunits)	K02868	large subunit ribosomal protein L11e	-	cel03010(Ribosome)	H2VP44.2 PF00673.19;Ribosomal_L5_C;	-	-	-	-	-	-	-	-	-	-	-	-	0	0	0	101	191	187	1	1	0	0	0	0	7.8	14.58	12.83	0.07	0.08	0	0	11.74	0.05	1.62594e-20	5.4253e-22	yes	0	0.00537226
TRINITY_DN58019_c1_g1	7970	uncharacterized protein LOC111248685 isoform X3 [Varroa destructor]	-	-	GO:0004568(chitinase activity);GO:0005576(extracellular region);GO:0006032(chitin catabolic process);GO:0008061(chitin binding)	ENOG410XRRZ(NA)	-	-	-	-	A0A0L7LW40.1 PF01522.19;Polysacc_deac_1;	-	-	-	-	-	-	-	-	-	-	-	-	305	229	73.14	67	88	86.19	3570	1608	5135	1.03	0.85	0.31	0.28	0.36	0.31	11.65	5.67	17.04	0.73	0.32	11.45	1.73579e-20	5.79913e-22	yes	0.000451629	0.000146433
TRINITY_DN35514_c0_g3	440	Ubiquitin [Caenorhabditis elegans]	ubq-2	Ubiquitin-60S ribosomal protein L40 OS=Caenorhabditis elegans GN=ubq-2 PE=3 SV=2	GO:0003735(structural constituent of ribosome);GO:0005634(nucleus);GO:0005737(cytoplasm);GO:0005840(ribosome);GO:0006412(translation);GO:0009949(polarity specification of anterior/posterior axis);GO:0016567(protein ubiquitination);GO:0019941(modification-dependent protein catabolic process);GO:0031386(protein tag);GO:0031625(ubiquitin protein ligase binding);GO:0070628(proteasome binding)	COG1552(Ribosomal protein)	K02927	large subunit ribosomal protein L40e	-	cel03010(Ribosome)	I7M8I7.1 PF00240.21;ubiquitin;	-	-	-	-	-	-	-	-	-	-	-	-	0	0	0	122	190	160	0	0	0	0	0	0	14.31	22.17	16.77	0	0	0	0	17.75	0	1.74089e-20	5.82349e-22	yes	0	0.00812245
TRINITY_DN59280_c0_g1	286	hypothetical protein FL83_05431, partial [Caenorhabditis latens]	rps-27	40S ribosomal protein S27 OS=Caenorhabditis elegans GN=rps-27 PE=1 SV=3	GO:0000028(ribosomal small subunit assembly);GO:0003735(structural constituent of ribosome);GO:0005622(intracellular);GO:0005840(ribosome);GO:0006412(translation);GO:0022627(cytosolic small ribosomal subunit);GO:0046872(metal ion binding)	COG2051(40s ribosomal protein S27)	K02978	small subunit ribosomal protein S27e	-	cel03010(Ribosome)	A8X285.1 PF01667.15;Ribosomal_S27e;	-	-	-	-	-	-	-	-	-	-	-	-	0	0	0	113	159	191	0	0	0	0	0	0	29.04	41.33	44.88	0	0	0	0	38.42	0	1.76465e-20	5.91042e-22	yes	0	0.0175811
TRINITY_DN47309_c0_g2	530	metalloproteinase [Rhipicephalus haemaphysaloides]	-	-	-	ENOG410XSDF(A disintegrin and metalloproteinase with thrombospondin motifs)	-	-	-	-	-	-	GWHTAMML025423	98.227	282	5	0	1	282	64	345	2.08e-139	494	0	0	0	543	389	204	469	383	417	0	0	0	53.11	38.88	16.14	52	49.34	40.6	0	36.04	47.31	1.81701e-20	6.09343e-22	yes	0	0.016492
TRINITY_DN46701_c0_g1	1943	-	-	-	-	-	-	-	-	-	-	-	-	-	-	-	-	-	-	-	-	-	-	0	3	1	6	4	5	583.33	439	121	0	0.05	0.02	0.11	0.07	0.08	8.62	6.99	1.83	0.02	0.09	5.81	1.83628e-20	6.1658e-22	yes	1.23734e-05	4.11843e-05
TRINITY_DN49659_c0_g1	1242	alpha-macroglobulin, putative [Ixodes scapularis]	-	Ixosin-B OS=Ixodes sinensis PE=1 SV=1	GO:0001933(negative regulation of protein phosphorylation);GO:0001942(hair follicle development);GO:0004866(endopeptidase inhibitor activity);GO:0005615(extracellular space);GO:0009986(cell surface);GO:0010839(negative regulation of keratinocyte proliferation);GO:0010951(negative regulation of endopeptidase activity);GO:0016021(integral component of membrane);GO:0030512(negative regulation of tra…	-	NA	NA	NA	NA(NA)	B7QMC8.1 PF01835.17;A2M_N;	-	GWHTAMML010938	98.185	496	9	0	82	577	796	1291	0	867	7620	4010	3141	123	183	444	49	119	166	392.04	140.2	111.93	4.72	6.79	14.35	1.6	3.88	4.46	214.72	8.62	3.31	1.85201e-20	6.22643e-22	yes	0.132841	0.00394454
TRINITY_DN5086_c0_g1	461	60S ribosomal protein L27 [Caenorhabditis elegans]	rpl-27	60S ribosomal protein L27 OS=Caenorhabditis elegans GN=rpl-27 PE=2 SV=1	GO:0003735(structural constituent of ribosome);GO:0005622(intracellular);GO:0005840(ribosome);GO:0006412(translation);GO:0022625(cytosolic large ribosomal subunit)	COG2163((ribosomal) protein)	K02901	large subunit ribosomal protein L27e	-	cel03010(Ribosome)	E3LXV7.1 PF01777.16;Ribosomal_L27e;	-	-	-	-	-	-	-	-	-	-	-	-	0	0	0	112	167	196	0	0	0	0	0	0	12.21	18.09	19.06	0	0	0	0	16.45	0	1.90952e-20	6.42898e-22	yes	0	0.00752757
TRINITY_DN54271_c1_g1	384	-	-	-	-	-	-	-	-	-	-	-	-	-	-	-	-	-	-	-	-	-	-	1	4	0	3	10	6	495	289	244	0.19	0.88	0	0.44	1.47	0.79	85.1	53.7	46.17	0.36	0.9	61.66	1.90952e-20	6.43588e-22	yes	0.000222721	0.000411843
TRINITY_DN36948_c0_g1	4222	conserved hypothetical protein [Ixodes scapularis]	-	-	GO:0004099(chitin deacetylase activity);GO:0004568(chitinase activity);GO:0005576(extracellular region);GO:0006032(chitin catabolic process);GO:0008061(chitin binding)	ENOG410XX7G(chitin deacetylase activity)	-	-	-	-	B7QA57.1 PF01522.19;Polysacc_deac_1;	-	GWHTAMML016357	98.762	1212	15	0	1	1212	403	1614	0	2156	15395	10288	4242	46	78	147	15868	8606	23931	518.25	378.96	174.97	0.39	1.25	1.59	438.7	214.75	697.54	357.39	1.08	450.33	1.93906e-20	6.54359e-22	yes	0.221107	0.000494211
TRINITY_DN48219_c0_g1	896	-	-	-	-	-	-	-	-	-	-	-	-	-	-	-	-	-	-	-	-	-	-	14.17	33.05	15	316.75	429.42	478.1	2302.65	1053.69	1352.01	0.97	6.13	6.61	32.57	27.8	32.21	162.7	71.27	93.6	4.57	30.86	109.19	1.94613e-20	6.57566e-22	yes	0.00282732	0.0141216
TRINITY_DN48441_c0_g1	968	-	-	-	-	-	-	-	-	-	-	"CS_pos": "Cleavage site between pos. 22 and 23: STG-RI. Probability: 0.5755",	-	-	-	-	-	-	-	-	-	-	-	1	0	0	365	511	384	205	617	468	0.04	0	0	24.51	36.45	27.57	22.41	41.77	39.89	0.01	29.51	34.69	1.99054e-20	6.74677e-22	yes	6.1867e-06	0.0135039
TRINITY_DN27810_c0_g2	1290	-	-	-	-	-	-	-	-	-	-	-	-	-	-	-	-	-	-	-	-	-	-	0	0	0	2	1	0	208	549	114	0	0	0	0.06	0.03	0	5.01	14.26	2.83	0	0.03	7.37	1.99054e-20	6.74997e-22	yes	0	1.37281e-05
TRINITY_DN58364_c0_g1	467	60S ribosomal protein L23 [Caenorhabditis elegans]	rpl-23	60S ribosomal protein L23 OS=Caenorhabditis elegans GN=rpl-23 PE=3 SV=1	GO:0003735(structural constituent of ribosome);GO:0022625(cytosolic large ribosomal subunit);GO:0070180(large ribosomal subunit rRNA binding)	COG0093(Binds to 23S rRNA. Forms part of two intersubunit bridges in the 70S ribosome (By similarity))	K02894	large subunit ribosomal protein L23e	-	cel03010(Ribosome)	K7HW53.1 PF00238.17;Ribosomal_L14;	-	-	-	-	-	-	-	-	-	-	-	-	0	0	0	123	156	195	0	0	0	0	0	0	13.14	16.56	18.58	0	0	0	0	16.09	0	1.99054e-20	6.75085e-22	yes	0	0.00736283
TRINITY_DN36922_c1_g3	2909	conserved hypothetical protein [Ixodes scapularis]	-	-	GO:0016747(transferase activity, transferring acyl groups other than amino-acyl groups)	ENOG410YD1T(nose resistant to fluoxetine protein 6-like)	-	-	-	-	B7Q5P4.1 PF01757.20;Acyl_transf_3;	"CS_pos": "Cleavage site between pos. 33 and 34: TRC-AS. Probability: 0.6817",	GWHTAMML004932	97.222	144	4	0	2380	2523	2409	2266	1.41e-63	244	1328	320	123	5	1	0	1	0	1	13.09	6.61	4.68	0.06	0.01	0	0.06	0	0.01	8.13	0.02	0.02	2.04169e-20	6.93295e-22	yes	0.00502979	9.15206e-06
TRINITY_DN47357_c4_g1	1175	BIGH3, putative [Ixodes scapularis]	TGFBI	Transforming growth factor-beta-induced protein ig-h3 OS=Homo sapiens GN=TGFBI PE=1 SV=1	GO:0005615(extracellular space);GO:0007155(cell adhesion);GO:0030198(extracellular matrix organization);GO:0050839(cell adhesion molecule binding)	COG2335(Beta-Ig-H3 fasciclin)	NA	NA	NA	NA(NA)	B7QGG3.1 PF02469.20;Fasciclin;	-	-	-	-	-	-	-	-	-	-	-	-	4492	4962	2020	57	53	89.75	2181.28	1770.9	3230.9	129.05	157.69	74.73	1.82	1.66	2.53	59.19	51.77	90.43	120.49	2	67.13	2.04584e-20	6.95566e-22	yes	0.0745436	0.000915206
TRINITY_DN59182_c0_g1	401	40S ribosomal protein S26 [Caenorhabditis elegans]	rps-26	40S ribosomal protein S26 OS=Caenorhabditis elegans GN=rps-26 PE=3 SV=1	GO:0003729(mRNA binding);GO:0003735(structural constituent of ribosome);GO:0005622(intracellular);GO:0005840(ribosome);GO:0006412(translation);GO:0008340(determination of adult lifespan);GO:0022627(cytosolic small ribosomal subunit)	COG4830(Ribosomal protein)	K02976	small subunit ribosomal protein S26e	-	cel03010(Ribosome)	A8XWD3.1 PF01283.17;Ribosomal_S26e;	-	-	-	-	-	-	-	-	-	-	-	-	0	0	0	122	161	194	0	0	0	0	0	0	16.66	21.94	23.75	0	0	0	0	20.78	0	2.08345e-20	7.09228e-22	yes	0	0.00950899
TRINITY_DN54754_c0_g1	4029	ixominogen [Ixodes ricinus]	PLAU	Urokinase-type plasminogen activator OS=Homo sapiens GN=PLAU PE=1 SV=2	GO:0004252(serine-type endopeptidase activity);GO:0005044(scavenger receptor activity);GO:0005576(extracellular region);GO:0006030(chitin metabolic process);GO:0006508(proteolysis);GO:0007614(short-term memory);GO:0007616(long-term memory);GO:0008061(chitin binding);GO:0016020(membrane);GO:0042593(glucose homeostasis);GO:0043567(regulation of insulin-like growth factor receptor signaling pathway)	COG5640(protease)	NA	NA	NA	NA(NA)	B7PKT9.1 PF00089.24;Trypsin;	-	-	-	-	-	-	-	-	-	-	-	-	856	231	220	5	8	6	7	2	2	8.31	1.9	2.13	0.04	0.07	0.04	0.05	0.01	0.01	4.11	0.05	0.02	2.13511e-20	7.27716e-22	yes	0.00254273	2.28802e-05
TRINITY_DN37052_c1_g1	1237	-	-	-	-	-	-	-	-	-	-	-	-	-	-	-	-	-	-	-	-	-	-	2	3	6.01	191	281.17	242	933	605	472.67	1.18	0.76	2.04	8.44	12.5	8.08	31.57	34.86	16.25	1.33	9.67	27.56	2.15559e-20	7.35603e-22	yes	0.000822831	0.00442502
TRINITY_DN48073_c0_g2	1163	-	-	-	-	-	-	-	-	-	-	-	-	-	-	-	-	-	-	-	-	-	-	0	0	0	0	8	9	754	650	158	0	0	0	0	1.74	1.77	59.26	77.85	16.89	0	1.17	51.33	2.1609e-20	7.38326e-22	yes	0	0.000535396
TRINITY_DN55013_c0_g1	1615	-	-	-	-	-	-	-	-	-	-	-	-	-	-	-	-	-	-	-	-	-	-	0	0	0	2	0	1	426	69	462	0	0	0	0.31	0	0.03	66.28	12.91	42.18	0	0.11	40.46	2.35707e-20	8.06344e-22	yes	0	5.03363e-05
TRINITY_DN49322_c0_g2	1563	-	-	-	-	-	-	-	-	-	-	-	-	-	-	-	-	-	-	-	-	-	-	2068	1103	630	23	18	6	3493	1619	5168	43.62	25.2	16.67	0.55	0.43	0.12	68.37	34.42	104.24	28.5	0.37	69.01	2.37442e-20	8.1328e-22	yes	0.0176321	0.000169313
TRINITY_DN57809_c0_g1	2131	-	-	-	-	-	-	-	-	-	-	-	-	-	-	-	-	-	-	-	-	-	-	336	466	59	0	0	0	0	0	0	23.52	24.08	5.13	0	0	0	0	0	0	17.58	0	0	2.47151e-20	8.47577e-22	yes	0.0108762	0
TRINITY_DN52642_c0_g3	645	-	-	-	-	-	-	-	-	-	-	-	-	-	-	-	-	-	-	-	-	-	-	140	331.52	99	0	0	0	0	0	0	12.52	37.66	13.73	0	0	0	0	0	0	21.3	0	0	2.49535e-20	8.56803e-22	yes	0.0131777	0
TRINITY_DN33694_c0_g4	725	cytochrome oxidase subunit III (mitochondrion) [Bos taurus]	MT-CO3	Cytochrome c oxidase subunit 3 OS=Bos taurus GN=MT-CO3 PE=1 SV=2	GO:0004129(cytochrome-c oxidase activity);GO:0005743(mitochondrial inner membrane);GO:0008535(respiratory chain complex IV assembly);GO:0016021(integral component of membrane);GO:0019646(aerobic electron transport chain);GO:0045277(respiratory chain complex IV);GO:1902600(proton transmembrane transport)	COG1845(Cytochrome C Oxidase, Subunit III)	K02262	cytochrome c oxidase subunit 3	-	bta00190(Oxidative phosphorylation);bta04260(Cardiac muscle contraction);bta04714(Thermogenesis);bta05010(Alzheimer disease);bta05012(Parkinson disease);bta05016(Huntington disease);bta04932(Non-alcoholic fatty liver disease (NAFLD))	H1ZZ70.1 PF00510.16;COX3;	-	-	-	-	-	-	-	-	-	-	-	-	0	0	0	0	0	0	115	144	99	0	0	0	0	0	0	6.1	8.23	5.51	0	0	6.61	2.62607e-20	9.02794e-22	yes	0	0
TRINITY_DN36780_c0_g1	3256	uncharacterized protein LOC106460541 [Limulus polyphemus]	TGFBI	Transforming growth factor-beta-induced protein ig-h3 OS=Bos taurus GN=TGFBI PE=1 SV=2	GO:0001525(angiogenesis);GO:0005178(integrin binding);GO:0005518(collagen binding);GO:0005615(extracellular space);GO:0005802(trans-Golgi network);GO:0007155(cell adhesion);GO:0008283(cell proliferation);GO:0030198(extracellular matrix organization);GO:0050840(extracellular matrix binding);GO:0070062(extracellular exosome)	COG2335(Beta-Ig-H3 fasciclin)	NA	NA	NA	NA(NA)	W5N0J7.1 PF02469.20;Fasciclin;	"CS_pos": "Cleavage site between pos. 52 and 53: AHA-EE. Probability: 0.6972",	GWHTAMML022899	98.629	1969	27	0	159	2127	42	2010	0	3487	8547.43	11095.8	3221	70	41	82	1855	829	2587	354.51	522.64	171.46	4.17	2.39	2.63	69.11	32.73	108.21	349.54	3.06	70.02	2.69947e-20	9.29166e-22	yes	0.21625	0.00140027
TRINITY_DN40035_c1_g3	1918	-	-	-	-	-	-	-	-	-	-	-	-	-	-	-	-	-	-	-	-	-	-	0	0	0	1888	286	1422	0	20	10	0	0	0	34.74	5.15	22.99	0	0.32	0.15	0	20.96	0.16	2.74822e-20	9.47105e-22	yes	0	0.00959136
TRINITY_DN49268_c2_g1	727	-	-	-	-	-	-	-	-	-	-	-	-	-	-	-	-	-	-	-	-	-	-	1215.41	1479.08	455.43	5	5	21.02	2	21.82	4	211.35	129.26	49.32	1.4	1.64	3.17	0.2	2.37	0.8	129.98	2.07	1.12	2.8816e-20	9.94284e-22	yes	0.0804148	0.000947238
TRINITY_DN47013_c0_g1	2699	peroxinectin, putative [Ixodes scapularis]	Pxd	Peroxidase OS=Drosophila melanogaster GN=Pxd PE=2 SV=2	GO:0004601(peroxidase activity);GO:0006979(response to oxidative stress);GO:0020037(heme binding);GO:0055114(oxidation-reduction process)	ENOG410XPZ3(prostaglandin G H synthase and cyclooxygenase)	NA	NA	NA	NA(NA)	B7PP36.1 PF03098.13;An_peroxidase;	"CS_pos": "Cleavage site between pos. 22 and 23: SWG-RY. Probability: 0.7959",	-	-	-	-	-	-	-	-	-	-	-	962	67	405	6	2	3	0	0	0	10.62	1.86	9.59	0.08	0.03	0.03	0	0	0	7.36	0.05	0	2.94285e-20	1.01666e-21	yes	0.00455341	2.28802e-05
TRINITY_DN38619_c0_g4	682	-	-	-	-	-	-	-	-	-	-	-	-	-	-	-	-	-	-	-	-	-	-	199.24	397.44	121.39	2.01	4	2.01	2	1	1	15.75	36.66	12.87	0.13	0.65	0.15	0.39	0.06	0.21	21.76	0.31	0.22	2.94876e-20	1.01994e-21	yes	0.0134623	0.000141857
TRINITY_DN55621_c0_g2	1698	PREDICTED: uncharacterized protein LOC107044482 [Diachasma alloeum]	-	-	-	COG0507(exodeoxyribonuclease v alpha)	-	-	-	-	-	-	-	-	-	-	-	-	-	-	-	-	-	0	0	0	6	7	6	280	310	113	0	0	0	0.71	0.68	0.61	14.94	14.88	9.47	0	0.67	13.1	2.95966e-20	1.02496e-21	yes	0	0.000306594
TRINITY_DN34290_c0_g3	542	hypothetical protein Phum_PHUM590900 [Pediculus humanus corporis]	-	-	-	ENOG4111JHC(senescence-associated protein)	-	-	-	-	-	-	-	-	-	-	-	-	-	-	-	-	-	215	153.01	156	0	0	0	2	6	2	20.35	16.19	20.08	0	0	0	0.17	0.56	0.19	18.87	0	0.31	2.97128e-20	1.03023e-21	yes	0.0116743	0
TRINITY_DN47291_c0_g1	2968	TPA_exp: FKBP-type peptidyl-prolyl cis-trans isomerase [Amblyomma variegatum]	FKBP7	Peptidyl-prolyl cis-trans isomerase FKBP7 OS=Pongo abelii GN=FKBP7 PE=2 SV=1	GO:0003755(peptidyl-prolyl cis-trans isomerase activity);GO:0005528(FK506 binding);GO:0005789(endoplasmic reticulum membrane);GO:0061077(chaperone-mediated protein folding)	COG0545(Peptidyl-prolyl cis-trans isomerase)	K09561	STIP1 homology and U-box containing protein 1	EC:2.3.2.27	tut04141(Protein processing in endoplasmic reticulum);tut04120(Ubiquitin mediated proteolysis)	T1K201.1 PF00254.26;FKBP_C;	"CS_pos": "Cleavage site between pos. 36 and 37: ALS-GD. Probability: 0.5968",	GWHTAMML000581	93.548	434	10	5	266	681	266	699	2.38e-180	630	36150	17532	17807	1983	1315	1791	999	1580	1104	348.63	425.25	517.88	22.82	34.74	36.77	19.08	22.93	19.52	430.59	31.44	20.51	3.11243e-20	1.08049e-21	yes	0.266393	0.014387
TRINITY_DN51785_c0_g3	3206	complement component C2/Bf precursor [Ixodes ricinus]	CFB	Complement factor B OS=Bos taurus GN=CFB PE=1 SV=2	GO:0004252(serine-type endopeptidase activity);GO:0005576(extracellular region);GO:0006508(proteolysis);GO:0006957(complement activation, alternative pathway)	ENOG410YJYD(Sushi domain (SCR repeat))	NA	NA	NA	NA(NA)	L5KD11.1 PF00089.24;Trypsin;	-	-	-	-	-	-	-	-	-	-	-	-	5337	7604	3441	232	264	492	217	372	387	47.29	74.34	38.63	2.46	2.74	4.58	1.83	3.39	3.33	53.42	3.26	2.85	3.22552e-20	1.1211e-21	yes	0.0330494	0.00149179
TRINITY_DN31189_c0_g1	501	mAb5C2 immunoglobulin kappa light chain, partial [Mus musculus]	-	Ig kappa chain C region OS=Mus musculus PE=1 SV=1	GO:0005886(plasma membrane)	ENOG41115Q6(immunoglobulin kappa constant)	NA	NA	NA	NA(NA)	A0A075B5P2.1 PF07654.13;C1-set;	-	-	-	-	-	-	-	-	-	-	-	-	0	0	0	0	1	0	82	176	181	0	0	0	0	0.1	0	8.23	19.05	19.62	0	0.03	15.63	3.24838e-20	1.13042e-21	yes	0	1.37281e-05
TRINITY_DN40328_c0_g3	1210	-	-	-	-	-	-	-	-	-	-	-	-	-	-	-	-	-	-	-	-	-	-	375	131	170	1	4	1	2	1	2	10.37	9.58	12.05	0.03	0.12	0.03	0.19	0.1	0.2	10.67	0.06	0.16	3.2599e-20	1.1358e-21	yes	0.00660121	2.74562e-05
TRINITY_DN53889_c2_g5	1111	palmitoyl-protein thioesterase precursor, putative [Ixodes scapularis]	Ppt1	Palmitoyl-protein thioesterase 1 OS=Rattus norvegicus GN=Ppt1 PE=1 SV=1	GO:0002084(protein depalmitoylation);GO:0005764(lysosome);GO:0006898(receptor-mediated endocytosis);GO:0008474(palmitoyl-(protein) hydrolase activity)	COG1075(Triacylglycerol Lipase)	K01074	palmitoyl-protein thioesterase	EC:3.1.2.22	isc00062(Fatty acid elongation);isc04142(Lysosome)	B7P807.1 PF02089.13;Palm_thioest;	-	GWHTAMML002668	98.642	957	13	0	1	957	1	957	0	1696	2274	2028	2058	113	175	152	31	130	60	70.29	69.36	82.07	3.85	5.86	4.57	0.9	4.08	1.81	73.91	4.76	2.26	3.29395e-20	1.14905e-21	yes	0.0457259	0.00217819
TRINITY_DN53826_c1_g4	724	glycosyl hydralase, sucrase-isomaltase, putative [Ixodes scapularis]	Gaa	Lysosomal alpha-glucosidase OS=Mus musculus GN=Gaa PE=1 SV=2	GO:0002026(regulation of the force of heart contraction);GO:0002086(diaphragm contraction);GO:0003007(heart morphogenesis);GO:0003824(catalytic activity);GO:0004553(hydrolase activity, hydrolyzing O-glycosyl compounds);GO:0004558(alpha-1,4-glucosidase activity);GO:0004574(oligo-1,6-glucosidase activity);GO:0005764(lysosome);GO:0005975(carbohydrate metabolic process);GO:0005977(glycogen metabolic …	COG1501(hydrolase, family 31)	K12316	lysosomal alpha-glucosidase	EC:3.2.1.20	isc00052(Galactose metabolism);isc00500(Starch and sucrose metabolism);isc04142(Lysosome)	B7Q8N5.1 PF01055.24;Glyco_hydro_31;	-	-	-	-	-	-	-	-	-	-	-	-	880	609	276	5	8	3	41	12	21	50.3	38.66	20.8	0.29	0.46	0.15	2.18	0.69	1.17	36.59	0.3	1.35	3.34488e-20	1.16823e-21	yes	0.0226371	0.000137281
TRINITY_DN52484_c0_g1	1685	lysosomal protective protein-like isoform X1 [Centruroides sculpturatus]	CTSA	Lysosomal protective protein OS=Bos taurus GN=CTSA PE=2 SV=1	GO:0004185(serine-type carboxypeptidase activity);GO:0051603(proteolysis involved in cellular protein catabolic process)	COG2939(carboxy-peptidase)	K13289	cathepsin A (carboxypeptidase C)	EC:3.4.16.5	cfr04142(Lysosome);cfr04614(Renin-angiotensin system)	H2VAF0.1 PF00450.20;Peptidase_S10;	-	GWHTAMML008057	95.327	535	25	0	1	535	43	577	0	850	2983	592	530	34	48	24	23	32	21	63.39	18.68	12.72	1.2	1.57	0.64	0.63	0.74	0.71	31.6	1.14	0.69	3.42259e-20	1.19681e-21	yes	0.01955	0.000521668
TRINITY_DN33955_c0_g1	632	PREDICTED: uncharacterized protein LOC105540234 isoform X1 [Mandrillus leucophaeus]	SPRR2A	Small proline-rich protein 2A OS=Homo sapiens GN=SPRR2A PE=1 SV=1	GO:0001533(cornified envelope);GO:0005198(structural molecule activity);GO:0005515(protein binding);GO:0005737(cytoplasm);GO:0005829(cytosol);GO:0008544(epidermis development);GO:0018149(peptide cross-linking);GO:0030216(keratinocyte differentiation);GO:0031424(keratinization);GO:0070268(cornification)	-	-	-	-	-	-	-	-	-	-	-	-	-	-	-	-	-	-	98	104	116	0	0	0	0	1	0	7.17	8.49	11.33	0	0	0	0	0.07	0	9	0	0.02	3.54021e-20	1.23943e-21	yes	0.00556803	0
TRINITY_DN51418_c2_g1	750	acyl-CoA reductase, putative [Ixodes scapularis]	Far2	Fatty acyl-CoA reductase 2 OS=Mus musculus GN=Far2 PE=2 SV=1	GO:0005777(peroxisome);GO:0010025(wax biosynthetic process);GO:0035336(long-chain fatty-acyl-CoA metabolic process);GO:0080019(fatty-acyl-CoA reductase (alcohol-forming) activity)	ENOG410XS7R(fatty-acyl-CoA reductase (alcohol-forming) activity)	K13356	alcohol-forming fatty acyl-CoA reductase	EC:1.2.1.84	isc00073(Cutin, suberine and wax biosynthesis);isc04146(Peroxisome)	B7Q9G1.1 PF03015.17;Sterile;	-	GWHTAMML015404	80.933	750	143	0	1	750	508	1257	3.45e-169	593	784.91	348.57	127	2.12	5	14	0	1	0	48.7	22.92	9.79	0.12	0.51	2.1	0	0.06	0	27.14	0.91	0.02	3.58769e-20	1.25757e-21	yes	0.0167907	0.000416419
TRINITY_DN40665_c1_g1	778	TPA_inf: hypothetical secreted protein 204 [Amblyomma variegatum]	-	-	-	-	-	-	-	-	-	-	-	-	-	-	-	-	-	-	-	-	-	0	0	0	445.01	293.13	420	47.27	50.01	62.05	0	0	0	29.79	20.68	25.89	3.51	4.24	4.95	0	25.45	4.23	3.61426e-20	1.2684e-21	yes	0	0.011646
TRINITY_DN56878_c0_g1	1232	acid methyltransferase, putative [Ixodes scapularis]	-	-	GO:0005737(cytoplasm);GO:0008757(S-adenosylmethionine-dependent methyltransferase activity);GO:0032259(methylation)	ENOG410ZWS9(Acid methyltransferase)	K10718	juvenile hormone-III synthase	EC:2.1.1.325	isc00981(Insect hormone biosynthesis)	B7PR67.1 PF13489.4;Methyltransf_23;	-	GWHTAMML016995	95.357	840	39	0	1	840	1	840	0	1336	1547	1855	433	2	21	2	5	18	4	48.33	163.53	38.6	0.07	1.62	0.08	0.51	1.64	0.15	83.49	0.59	0.77	3.68992e-20	1.29651e-21	yes	0.0516528	0.000269986
TRINITY_DN36090_c0_g4	607	-	-	-	-	-	-	-	-	-	-	-	-	-	-	-	-	-	-	-	-	-	-	0	0	0	60	63	93	543	173	1749	0	0	0	4.38	4.54	6.02	38.42	13.19	131.46	0	4.98	61.02	3.77944e-20	1.32956e-21	yes	0	0.00227886
TRINITY_DN47692_c0_g1	1052	-	-	-	-	-	-	-	-	-	-	-	-	-	-	-	-	-	-	-	-	-	-	0	2	4	4	0	5	1326.9	149	555	0	0.07	0.17	0.15	0	0.16	42.12	5.1	18.23	0.08	0.1	21.82	3.86255e-20	1.36042e-21	yes	4.94936e-05	4.57603e-05
TRINITY_DN57011_c4_g1	2461	-	-	-	-	-	-	-	-	-	-	-	-	-	-	-	-	-	-	-	-	-	-	457	51	1090	0	0	2	0	0	0	7.77	2.65	30.89	0	0	0.69	0	0	0	13.77	0.23	0	3.9367e-20	1.38819e-21	yes	0.00851909	0.000105249
TRINITY_DN38836_c0_g1	849	-	-	-	-	-	-	-	-	-	-	-	-	-	-	-	-	-	-	-	-	-	-	179	228	72	0	0	0	0	0	1	12.45	17.17	11.64	0	0	0	0	0	0.06	13.75	0	0.02	4.05774e-20	1.43259e-21	yes	0.00850672	0
TRINITY_DN33892_c0_g1	689	-	-	-	-	-	-	-	-	-	-	-	GWHTAMML023108	97.763	447	10	0	1	447	1	447	0	771	0	0	0	290	433	257	253	404	368	0	0	0	17.97	27.28	14.01	15.92	29.92	26.37	0	19.75	24.07	4.13358e-20	1.4611e-21	yes	0	0.00903766
TRINITY_DN35372_c0_g1	651	-	-	-	-	-	-	-	-	-	-	"CS_pos": "Cleavage site between pos. 20 and 21: VTA-QV. Probability: 0.3270",	-	-	-	-	-	-	-	-	-	-	-	2221	1326	405	40	34	23	45	13	39	167.38	106.3	37.74	2.82	2.26	1.35	3.04	0.95	2.83	103.81	2.14	2.27	4.21984e-20	1.49418e-21	yes	0.0642242	0.000979271
TRINITY_DN53036_c0_g1	2480	-	-	-	-	-	-	-	-	-	-	-	-	-	-	-	-	-	-	-	-	-	-	678	310	163	5	4	2	9	4	8	8.34	4.03	5.09	0.07	0.08	0.03	0.11	0.05	0.1	5.82	0.06	0.09	4.21984e-20	1.49515e-21	yes	0.00360066	2.74562e-05
TRINITY_DN42582_c1_g2	892	-	-	-	-	-	-	-	-	-	-	-	-	-	-	-	-	-	-	-	-	-	-	3	1	0	4.29	1	3	381.96	186	180	0.48	0.07	0	0.48	0.13	0.28	43.01	23.69	22.88	0.18	0.3	29.86	4.24142e-20	1.50458e-21	yes	0.000111361	0.000137281
TRINITY_DN38327_c0_g1	1152	cytochrome P450, putative [Ixodes scapularis]	CYP2A13	Cytochrome P450 2A13 OS=Homo sapiens GN=CYP2A13 PE=1 SV=3	GO:0008395(steroid hydroxylase activity)	COG2124(Cytochrome p450)	K17685	cytochrome P450 family 2 subfamily A polypeptide 13	EC:1.14.14.1	cdk00980(Metabolism of xenobiotics by cytochrome P450);cdk05204(Chemical carcinogenesis)	B7PSW2.1 PF00067.20;p450;	-	GWHTAMML014738	98.542	343	5	0	753	1095	42	384	6.53e-173	606	351	413	142	1	0	3	3	6	9	10.35	13.47	5.39	0.03	0	0.09	0.08	0.18	0.26	9.74	0.04	0.17	4.28923e-20	1.52335e-21	yes	0.00602585	1.83041e-05
TRINITY_DN55801_c0_g2	4523	PREDICTED: nose resistant to fluoxetine protein 6-like [Galendromus occidentalis]	-	-	GO:0016747(transferase activity, transferring acyl groups other than amino-acyl groups)	-	-	-	-	-	T1KGM3.1 PF01757.20;Acyl_transf_3;	-	GWHTAMML002488	97.362	796	21	0	1389	2184	768	1563	0	1354	5	7	7	814	798	572	415	478	392	0.34	1.46	0.1	8.64	8.35	5.75	4.26	4.94	4.08	0.63	7.58	4.43	4.43e-20	1.57521e-21	yes	0.000389762	0.00346863
TRINITY_DN32786_c0_g1	646	unnamed protein product [Brugia pahangi]	RIC1	Protein Ric1 OS=Phytophthora infestans GN=RIC1 PE=3 SV=1	GO:0016020(membrane);GO:0016021(integral component of membrane)	COG0401(hydrophobic protein)	-	-	-	-	V9F7Q5.1 PF01679.15;Pmp3;	-	-	-	-	-	-	-	-	-	-	-	-	0	0	0	0	0	0	127	110	116	0	0	0	0	0	0	8.09	7.55	7.82	0	0	7.82	4.50258e-20	1.60346e-21	yes	0	0
TRINITY_DN54570_c1_g3	1045	-	-	-	-	-	-	-	-	-	-	-	-	-	-	-	-	-	-	-	-	-	-	0	0	0	61	29	78	494.62	240	427.75	0	0	0	3.12	1.68	4.57	20.16	13.5	20.37	0	3.12	18.01	4.50258e-20	1.60481e-21	yes	0	0.00142772
TRINITY_DN49863_c0_g1	934	glutathione S-transferase, putative [Ixodes scapularis]	Gst4	Glutathione S-transferase 4 OS=Musca domestica GN=Gst4 PE=2 SV=1	GO:0004364(glutathione transferase activity);GO:0005737(cytoplasm);GO:0006749(glutathione metabolic process)	COG0625(glutathione Stransferase)	K00799	glutathione S-transferase	EC:2.5.1.18	isc00480(Glutathione metabolism);isc00980(Metabolism of xenobiotics by cytochrome P450);isc00982(Drug metabolism - cytochrome P450);isc00983(Drug metabolism - other enzymes)	B7Q278.1 PF13417.4;GST_N_3;	-	GWHTAMML013094	95.847	313	13	0	210	522	243	555	4.11e-143	507	56694.9	25179	48128	43	50	155	30	613	41	2831.03	1633.55	3142.45	2.21	2.53	7.32	1.43	30.85	1.96	2535.68	4.02	11.41	4.66106e-20	1.66326e-21	yes	1.56875	0.00183956
TRINITY_DN35042_c0_g1	654	-	-	-	-	-	-	-	-	-	-	-	-	-	-	-	-	-	-	-	-	-	-	175	117	79	0	0	0	0	0	0	12.76	8.9	7.15	0	0	0	0	0	0	9.6	0	0	4.72481e-20	1.688e-21	yes	0.00593923	0
TRINITY_DN48681_c0_g1	3110	fatty acyl-CoA elongase, putative [Ixodes scapularis]	AAEL008004	Elongation of very long chain fatty acids protein AAEL008004 OS=Aedes aegypti GN=AAEL008004 PE=2 SV=2	GO:0030176(integral component of endoplasmic reticulum membrane)	ENOG410XRWT(elongation of very long chain fatty acids protein)	K10249	elongation of very long chain fatty acids protein 4	EC:2.3.1.199	isc00062(Fatty acid elongation)	B7Q534.1 PF01151.16;ELO;	-	GWHTAMML015240	99.109	786	7	0	97	882	1	786	0	1413	455	127	29	77	135	145	13657	5569	17154	7.14	2.69	0.43	0.96	2.06	1.94	148.73	55.52	223.35	3.42	1.65	142.53	4.75946e-20	1.70238e-21	yes	0.00211585	0.000755045
TRINITY_DN56837_c1_g1	2064	-	-	-	-	-	-	-	-	-	-	-	-	-	-	-	-	-	-	-	-	-	-	0	2	0	0	0	5.38	394	352	178	0	0.11	0	0	0	0.22	13.96	6.84	4.63	0.04	0.07	8.48	4.75955e-20	1.70442e-21	yes	2.47468e-05	3.20322e-05
TRINITY_DN42667_c0_g1	779	-	-	-	-	-	-	-	-	-	-	-	GWHTAMML024305	83.395	542	86	4	1	540	1	540	5.5e-141	499	1330	366	412	18	7	1	3	0	0	126.54	54.3	55.09	6.23	2.46	0.32	0.23	0	0	78.64	3	0.08	4.89959e-20	1.75663e-21	yes	0.0486522	0.00137281
TRINITY_DN58969_c0_g1	586	hypothetical protein FL83_05196, partial [Caenorhabditis latens]	NDK	Nucleoside diphosphate kinase OS=Brugia malayi GN=NDK PE=2 SV=1	GO:0000166(nucleotide binding);GO:0004550(nucleoside diphosphate kinase activity);GO:0005515(protein binding);GO:0005524(ATP binding);GO:0005622(intracellular);GO:0006165(nucleoside diphosphate phosphorylation);GO:0006183(GTP biosynthetic process);GO:0006228(UTP biosynthetic process);GO:0006241(CTP biosynthetic process);GO:0016301(kinase activity);GO:0016310(phosphorylation);GO:0016740(transferas…	COG0105(Major role in the synthesis of nucleoside triphosphates other than ATP. The ATP gamma phosphate is transferred to the NDP beta phosphate via a ping-pong mechanism, using a phosphorylated active-site intermediate (By similarity))	K00940	nucleoside-diphosphate kinase	EC:2.7.4.6	cel00230(Purine metabolism);cel00240(Pyrimidine metabolism);cel00983(Drug metabolism - other enzymes)	A0A090L863.1 PF00334.17;NDK;	-	-	-	-	-	-	-	-	-	-	-	-	0	0	0	118	145	149	0	0	0	0	0	0	9.04	10.99	10.13	0	0	0	0	10.05	0	5.0957e-20	1.82909e-21	yes	0	0.00459891
TRINITY_DN38870_c0_g1	752	-	-	-	-	-	-	-	-	-	-	-	-	-	-	-	-	-	-	-	-	-	-	3247.71	370	47.98	0	0	0	0	0	0	1137.84	40.69	24.44	0	0	0	0	0	0	400.99	0	0	5.28023e-20	1.89755e-21	yes	0.248081	0
TRINITY_DN58438_c0_g1	427	60S ribosomal protein L35 [Caenorhabditis elegans]	rpl-35	60S ribosomal protein L35 OS=Caenorhabditis elegans GN=rpl-35 PE=3 SV=1	GO:0000463(maturation of LSU-rRNA from tricistronic rRNA transcript (SSU-rRNA, 5.8S rRNA, LSU-rRNA));GO:0003729(mRNA binding);GO:0003735(structural constituent of ribosome);GO:0005622(intracellular);GO:0005840(ribosome);GO:0006412(translation);GO:0022625(cytosolic large ribosomal subunit)	COG0255(50s ribosomal protein l29)	K02918	large subunit ribosomal protein L35e	-	cel03010(Ribosome)	E3MKT1.1 PF00831.21;Ribosomal_L29;	-	-	-	-	-	-	-	-	-	-	-	-	0	0	0	98	165	183	0	0	0	0	0	0	12.06	20.23	20.14	0	0	0	0	17.48	0	5.32221e-20	1.91488e-21	yes	0	0.0079989
TRINITY_DN55988_c1_g2	1918	complement component 3-1 [Hasarius adansoni]	-	Venom factor OS=Crotalus adamanteus PE=2 SV=1	GO:0004252(serine-type endopeptidase activity);GO:0004866(endopeptidase inhibitor activity);GO:0005576(extracellular region);GO:0005615(extracellular space);GO:0006508(proteolysis);GO:0006956(complement activation);GO:0010951(negative regulation of endopeptidase activity);GO:0030449(regulation of complement activation)	ENOG410XRED(Complement component)	NA	NA	NA	NA(NA)	U3I8R2.1 PF07678.12;A2M_comp;	-	GWHTAMML011222	96.348	1506	55	0	4	1509	1696	3201	0	2477	7460	7680	2735	55	134.54	125	118	76	414	130.62	136.02	55	1.13	2.42	2.33	1.77	1.23	6.84	107.21	1.96	3.28	5.33268e-20	1.9209e-21	yes	0.0663276	0.000896902
TRINITY_DN40083_c0_g1	905	-	-	-	-	-	-	-	-	-	-	-	-	-	-	-	-	-	-	-	-	-	-	12	25	5	317	242	343	1689	1275	982	0.5	3.87	0.32	14.1	15.12	13.57	86.12	66.35	80.11	1.56	14.26	77.53	5.34123e-20	1.92623e-21	yes	0.000965126	0.00652542
TRINITY_DN42433_c5_g2	369	-	-	-	-	-	-	-	-	-	-	-	-	-	-	-	-	-	-	-	-	-	-	0	0	0	0	0	0	90	152	178.38	0	0	0	0	0	0	16.83	30.71	36.74	0	0	28.09	5.97799e-20	2.15838e-21	yes	0	0
TRINITY_DN58927_c0_g1	549	guanylate cyclase activator 2B preproprotein [Mus musculus]	Guca2b	Guanylate cyclase activator 2B OS=Mus musculus GN=Guca2b PE=1 SV=2	GO:0001750(photoreceptor outer segment);GO:0005576(extracellular region);GO:0006182(cGMP biosynthetic process);GO:0007588(excretion);GO:0007589(body fluid secretion);GO:0030250(guanylate cyclase activator activity);GO:0045776(negative regulation of blood pressure)	ENOG410Z6NA(Guanylate cyclase activator)	-	-	-	-	Q9QUQ3.1 PF02058.13;Guanylin;	-	-	-	-	-	-	-	-	-	-	-	-	0	0	0	0	0	0	92	128	177	0	0	0	0	0	0	7.77	11.66	16.02	0	0	11.82	6.00881e-20	2.17204e-21	yes	0	0
TRINITY_DN19039_c0_g1	630	zymogen granule membrane protein 16 precursor [Mus musculus]	Zg16	Zymogen granule membrane protein 16 OS=Mus musculus GN=Zg16 PE=1 SV=1	GO:0003674(molecular_function);GO:0005576(extracellular region);GO:0005794(Golgi apparatus);GO:0005796(Golgi lumen);GO:0008150(biological_process);GO:0015031(protein transport);GO:0030246(carbohydrate binding);GO:0031012(extracellular matrix);GO:0031410(cytoplasmic vesicle);GO:0042589(zymogen granule membrane)	ENOG41122DQ(zymogen granule protein 16 homolog (rat))	-	-	-	-	H0XPT3.1 PF01419.15;Jacalin;	"CS_pos": "Cleavage site between pos. 18 and 19: ASA-NS. Probability: 0.8425",	-	-	-	-	-	-	-	-	-	-	-	0	0	0	4	0	0	162	246	282	0	0	0	0.28	0	0	10.76	17.61	19.85	0	0.09	16.07	6.28028e-20	2.27282e-21	yes	0	4.11843e-05
TRINITY_DN39988_c2_g2	396	putative glutathione S-transferase [Dermacentor variabilis]	GstD1	Glutathione S-transferase 1, isoform C OS=Anopheles gambiae GN=GstD1 PE=1 SV=2	GO:0004364(glutathione transferase activity);GO:0005737(cytoplasm);GO:0006749(glutathione metabolic process)	COG0625(glutathione Stransferase)	K00799	glutathione S-transferase	EC:2.5.1.18	isc00480(Glutathione metabolism);isc00980(Metabolism of xenobiotics by cytochrome P450);isc00982(Drug metabolism - cytochrome P450);isc00983(Drug metabolism - other enzymes)	B7Q278.1 PF13417.4;GST_N_3;	-	-	-	-	-	-	-	-	-	-	-	-	746	348.99	670	8.48	39.63	26	0	5	0	134.37	71.77	173.45	1.18	5.52	3.25	0	0.87	0	126.53	3.32	0.29	6.6802e-20	2.42036e-21	yes	0.0782803	0.00151924
TRINITY_DN58611_c0_g1	308	hypothetical protein FL81_07970, partial [Caenorhabditis remanei]	rpl-41	Ribosomal protein rpl-41 OS=Caenorhabditis elegans GN=rpl-41 PE=3 SV=2	GO:0003735(structural constituent of ribosome);GO:0005622(intracellular);GO:0005840(ribosome);GO:0006412(translation);GO:0022625(cytosolic large ribosomal subunit)	COG1631(Ribosomal protein)	K02929	large subunit ribosomal protein L44e	-	cel03010(Ribosome)	A0A0M3JVM6.1 PF00935.17;Ribosomal_L44;	-	-	-	-	-	-	-	-	-	-	-	-	0	0	0	98	173	161	0	0	0	0	0	0	21.71	38.64	32.42	0	0	0	0	30.92	0	6.79579e-20	2.46511e-21	yes	0	0.0141491
TRINITY_DN52114_c0_g1	1393	-	-	-	-	-	-	-	-	-	-	-	-	-	-	-	-	-	-	-	-	-	-	0	0	0	343	354	313	211	288	387	0	0	0	21.71	18.95	17.95	10.8	14.72	21.15	0	19.54	15.56	6.837e-20	2.48293e-21	yes	0	0.00894156
TRINITY_DN34753_c0_g1	682	-	-	-	-	-	-	-	-	-	-	-	-	-	-	-	-	-	-	-	-	-	-	1	0	0	720	300	519	237	262	517	0.07	0	0	49.66	21.13	31.48	15.86	19.33	36.61	0.02	34.09	23.93	7.16301e-20	2.60435e-21	yes	1.23734e-05	0.0155997
TRINITY_DN36967_c0_g1	637	-	-	-	-	-	-	-	-	-	-	-	-	-	-	-	-	-	-	-	-	-	-	1	0	0	22	31	25	362	232	250	0.07	0	0	1.5	2.09	1.51	23.61	16.31	17.26	0.02	1.7	19.06	7.16361e-20	2.60758e-21	yes	1.23734e-05	0.000777925
TRINITY_DN43462_c0_g2	938	-	-	-	-	-	-	-	-	-	-	-	-	-	-	-	-	-	-	-	-	-	-	1	1	3	33	40	71	816	320	367	0.06	0.07	0.2	1.54	1.98	3.16	33.92	14.65	20.67	0.11	2.23	23.08	7.23807e-20	2.63774e-21	yes	6.80537e-05	0.00102045
TRINITY_DN50616_c1_g1	3370	-	-	-	-	-	-	-	-	-	-	-	-	-	-	-	-	-	-	-	-	-	-	0	0	0	983.63	386.54	364.66	988.75	1597.85	281.3	0	0	0	20.46	10.68	7.73	9.54	18.53	2.81	0	12.96	10.29	7.32231e-20	2.67152e-21	yes	0	0.00593054
TRINITY_DN34405_c0_g1	738	-	-	-	-	-	-	-	-	-	-	-	-	-	-	-	-	-	-	-	-	-	-	424	1235	829	0	0	0	0	23	3	26.16	78.21	63.61	0	0	0	0	1.32	0.16	55.99	0	0.49	7.33978e-20	2.68099e-21	yes	0.0346393	0
TRINITY_DN45910_c1_g1	536	secreted protein, putative [Ixodes scapularis]	-	-	-	-	-	-	-	-	B7PR03.1 PF01826.15;TIL;	-	-	-	-	-	-	-	-	-	-	-	-	0	0	0	96	100	63	251	534	439	0	0	0	8.42	11.02	4.87	34.11	78.97	80.31	0	8.1	64.46	7.42518e-20	2.71531e-21	yes	0	0.00370658
TRINITY_DN49917_c1_g1	1274	-	-	-	-	-	-	-	-	-	-	-	-	-	-	-	-	-	-	-	-	-	-	353.05	113.06	97	0	0	0	0	0	0	9.34	3.24	9.59	0	0	0	0	0	0	7.39	0	0	7.5303e-20	2.75692e-21	yes	0.00457197	0
TRINITY_DN40270_c0_g1	1378	salivary sulfotransferase, putative [Ixodes scapularis]	Sult1d1	Sulfotransferase 1 family member D1 OS=Mus musculus GN=Sult1d1 PE=1 SV=1	GO:0005575(cellular_component);GO:0008146(sulfotransferase activity);GO:0016740(transferase activity)	ENOG4111H56(Sulfotransferase)	K01015	alcohol sulfotransferase	EC:2.8.2.2	sfm00140(Steroid hormone biosynthesis)	B7PQV2.1 PF00685.25;Sulfotransfer_1;	-	GWHTAMML004023	97.72	921	21	0	1	921	1	921	0	1585	15755	9208.37	5107	318	451	471	936	885.44	468	369.76	238.88	153.68	8.46	11.76	11.02	20.83	21.22	10.72	254.11	10.41	17.59	7.67126e-20	2.81176e-21	yes	0.15721	0.00476365
TRINITY_DN50700_c0_g1	1887	-	-	-	-	-	-	-	-	-	-	-	-	-	-	-	-	-	-	-	-	-	-	1	0	0	484.04	439.02	288.53	330.11	312.03	199.02	0.02	0	0	9.08	8.08	8.72	7.67	5.74	4.73	0.01	8.63	6.05	7.83198e-20	2.87397e-21	yes	6.1867e-06	0.00394911
TRINITY_DN42319_c0_g1	560	-	-	-	-	-	-	-	-	-	-	-	-	-	-	-	-	-	-	-	-	-	-	0	0	0	305	262	249	12	17	11	0	0	0	24.94	21.56	18.31	0.98	1.54	0.97	0	21.6	1.16	7.89305e-20	2.8997e-21	yes	0	0.00988423
TRINITY_DN46649_c0_g3	402	60S acidic ribosomal protein P1 [Caenorhabditis elegans]	rla-1	60S acidic ribosomal protein P1 OS=Caenorhabditis elegans GN=rla-1 PE=3 SV=2	GO:0002181(cytoplasmic translation);GO:0003735(structural constituent of ribosome);GO:0005622(intracellular);GO:0005840(ribosome);GO:0006412(translation);GO:0022625(cytosolic large ribosomal subunit);GO:0030295(protein kinase activator activity);GO:0032147(activation of protein kinase activity);GO:0045860(positive regulation of protein kinase activity)	COG2058(Ribosomal protein)	K02942	large subunit ribosomal protein LP1	-	cel03010(Ribosome)	U6NFM5.1 PF00428.17;Ribosomal_60s;	-	-	-	-	-	-	-	-	-	-	-	-	0	0	0	106.36	137.35	172	0	0	0	0	0	0	14.46	18.64	20.96	0	0	0	0	18.02	0	8.03786e-20	2.95629e-21	yes	0	0.00824601
TRINITY_DN54892_c1_g2	940	-	-	-	-	-	-	-	-	-	-	-	-	-	-	-	-	-	-	-	-	-	-	229	144	73	0	0	0	0	0	0	12.83	7.3	6.79	0	0	0	0	0	0	8.97	0	0	8.26642e-20	3.04384e-21	yes	0.00554947	0
TRINITY_DN9366_c0_g2	380	60S ribosomal protein L28 [Caenorhabditis elegans]	rpl-28	60S ribosomal protein L28 OS=Caenorhabditis elegans GN=rpl-28 PE=1 SV=3	GO:0003735(structural constituent of ribosome);GO:0005622(intracellular);GO:0005840(ribosome);GO:0006412(translation);GO:0022625(cytosolic large ribosomal subunit)	ENOG4111T32(protein complex subunit organization)	K02903	large subunit ribosomal protein L28e	-	cel03010(Ribosome)	G0MTY3.1 PF01778.15;Ribosomal_L28e;	-	-	-	-	-	-	-	-	-	-	-	-	0	0	0	92	153	171	0	0	0	0	0	0	13.78	22.91	23	0	0	0	0	19.9	0	8.30069e-20	3.05995e-21	yes	0	0.0091063
TRINITY_DN45924_c0_g3	1289	-	-	-	-	-	-	-	-	-	-	-	-	-	-	-	-	-	-	-	-	-	-	1	1.05	0	0	1	1	216.97	242.7	75.05	0.06	0.06	0	0	0.06	0.05	10.29	12.98	3.29	0.04	0.04	8.85	8.34211e-20	3.07874e-21	yes	2.47468e-05	1.83041e-05
TRINITY_DN45811_c1_g1	1798	-	-	-	-	-	-	-	-	-	-	-	-	-	-	-	-	-	-	-	-	-	-	6	0	0	446	739.2	528.02	523	501	387	0.82	0	0	15.29	22.32	14.64	14.29	14.78	11.91	0.27	17.42	13.66	8.66618e-20	3.20199e-21	yes	0.000167041	0.00797145
TRINITY_DN40085_c0_g1	321	-	-	-	-	-	-	-	-	-	-	-	-	-	-	-	-	-	-	-	-	-	-	0	0	0	0	0	0	267.32	129	89.64	0	0	0	0	0	0	68.29	35.57	35.68	0	0	46.51	8.69504e-20	3.21632e-21	yes	0	0
TRINITY_DN45062_c0_g1	1035	hemelipoglycoprotein precursor [Dermacentor variabilis]	vit-6	Vitellogenin-6 OS=Oscheius tipulae GN=vit-6 PE=1 SV=2	GO:0005319(lipid transporter activity);GO:0005783(endoplasmic reticulum);GO:0006497(protein lipidation);GO:0006641(triglyceride metabolic process);GO:0006869(lipid transport);GO:0007623(circadian rhythm);GO:0042632(cholesterol homeostasis);GO:0042953(lipoprotein transport)	ENOG4111T2D(Lipoprotein amino terminal region)	K14463	microsomal triglyceride transfer protein large subunit	-	cfr04975(Fat digestion and absorption)	B7Q407.1 PF01347.20;Vitellogenin_N;	-	GWHTAMML008514	92.256	1033	80	0	1	1033	262	1294	0	1465	20793	17376.2	11057.3	0	3	32	3	36	1	1657.89	1035.64	1049.55	0	0.34	1.99	0.1	1.34	0.07	1247.69	0.78	0.5	8.83276e-20	3.27098e-21	yes	0.771909	0.00035693
TRINITY_DN52860_c0_g1	2123	-	-	-	-	-	-	-	-	-	-	-	-	-	-	-	-	-	-	-	-	-	-	3	3.01	3.23	1187.79	481.97	685.8	828.68	607.62	295.56	0.06	0.08	0.1	27.76	11.13	10.98	15.82	13.08	5.43	0.08	16.62	11.44	8.93319e-20	3.31193e-21	yes	4.94936e-05	0.00760536
TRINITY_DN53306_c0_g1	1818	-	-	-	-	-	-	-	-	-	-	-	-	-	-	-	-	-	-	-	-	-	-	0	0	0	0	0	0	283	102	104	0	0	0	0	0	0	12.01	2.14	5.23	0	0	6.46	8.98625e-20	3.33539e-21	yes	0	0
TRINITY_DN59444_c0_g1	577	proline-rich acidic protein 1 precursor [Mus musculus]	Prap1	Proline-rich acidic protein 1 OS=Mus musculus GN=Prap1 PE=2 SV=1	GO:0005576(extracellular region)	ENOG4111CMU(proline-rich acidic protein 1)	K21250	proline-rich acidic protein 1	-	mmu04140(Autophagy - animal)	Q80XD8.1 PF15314.4;PRAP;	-	-	-	-	-	-	-	-	-	-	-	-	0	0	0	0	0	0	87	128	120	0	0	0	0	0	0	6.72	10.66	9.89	0	0	9.09	9.0493e-20	3.36261e-21	yes	0	0
TRINITY_DN43022_c0_g3	2190	-	-	-	-	-	-	-	-	-	-	-	-	-	-	-	-	-	-	-	-	-	-	411	176	78	352.01	345	671	7423.09	6189.02	11161.1	12.8	5.83	3.14	9.5	8.78	15.35	183.71	158.89	309.47	7.26	11.21	217.36	9.15563e-20	3.40598e-21	yes	0.00449155	0.00512973
TRINITY_DN55506_c0_g1	2260	-	-	-	-	-	-	-	-	-	-	-	-	-	-	-	-	-	-	-	-	-	-	0	0	0	259.01	467.03	207.24	606.69	485	263	0	0	0	19.28	38.16	11.66	25.34	28.37	16.73	0	23.03	23.48	9.30481e-20	3.46539e-21	yes	0	0.0105386
TRINITY_DN55461_c1_g1	2424	-	-	-	-	-	-	-	-	-	-	-	-	-	-	-	-	-	-	-	-	-	-	9	1	4	492	410	485	1010	827	466	0.13	0.02	0.07	9.69	7.32	7.49	18.74	12.03	7	0.07	8.17	12.59	9.41074e-20	3.50881e-21	yes	4.33069e-05	0.00373862
TRINITY_DN32706_c0_g1	1196	epithelial cell adhesion molecule precursor [Mus musculus]	Epcam	Epithelial cell adhesion molecule OS=Mus musculus GN=Epcam PE=1 SV=1	GO:0001657(ureteric bud development);GO:0005886(plasma membrane);GO:0005887(integral component of plasma membrane);GO:0005923(bicellular tight junction);GO:0008284(positive regulation of cell proliferation);GO:0009986(cell surface);GO:0016020(membrane);GO:0016021(integral component of membrane);GO:0016323(basolateral plasma membrane);GO:0016324(apical plasma membrane);GO:0016328(lateral plasma me…	ENOG4111M3B(Epithelial cell adhesion molecule)	NA	NA	NA	NA(NA)	O55159.1 PF00086.16;Thyroglobulin_1;	-	-	-	-	-	-	-	-	-	-	-	-	0	0	0	0	0	1	79	140	134	0	0	0	0	0	0.31	3.96	8.02	8.11	0	0.1	6.7	9.60227e-20	3.58426e-21	yes	0	4.57603e-05
TRINITY_DN27309_c0_g1	1380	secreted protein, putative [Ixodes scapularis]	-	-	-	-	-	-	-	-	-	"CS_pos": "Cleavage site between pos. 19 and 20: SYG-QF. Probability: 0.8102",	-	-	-	-	-	-	-	-	-	-	-	0	0	0	8	4	13	243	166	188	0	0	0	0.51	0.2	0.83	14.23	10.21	12.05	0	0.51	12.16	9.75454e-20	3.64521e-21	yes	0	0.000233378
TRINITY_DN47277_c3_g3	645	-	-	-	-	-	-	-	-	-	-	"CS_pos": "Cleavage site between pos. 32 and 33: ASA-FG. Probability: 0.2725",	-	-	-	-	-	-	-	-	-	-	-	0	0	0	0	0	0	112.19	73.42	413	0	0	0	0	0	0	7.17	5.05	27.91	0	0	13.38	1.02898e-19	3.84956e-21	yes	0	0
TRINITY_DN56933_c0_g1	2025	alpha-2-macroglobulin, putative [Ixodes scapularis]	PZP	Pregnancy zone protein OS=Homo sapiens GN=PZP PE=1 SV=4	GO:0004866(endopeptidase inhibitor activity);GO:0005576(extracellular region);GO:0005615(extracellular space)	ENOG410XRED(Complement component)	NA	NA	NA	NA(NA)	B7PU24.1 PF07678.12;A2M_comp;	-	GWHTAMML010938	96.642	1102	37	0	924	2025	3399	4500	0	1831	21771	14041	10891	471	885	1687	350	680	663	328.65	252.27	215.69	10.16	17.25	29.77	5.91	12.16	10.37	265.54	19.06	9.48	1.03165e-19	3.86392e-21	yes	0.164282	0.00872191
TRINITY_DN27453_c1_g2	714	regenerating islet-derived protein 3-gamma preproprotein [Mus musculus]	Reg3g	Regenerating islet-derived protein 3-gamma OS=Mus musculus GN=Reg3g PE=1 SV=1	GO:0002755(MyD88-dependent toll-like receptor signaling pathway);GO:0005576(extracellular region);GO:0005615(extracellular space);GO:0005737(cytoplasm);GO:0006952(defense response);GO:0006953(acute-phase response);GO:0006954(inflammatory response);GO:0008284(positive regulation of cell proliferation);GO:0010838(positive regulation of keratinocyte proliferation);GO:0030141(secretory granule);GO:00…	ENOG4111DBG(carbohydrate binding)	NA	NA	NA	NA(NA)	O09049.1 PF00059.19;Lectin_C;	"CS_pos": "Cleavage site between pos. 31 and 32: VQG-EV. Probability: 0.9726",	-	-	-	-	-	-	-	-	-	-	-	0	0	0	3	0	0	153	159	220	0	0	0	0.18	0	0	8.31	9.3	12.56	0	0.06	10.06	1.03437e-19	3.87845e-21	yes	0	2.74562e-05
TRINITY_DN52669_c1_g2	1719	-	-	-	-	-	-	-	-	-	-	-	-	-	-	-	-	-	-	-	-	-	-	642	141	88	0	0	0	0	0	0	13.12	3.06	2.34	0	0	0	0	0	0	6.17	0	0	1.07236e-19	4.02541e-21	yes	0.0038172	0
TRINITY_DN46758_c2_g4	862	-	-	-	-	-	-	-	-	-	-	"CS_pos": "Cleavage site between pos. 18 and 19: ASG-RS. Probability: 0.6441",	GWHTAMML020349	93.574	249	15	1	470	717	10	258	6.04e-102	370	4071	1893	1738	0	0	8	1	42	7	178.65	92.07	99.45	0	0	0.33	0.04	1.86	0.3	123.39	0.11	0.73	1.13106e-19	4.25053e-21	yes	0.0763377	5.03363e-05
TRINITY_DN20854_c0_g2	418	hypothetical protein Csp3_JD01.002 [Caenorhabditis angaria]	RPS15A	40S ribosomal protein S15a OS=Bos taurus GN=RPS15A PE=2 SV=1	GO:0003735(structural constituent of ribosome)	COG0096(One of the primary rRNA binding proteins, it binds directly to 16S rRNA central domain where it helps coordinate assembly of the platform of the 30S subunit (By similarity))	K02957	small subunit ribosomal protein S15Ae	-	cel03010(Ribosome)	G0NBR6.1 PF00410.17;Ribosomal_S8;	-	-	-	-	-	-	-	-	-	-	-	-	0	0	0	94	159	174	0	0	0	0	0	0	11.98	20.19	19.85	0	0	0	0	17.34	0	1.17659e-19	4.42658e-21	yes	0	0.00793484
TRINITY_DN58574_c0_g1	620	placenta-specific gene 8 protein [Mus musculus]	Plac8	Placenta-specific gene 8 protein OS=Mus musculus GN=Plac8 PE=1 SV=1	GO:0003682(chromatin binding);GO:0005515(protein binding);GO:0005634(nucleus);GO:0008284(positive regulation of cell proliferation);GO:0009409(response to cold);GO:0040015(negative regulation of multicellular organism growth);GO:0042742(defense response to bacterium);GO:0043066(negative regulation of apoptotic process);GO:0045944(positive regulation of transcription by RNA polymerase II);GO:00508…	ENOG410YWYC(placenta-specific 8)	-	-	-	-	B5DF36.1 PF04749.15;PLAC8;	-	-	-	-	-	-	-	-	-	-	-	-	0	0	0	0	0	0	80	139	145	0	0	0	0	0	0	5.46	10.22	10.5	0	0	8.73	1.18525e-19	4.46415e-21	yes	0	0
TRINITY_DN39526_c0_g2	1058	hemelipoglycoprotein precursor [Dermacentor variabilis]	-	-	-	ENOG4111T2D(Lipoprotein amino terminal region)	-	-	-	-	B7Q406.1 PF09172.9;DUF1943;	-	GWHTAMML008515	87.288	1062	120	14	1	1056	2179	3231	0	1199	1639.14	13706.3	2218.48	12	24	67.13	138.11	121.22	184.08	98.13	2084.2	389.7	1.82	3.62	8.42	19.38	19.93	24.7	857.34	4.62	21.34	1.21512e-19	4.58177e-21	yes	0.530411	0.00211413
TRINITY_DN31977_c0_g1	448	-	-	-	-	-	-	-	-	-	-	"CS_pos": "Cleavage site between pos. 25 and 26: VIG-GH. Probability: 0.6736",	-	-	-	-	-	-	-	-	-	-	-	0	0	0	284	423	173	397	322	391.32	0	0	0	156.27	225.44	83.54	286.33	253.32	258.95	0	155.08	266.2	1.22919e-19	4.64e-21	yes	0	0.0709651
TRINITY_DN38859_c0_g5	221	cuticular protein, putative [Ixodes scapularis]	-	-	-	ENOG4111Y42(Cuticular protein)	-	-	-	-	-	-	-	-	-	-	-	-	-	-	-	-	-	0	0	0	0	0	0	278	66	260	0	0	0	0	0	0	169.75	43.43	176.83	0	0	130	1.26894e-19	4.7954e-21	yes	0	0
TRINITY_DN42711_c0_g1	2108	-	-	-	-	-	-	-	-	-	-	-	-	-	-	-	-	-	-	-	-	-	-	27	53	53	93	123	147	1656	873	1369	1.58	0.88	0.95	2.45	6.81	3.45	44.28	31.87	60.74	1.14	4.24	45.63	1.36555e-19	5.16627e-21	yes	0.000705284	0.00194024
TRINITY_DN57895_c3_g2	407	cuticular protein, putative [Ixodes scapularis]	-	-	GO:0005576(extracellular region);GO:0006030(chitin metabolic process);GO:0008061(chitin binding);GO:0050965(detection of temperature stimulus involved in sensory perception of pain)	ENOG4111Y42(Cuticular protein)	-	-	-	-	B7P321.1 PF01607.22;CBM_14;	-	-	-	-	-	-	-	-	-	-	-	-	0	0	1	0	3	1	469	80	300	0	0	0.98	0	1.4	0.43	245.63	42.55	167.74	0.33	0.61	151.97	1.37561e-19	5.2101e-21	yes	0.000204161	0.000279138
TRINITY_DN56396_c0_g1	2285	unnamed protein product [Enterobius vermicularis]	-	-	GO:0004222(metalloendopeptidase activity);GO:0016021(integral component of membrane);GO:0016486(peptide hormone processing);GO:0030659(cytoplasmic vesicle membrane)	COG3590(endothelin-converting enzyme)	NA	NA	NA	NA(NA)	C7NA80.1 PF05649.11;Peptidase_M13_N;	-	-	-	-	-	-	-	-	-	-	-	-	0	0	0	388	355	376.33	136	123	127	0	0	0	10.45	7.29	7.22	3.03	2.13	2.06	0	8.32	2.41	1.37801e-19	5.22499e-21	yes	0	0.00380726
TRINITY_DN58403_c0_g1	460	Ribosomal Protein, Small subunit [Caenorhabditis elegans]	RpS10b	40S ribosomal protein S10b OS=Drosophila melanogaster GN=RpS10b PE=1 SV=2	GO:0000028(ribosomal small subunit assembly);GO:0003723(RNA binding);GO:0003735(structural constituent of ribosome);GO:0005515(protein binding);GO:0005840(ribosome);GO:0008340(determination of adult lifespan);GO:0022627(cytosolic small ribosomal subunit)	COG5045(Ribosomal protein)	K02947	small subunit ribosomal protein S10e	-	cel03010(Ribosome)	E3LXI9.1 PF03501.13;S10_plectin;	-	-	-	-	-	-	-	-	-	-	-	-	0	0	0	98	152	150	0	0	0	0	0	0	10.72	16.52	14.64	0	0	0	0	13.96	0	1.37941e-19	5.23615e-21	yes	0	0.00638814
TRINITY_DN38594_c1_g1	791	-	-	-	-	-	-	-	-	-	-	-	-	-	-	-	-	-	-	-	-	-	-	0	0	0	2	0	0	161	188	98	0	0	0	0.1	0	0	14.37	9.42	7.14	0	0.03	10.31	1.5987e-19	6.07529e-21	yes	0	1.37281e-05
TRINITY_DN53058_c0_g1	1401	-	-	-	GO:0004185(serine-type carboxypeptidase activity);GO:0051603(proteolysis involved in cellular protein catabolic process)	-	NA	NA	NA	NA(NA)	B7QF76.1 PF00450.20;Peptidase_S10;	-	-	-	-	-	-	-	-	-	-	-	-	0	0	0	654	288.34	362	514	546	205	0	0	0	213.07	100.46	103.39	23.74	48.36	26.07	0	138.97	32.72	1.63484e-19	6.2195e-21	yes	0	0.0635931
TRINITY_DN54183_c0_g2	1281	-	-	-	-	-	-	-	-	-	-	-	-	-	-	-	-	-	-	-	-	-	-	694	275.19	48	0	0	0	0	0	0	22.55	60.6	7.86	0	0	0	0	0	0	30.34	0	0	1.78979e-19	6.81654e-21	yes	0.0187705	0
TRINITY_DN40028_c0_g2	568	-	-	-	-	-	-	-	-	-	-	-	-	-	-	-	-	-	-	-	-	-	-	767.14	91.17	197.22	0	2.02	1	0	2	1.02	483.19	65.21	177.72	0	0.23	0.08	0	1.51	0.15	242.04	0.1	0.55	1.82873e-19	6.97254e-21	yes	0.149743	4.57603e-05
TRINITY_DN34477_c1_g7	416	60S ribosomal protein L35a [Caenorhabditis elegans]	rpl-33	60S ribosomal protein L35a OS=Caenorhabditis elegans GN=rpl-33 PE=1 SV=3	GO:0002181(cytoplasmic translation);GO:0003735(structural constituent of ribosome);GO:0005622(intracellular);GO:0005840(ribosome);GO:0006412(translation);GO:0022625(cytosolic large ribosomal subunit);GO:0042273(ribosomal large subunit biogenesis)	COG2451(Ribosomal protein)	K02917	large subunit ribosomal protein L35Ae	-	cel03010(Ribosome)	H2WNR5.2 PF01247.16;Ribosomal_L35Ae;	-	-	-	-	-	-	-	-	-	-	-	-	0	0	0	95	127	167	0	0	0	0	0	0	12.2	16.26	19.2	0	0	0	0	15.89	0	1.83003e-19	6.98522e-21	yes	0	0.00727131
TRINITY_DN57506_c2_g1	9659	uncharacterized protein LOC111626457 isoform X2 [Centruroides sculpturatus]	Rnf31	E3 ubiquitin-protein ligase RNF31 OS=Mus musculus GN=Rnf31 PE=1 SV=2	GO:0000209(protein polyubiquitination);GO:0004842(ubiquitin-protein transferase activity);GO:0005575(cellular_component);GO:0008270(zinc ion binding);GO:0010286(heat acclimation);GO:0036435(K48-linked polyubiquitin modification-dependent protein binding);GO:0061630(ubiquitin protein ligase activity);GO:0070530(K63-linked polyubiquitin modification-dependent protein binding);GO:0071797(LUBAC compl…	ENOG410XS1H(RING finger) protein)	NA	NA	NA	NA(NA)	A0A067R5D9.1 PF16678.3;HOIP-UBA;	-	-	-	-	-	-	-	-	-	-	-	-	105	114	152	3886	4371	5902	3488	3370	3684	1.13	0.35	0.53	33.61	33.8	48.87	20.98	23.94	18.22	0.67	38.76	21.05	1.88676e-19	7.20969e-21	yes	0.000414509	0.0177367
TRINITY_DN51580_c1_g1	2583	monocarboxylate transporter, putative [Ixodes scapularis]	-	-	GO:0008028(monocarboxylic acid transmembrane transporter activity);GO:0016021(integral component of membrane)	-	NA	NA	NA	NA(NA)	B7PV49.1 PF07690.14;MFS_1;	-	GWHTAMML014326	99.083	981	9	0	1	981	1	981	0	1762	108	46	29	82	52	115	1160	2934	1542	1.55	0.73	0.56	1.3	0.86	1.7	14.97	41.58	20.77	0.95	1.29	25.77	1.89632e-19	7.25422e-21	yes	0.000587737	0.000590308
TRINITY_DN56578_c4_g3	383	TPA_inf: antigen-5 family member [Amblyomma variegatum]	-	-	-	-	NA	NA	NA	NA(NA)	-	-	-	-	-	-	-	-	-	-	-	-	-	734.99	365	68	0	1	2	0	1	3	142.04	111.96	23.96	0	0.2	0.27	0	0.19	0.57	92.65	0.16	0.25	1.90148e-19	7.28196e-21	yes	0.0573198	7.32165e-05
TRINITY_DN34650_c2_g1	434	cytochrome P450, putative [Ixodes scapularis]	Cyp4c3	Cytochrome P450 4c3 OS=Drosophila melanogaster GN=Cyp4c3 PE=2 SV=1	GO:0005506(iron ion binding);GO:0016705(oxidoreductase activity, acting on paired donors, with incorporation or reduction of molecular oxygen);GO:0020037(heme binding);GO:0055114(oxidation-reduction process)	COG2124(Cytochrome p450)	NA	NA	NA	NA(NA)	B7PN37.1 PF00067.20;p450;	-	-	-	-	-	-	-	-	-	-	-	-	299	549	97	2	0	5	0	0	0	44.41	92.42	20.36	0.24	0	0.54	0	0	0	52.4	0.26	0	2.00218e-19	7.67604e-21	yes	0.0324183	0.000118977
TRINITY_DN42337_c0_g1	971	-	-	-	-	-	-	-	-	-	-	-	-	-	-	-	-	-	-	-	-	-	-	99	102	104	0	0	0	0	0	0	14.43	5.63	10.49	0	0	0	0	0	0	10.18	0	0	2.05277e-19	7.87864e-21	yes	0.00629806	0
TRINITY_DN57146_c0_g2	1578	TPA_inf: hypothetical secreted protein 204 [Amblyomma variegatum]	-	-	-	-	-	-	-	-	-	-	-	-	-	-	-	-	-	-	-	-	-	0	0	0	649	192	521	288	501	372	0	0	0	14.83	5.02	46.8	10.71	12.91	10.88	0	22.22	11.5	2.08896e-19	8.02636e-21	yes	0	0.0101679
TRINITY_DN43697_c0_g3	1097	-	-	-	-	-	-	-	-	-	-	-	-	-	-	-	-	-	-	-	-	-	-	1.25	0	0	1.06	2.01	2.1	94.04	120.38	135.16	0.04	0	0	0.04	0.21	0.06	5.38	10.3	8.6	0.01	0.1	8.09	2.19165e-19	8.43015e-21	yes	6.1867e-06	4.57603e-05
TRINITY_DN43053_c1_g2	869	COLlagen [Caenorhabditis elegans]	col-12	Cuticle collagen 12 OS=Caenorhabditis elegans GN=col-12 PE=3 SV=1	GO:0005581(collagen trimer);GO:0016020(membrane);GO:0016021(integral component of membrane);GO:0042302(structural constituent of cuticle)	ENOG410XNMM(collagen, type)	K10599	pre-mRNA-processing factor 19	EC:2.3.2.27	tsp03040(Spliceosome);tsp04120(Ubiquitin mediated proteolysis)	G0MST9.1 PF01484.15;Col_cuticle_N;	-	-	-	-	-	-	-	-	-	-	-	-	0	0	0	95.39	146.33	148.2	0	0	0	0	0	0	12.3	20.83	18.06	0	0	0	0	17.06	0	2.22204e-19	8.55638e-21	yes	0	0.00780671
TRINITY_DN51971_c0_g1	645	-	-	-	-	-	-	-	-	-	-	-	-	-	-	-	-	-	-	-	-	-	-	0	1	1.02	1.02	0	1.12	131.46	188.93	82.56	0	0.09	0.11	0.08	0	0.07	10.55	16.61	8.05	0.07	0.05	11.74	2.23858e-19	8.62953e-21	yes	4.33069e-05	2.28802e-05
TRINITY_DN35692_c0_g7	1876	glucose dehydrogenase, putative [Ixodes scapularis]	Gld	Glucose dehydrogenase [FAD, quinone] OS=Drosophila melanogaster GN=Gld PE=3 SV=3	GO:0016491(oxidoreductase activity);GO:0016614(oxidoreductase activity, acting on CH-OH group of donors);GO:0034976(response to endoplasmic reticulum stress);GO:0045455(ecdysteroid metabolic process);GO:0046331(lateral inhibition);GO:0050660(flavin adenine dinucleotide binding);GO:0055114(oxidation-reduction process)	COG2303(oxidoreductase)	NA	NA	NA	NA(NA)	B7QAW0.1 PF00732.17;GMC_oxred_N;	-	GWHTAMML009779	92.875	393	28	0	127	519	52	444	3.92e-162	571	2443	839	418	20	22	26	66	33	79	39.56	15	8.63	0.38	0.41	0.43	1.02	0.55	1.24	21.06	0.41	0.94	2.31755e-19	8.94371e-21	yes	0.0130292	0.000187617
TRINITY_DN52637_c1_g1	830	-	-	-	-	-	-	-	-	-	-	-	-	-	-	-	-	-	-	-	-	-	-	20.94	14.72	18	22.57	12.99	29.04	1090.32	216.59	1419	4.07	3.45	4.43	3.6	1.71	3.21	59.3	15.14	74.29	3.98	2.84	49.58	2.35973e-19	9.11643e-21	yes	0.00246231	0.00129959
TRINITY_DN34814_c0_g1	564	fatty acid synthase, putative [Ixodes scapularis]	Fasn	Fatty acid synthase OS=Rattus norvegicus GN=Fasn PE=1 SV=3	GO:0004312(fatty acid synthase activity);GO:0004313([acyl-carrier-protein] S-acetyltransferase activity);GO:0004314([acyl-carrier-protein] S-malonyltransferase activity);GO:0004315(3-oxoacyl-[acyl-carrier-protein] synthase activity);GO:0004316(3-oxoacyl-[acyl-carrier-protein] reductase (NADPH) activity);GO:0004317(3-hydroxypalmitoyl-[acyl-carrier-protein] dehydratase activity);GO:0004319(enoyl-[a…	COG3321(synthase)	K00665	fatty acid synthase, animal type	EC:2.3.1.85	isc00061(Fatty acid biosynthesis)	B7PVK8.1 PF13602.4;ADH_zinc_N_2;	-	GWHTAMML017632	78.044	501	104	6	67	564	5167	5664	2.89e-84	311	451.15	112	159.51	7	5	4	0	0	1	39.61	10.98	18.94	0.57	0.4	0.29	0	0	0.09	23.18	0.42	0.03	2.5414e-19	9.82898e-21	yes	0.0143408	0.000192193
TRINITY_DN45823_c3_g1	918	-	-	-	-	-	-	-	-	-	-	-	GWHTAMML000707	97.211	251	7	0	1	251	553	803	5.42e-119	425	0	0	0	343.35	615.62	421.29	156.05	206	397	0	0	0	23.73	43.25	25.94	8.79	12.59	26.47	0	30.97	15.95	2.56497e-19	9.93096e-21	yes	0	0.014172
TRINITY_DN50980_c2_g6	508	40S ribosomal protein S13 [Caenorhabditis elegans]	rps-13	40S ribosomal protein S13 OS=Caenorhabditis elegans GN=rps-13 PE=3 SV=2	GO:0003735(structural constituent of ribosome);GO:0005622(intracellular);GO:0005730(nucleolus);GO:0005840(ribosome);GO:0006412(translation);GO:0022627(cytosolic small ribosomal subunit);GO:0070181(small ribosomal subunit rRNA binding)	COG0184(Forms an intersubunit bridge (bridge B4) with the 23S rRNA of the 50S subunit in the ribosome (By similarity))	K02953	small subunit ribosomal protein S13e	-	cel03010(Ribosome)	G0MLQ9.1 PF00312.20;Ribosomal_S15;	-	-	-	-	-	-	-	-	-	-	-	-	0	0	0	86	135	144	0	0	0	0	0	0	8.09	12.59	12.06	0	0	0	0	10.91	0	2.64435e-19	1.02494e-20	yes	0	0.00499245
TRINITY_DN48983_c0_g1	1642	sulfotransferase, putative [Ixodes scapularis]	STD1	3-alpha-hydroxysteroid sulfotransferase OS=Cavia porcellus GN=STD1 PE=2 SV=2	GO:0004062(aryl sulfotransferase activity);GO:0005829(cytosol);GO:0006790(sulfur compound metabolic process);GO:0008146(sulfotransferase activity);GO:0034930(1-hydroxypyrene sulfotransferase activity)	ENOG4111H56(Sulfotransferase)	NA	NA	NA	NA(NA)	B7QMH1.1 PF00685.25;Sulfotransfer_1;	-	GWHTAMML021567	95.478	951	43	0	1	951	1	951	0	1519	11	13	6	22	34	64	673	423	800	1.74	2.44	0.45	0.68	1.12	2.64	15.64	11.9	18.07	1.54	1.48	15.2	2.7612e-19	1.0714e-20	yes	0.000952752	0.000677253
TRINITY_DN57492_c1_g3	1758	dehydrogenase, putative [Ixodes scapularis]	Bdh1	D-beta-hydroxybutyrate dehydrogenase, mitochondrial OS=Mus musculus GN=Bdh1 PE=1 SV=2	GO:0016021(integral component of membrane)	ENOG410Y7FK(retinol dehydrogenase activity)	K00019	3-hydroxybutyrate dehydrogenase	EC:1.1.1.30	obi00650(Butanoate metabolism);obi00072(Synthesis and degradation of ketone bodies)	B7PYT5.1 PF00106.23;adh_short;	-	GWHTAMML014803	97.834	1154	25	0	28	1181	34	1187	0	1993	1173.64	991	780.99	42	55	35	5026	1151	5412.96	30.16	25.73	19.83	1.4	1.63	0.65	131.41	28.24	146.32	25.24	1.23	101.99	2.93903e-19	1.14163e-20	yes	0.0156152	0.000562852
TRINITY_DN49021_c0_g2	1119	cytochrome P450, putative [Ixodes scapularis]	CYP17A1	Steroid 17-alpha-hydroxylase/17,20 lyase OS=Mesocricetus auratus GN=CYP17A1 PE=2 SV=1	GO:0008395(steroid hydroxylase activity)	COG2124(Cytochrome p450)	NA	NA	NA	NA(NA)	B7QA86.1 PF00067.20;p450;	-	GWHTAMML011053	96.111	540	20	1	1	539	910	1449	0	880	4	13	3	593	548.78	565	844	663	671	0.12	0.44	0.12	27.97	24.41	23.18	32.71	23.32	20.46	0.23	25.19	25.5	2.94064e-19	1.1435e-20	yes	0.000142294	0.011527
TRINITY_DN58175_c0_g2	685	-	-	-	-	-	-	-	-	-	-	-	-	-	-	-	-	-	-	-	-	-	-	45	15	13	160	282	251	1540	1870	956	2.81	1.17	1.18	10.8	18.76	14.8	99.56	125.01	68.91	1.72	14.79	97.83	3.03236e-19	1.18128e-20	yes	0.00106411	0.00676795
TRINITY_DN50424_c1_g1	1329	-	-	-	-	-	-	-	-	-	-	-	-	-	-	-	-	-	-	-	-	-	-	0	0	0	2	4	6	191	154	124	0	0	0	0.06	0.11	0.62	4.44	9.41	4.11	0	0.26	5.99	3.03236e-19	1.18172e-20	yes	0	0.000118977
TRINITY_DN37585_c0_g3	490	-	-	-	-	-	-	-	-	-	-	-	-	-	-	-	-	-	-	-	-	-	-	0	0	3	312	354	270	13	8	7	0	0	1.54	31.33	47	30.86	2.39	1.19	1.38	0.51	36.4	1.65	3.12259e-19	1.2182e-20	yes	0.000315522	0.0166568
TRINITY_DN51167_c1_g1	1198	-	-	-	-	-	-	-	-	-	-	-	-	-	-	-	-	-	-	-	-	-	-	0	0	0	4	6.47	16.45	313.67	142.57	363.29	0	0	0	0.36	0.38	0.92	20.65	8.8	27.72	0	0.55	19.06	3.14818e-19	1.22951e-20	yes	0	0.000251682
TRINITY_DN10216_c0_g1	503	hypothetical protein FL82_04929, partial [Caenorhabditis remanei]	RPS18	40S ribosomal protein S18 OS=Argopecten irradians GN=RPS18 PE=2 SV=1	GO:0003676(nucleic acid binding);GO:0003723(RNA binding);GO:0003735(structural constituent of ribosome);GO:0005622(intracellular);GO:0005829(cytosol);GO:0005840(ribosome);GO:0006412(translation);GO:0015935(small ribosomal subunit);GO:0042254(ribosome biogenesis)	COG0099(Located at the top of the head of the 30S subunit, it contacts several helices of the 16S rRNA. In the 70S ribosome it contacts the 23S rRNA (bridge B1a) and protein L5 of the 50S subunit (bridge B1b), connecting the 2 subunits)	K02964	small subunit ribosomal protein S18e	-	cel03010(Ribosome)	E3NEN2.1 PF00416.20;Ribosomal_S13;	-	-	-	-	-	-	-	-	-	-	-	-	0	0	0	91	125	143	0	0	0	0	0	0	8.69	11.83	12.15	0	0	0	0	10.89	0	3.4717e-19	1.35732e-20	yes	0	0.0049833
TRINITY_DN43587_c1_g1	993	-	-	-	-	-	-	-	-	-	-	-	-	-	-	-	-	-	-	-	-	-	-	0	0	0	586	375	349	127	181	115	0	0	0	29.58	21.57	16.35	5.55	9.16	10.83	0	22.5	8.51	3.49319e-19	1.36719e-20	yes	0	0.0102961
TRINITY_DN44522_c1_g1	1892	cytochrome P-450, putative [Ixodes scapularis]	Cyp4v2	Cytochrome P450 4V2 OS=Mus musculus GN=Cyp4v2 PE=1 SV=1	GO:0004497(monooxygenase activity);GO:0005506(iron ion binding);GO:0010430(fatty acid omega-oxidation);GO:0016021(integral component of membrane);GO:0016705(oxidoreductase activity, acting on paired donors, with incorporation or reduction of molecular oxygen);GO:0020037(heme binding)	COG2124(Cytochrome p450)	NA	NA	NA	NA(NA)	B7PTT5.1 PF00067.20;p450;	-	-	-	-	-	-	-	-	-	-	-	-	3785.99	805	529	4	1	7	8	76	25	61.78	14.65	11.29	0.07	0.02	0.23	0.12	1.53	0.39	29.24	0.11	0.68	3.59059e-19	1.40683e-20	yes	0.0180899	5.03363e-05
TRINITY_DN38598_c0_g1	393	Major sperm protein 19/31/40/45/50/51/53/59/61/65/81/113/142 [Caenorhabditis elegans]	msp-19	Major sperm protein 19/31/40/45/50/51/53/59/61/65/81/113/142 OS=Caenorhabditis elegans GN=msp-19 PE=1 SV=2	GO:0005737(cytoplasm);GO:0005856(cytoskeleton);GO:0031143(pseudopodium);GO:0042995(cell projection)	ENOG410ZFGP(Central component in molecular interactions underlying sperm crawling. Forms an extensive filament system that extends from sperm villipoda, along the leading edge of the pseudopod)	NA	NA	NA	NA(NA)	P53019.2 PF00635.24;Motile_Sperm;	-	-	-	-	-	-	-	-	-	-	-	-	0	0	0	73	179	175	0	0	0	0	0	0	16.86	41.73	37.09	0	0	0	0	31.89	0	3.60057e-19	1.41226e-20	yes	0	0.014593
TRINITY_DN28677_c0_g1	960	-	-	-	-	-	-	-	-	-	-	-	-	-	-	-	-	-	-	-	-	-	-	0	1	0	6	10	50	573	396	433	0	0.04	0	0.24	0.4	1.79	20.28	15.1	15.9	0.01	0.81	17.09	3.67006e-19	1.44106e-20	yes	6.1867e-06	0.000370658
TRINITY_DN49965_c0_g1	3805	hypothetical protein Y032_0012g1670 [Ancylostoma ceylanicum]	-	-	-	ENOG410ZU9B(Reverse transcriptase (RNA-dependent DNA polymerase))	-	-	-	-	G6CQ85.1 PF00078.25;RVT_1;	-	-	-	-	-	-	-	-	-	-	-	-	373.59	1260.59	211	3	3	4	15	1	7	2.96	12.37	2.31	0.03	0.16	0.1	0.11	0.01	0.05	5.88	0.1	0.06	3.98368e-19	1.56588e-20	yes	0.00363778	4.57603e-05
TRINITY_DN52283_c0_g1	1079	-	-	-	-	-	-	-	-	-	-	-	GWHTAMML005512	92.273	440	25	1	158	597	131	561	5.81e-176	616	6025.18	23078.1	839.71	228.56	176.13	21.37	1.06	0	4.03	1522.99	3350.45	66.44	8.08	6.27	0.71	0.03	0	0.17	1646.63	5.02	0.07	4.05368e-19	1.5951e-20	yes	1.01872	0.00229717
TRINITY_DN43177_c0_g3	561	60S ribosomal protein L12 [Caenorhabditis elegans]	rpl-12	60S ribosomal protein L12 OS=Caenorhabditis briggsae GN=rpl-12 PE=3 SV=1	GO:0000027(ribosomal large subunit assembly);GO:0003735(structural constituent of ribosome);GO:0006412(translation);GO:0019843(rRNA binding);GO:0022625(cytosolic large ribosomal subunit)	COG0080(This protein binds directly to 23S ribosomal RNA (By similarity))	K02870	large subunit ribosomal protein L12e	-	cel03010(Ribosome)	E3M6B2.1 PF00298.17;Ribosomal_L11;	-	GWHTAMML008255	77.558	303	64	4	1	301	1	301	7.48e-45	180	0	0	0	93	143	144	0	0	0	0	0	0	7.58	11.53	10.42	0	0	0	0	9.84	0	4.0665e-19	1.60186e-20	yes	0	0.00450281
TRINITY_DN50617_c1_g2	3131	hypothetical protein IscW_ISCW012983 [Ixodes scapularis]	-	-	GO:0006801(superoxide metabolic process);GO:0046872(metal ion binding)	ENOG410XSVY(Copper/zinc superoxide dismutase (SODC))	-	-	-	-	K1QMK9.1 PF00080.18;Sod_Cu;	-	GWHTAMML011083	97.703	1567	36	0	150	1716	249	1815	0	2695	2671.84	649.58	876.47	62.51	81.7	64.34	28.17	62.68	31.14	26.68	10.88	10.94	0.68	0.87	0.71	0.41	0.77	0.28	16.17	0.75	0.49	4.1744e-19	1.64612e-20	yes	0.0100039	0.000343202
TRINITY_DN45373_c2_g3	1205	-	-	-	-	-	-	-	-	-	-	-	-	-	-	-	-	-	-	-	-	-	-	0	1	0	0	1	0	102	258	86	0	0.03	0	0	0.03	0	4.12	14.56	2.99	0.01	0.01	7.22	4.31965e-19	1.70522e-20	yes	6.1867e-06	4.57603e-06
TRINITY_DN43156_c1_g1	3115	PH domain leucine-rich repeat-containing protein phosphatase 2-like [Varroa destructor]	-	-	-	COG4886(leucine Rich Repeat)	NA	NA	NA	NA(NA)	-	-	-	-	-	-	-	-	-	-	-	-	-	15	8	4	34	29	48	547	427	684	0.14	0.1	0.06	0.58	0.46	0.62	7.57	16.08	13.37	0.1	0.55	12.34	4.82889e-19	1.90828e-20	yes	6.1867e-05	0.000251682
TRINITY_DN50871_c0_g1	6413	RecName: Full=MAM and LDL-receptor class A domain-containing protein 2; AltName: Full=Skeletal organic matrix MAM and LDL-receptor 2; Short=SOM MAM and LDL-receptor 2	-	MAM and LDL-receptor class A domain-containing protein 2 (Fragment) OS=Acropora millepora PE=1 SV=1	GO:0016021(integral component of membrane)	ENOG410XPKY(MAM domain containing 4)	-	-	-	-	K1QLQ1.1 PF00629.21;MAM;	-	GWHTAMML002028	97.475	1426	36	0	1348	2773	739	2164	0	2435	2639	647	1236	16	14	21	92	275	270	28.76	10.5	15.92	0.26	0.15	0.45	1.15	5.81	4.46	18.39	0.29	3.81	4.84695e-19	1.91746e-20	yes	0.0113773	0.000132705
TRINITY_DN47277_c1_g1	539	-	-	-	-	-	-	-	-	-	-	-	-	-	-	-	-	-	-	-	-	-	-	0	0	0	2	14	6	411	362	146	0	0	0	0.17	1.2	0.46	35.93	34.11	13.69	0	0.61	27.91	4.90707e-19	1.94331e-20	yes	0	0.000279138
TRINITY_DN48035_c0_g1	1130	15-hydroxyprostaglandin dehydrogenase [NAD(+)]-like [Centruroides sculpturatus]	HPGD	15-hydroxyprostaglandin dehydrogenase [NAD(+)] OS=Macaca fascicularis GN=HPGD PE=2 SV=1	GO:0003824(catalytic activity);GO:0004957(prostaglandin E receptor activity);GO:0005737(cytoplasm);GO:0006693(prostaglandin metabolic process);GO:0007179(transforming growth factor beta receptor signaling pathway);GO:0007565(female pregnancy);GO:0007567(parturition);GO:0016404(15-hydroxyprostaglandin dehydrogenase (NAD+) activity);GO:0030728(ovulation);GO:0045786(negative regulation of cell cycle…	COG1028(Dehydrogenase reductase)	NA	NA	NA	NA(NA)	B7PPZ9.1 PF00106.23;adh_short;	-	GWHTAMML026663	97.941	777	16	0	1	777	1	777	0	1347	49	12	3	643	1426	1509	5882	3841	10236	1.48	0.4	0.12	21.5	46.79	44.44	167.74	117.98	301.42	0.67	37.58	195.71	5.1307e-19	2.03403e-20	yes	0.000414509	0.0171967
TRINITY_DN47763_c1_g3	725	Metallothionein-like protein type 2, partial [Trichinella patagoniensis]	pKIWI504	Metallothionein-like protein type 2 OS=Actinidia deliciosa GN=pKIWI504 PE=2 SV=1	GO:0005507(copper ion binding);GO:0006878(cellular copper ion homeostasis)	ENOG410Z616(metallothionein-like protein)	-	-	-	-	A9UFY1.1 PF01439.16;Metallothio_2;	-	-	-	-	-	-	-	-	-	-	-	-	0	0	0	162	82	224	0	0	0	0	0	0	9.34	4.66	11.42	0	0	0	0	8.47	0	5.24378e-19	2.08107e-20	yes	0	0.0038759
TRINITY_DN49675_c0_g2	881	-	-	-	-	-	-	-	-	-	-	-	GWHTAMML013288	81.132	159	30	0	553	711	1174	1332	4.26e-29	128	1	30	1	3	19	14	3427.58	1123.38	5527.48	0.05	1.58	0.07	0.16	0.94	0.65	149.77	53.48	252.52	0.57	0.58	151.92	5.43964e-19	2.1611e-20	yes	0.000352642	0.00026541
TRINITY_DN53710_c0_g2	1619	beta-galactosidase precursor, putative [Ixodes scapularis]	GLB1	Beta-galactosidase OS=Felis catus GN=GLB1 PE=2 SV=1	GO:0004565(beta-galactosidase activity);GO:0005773(vacuole)	COG1874(beta-galactosidase)	K12309	beta-galactosidase	EC:3.2.1.23	isc00052(Galactose metabolism);isc00600(Sphingolipid metabolism);isc00531(Glycosaminoglycan degradation);isc00604(Glycosphingolipid biosynthesis - ganglio series);isc00511(Other glycan degradation);isc04142(Lysosome)	W5KIH7.1 PF01301.17;Glyco_hydro_35;	-	GWHTAMML008461	97.812	1554	34	0	64	1617	1	1554	0	2682	1467	2922	681	152	239	390	12	23	23	31.6	62.81	19.17	3.58	5.42	8.45	0.25	0.45	0.49	37.86	5.82	0.4	5.45398e-19	2.16909e-20	yes	0.0234229	0.00266325
TRINITY_DN52394_c0_g1	893	-	-	-	-	-	-	-	-	-	-	-	-	-	-	-	-	-	-	-	-	-	-	2	4	0	5	5	5	372	230	166.62	0.09	0.38	0	0.26	0.22	0.2	17.73	13.96	8.76	0.16	0.23	13.48	5.70961e-19	2.27316e-20	yes	9.89872e-05	0.000105249
TRINITY_DN55826_c1_g2	904	-	-	-	-	-	-	-	-	-	-	-	-	-	-	-	-	-	-	-	-	-	-	84	33	24	9339	3652	6916	125	439	57	6.7	6.03	1.94	558.36	399.58	521.74	7.14	30.12	6.05	4.89	493.23	14.44	5.81148e-19	2.31617e-20	yes	0.0030253	0.225704
TRINITY_DN37134_c1_g1	833	-	-	-	-	-	-	-	-	-	-	-	-	-	-	-	-	-	-	-	-	-	-	4	6	2	7	14	7	676.2	211.84	278.45	0.19	0.32	0.12	0.34	0.78	0.33	35.81	10.16	16.11	0.21	0.48	20.69	6.0562e-19	2.41625e-20	yes	0.000129921	0.000219649
TRINITY_DN53813_c0_g1	1880	-	-	-	-	-	-	-	-	-	-	-	-	-	-	-	-	-	-	-	-	-	-	438	658	188	33	30	30	4	3	3	17.53	22.17	6.17	2.97	1.8	1.85	0.06	0.58	0.05	15.29	2.21	0.23	6.08712e-19	2.43115e-20	yes	0.00945947	0.0010113
TRINITY_DN50784_c0_g1	1533	Sec14 cytosolic factor, putative [Ixodes scapularis]	Ttpal	Alpha-tocopherol transfer protein-like OS=Mus musculus GN=Ttpal PE=1 SV=3	GO:0005215(transporter activity);GO:0005622(intracellular);GO:0006810(transport)	ENOG410XRSQ(Transfer protein)	NA	NA	NA	NA(NA)	B7PBA1.1 PF00650.18;CRAL_TRIO;	-	GWHTAMML015222	97.917	864	18	0	1	864	259	1122	0	1496	4	0	1	9	2	14	417	340	278	0.11	0	0.04	0.21	0.05	0.29	9.4	7.33	5.72	0.05	0.18	7.48	6.09312e-19	2.43612e-20	yes	3.09335e-05	8.23686e-05
TRINITY_DN43116_c2_g2	829	chorionic somatomammotropin hormone 1 precursor [Homo sapiens]	CSH1	Chorionic somatomammotropin hormone 1 OS=Homo sapiens GN=CSH1 PE=1 SV=1	GO:0005179(hormone activity);GO:0005576(extracellular region);GO:0005783(endoplasmic reticulum);GO:0031904(endosome lumen);GO:0046872(metal ion binding);GO:0060397(JAK-STAT cascade involved in growth hormone signaling pathway)	ENOG4111HU8(Plays an important role in growth control. Its major role in stimulating body growth is to stimulate the liver and other tissues to secrete IGF-1. It stimulates both the differentiation and proliferation of myoblasts. It also stimulates amino acid uptake and protein synthesis in muscle and other tissues)	K05438	growth hormone	-	hsa04630(Jak-STAT signaling pathway);hsa04151(PI3K-Akt signaling pathway);hsa04080(Neuroactive ligand-receptor interaction);hsa04060(Cytokine-cytokine receptor interaction)	A0A0D9QVC5.1 PF00103.18;Hormone_1;	-	-	-	-	-	-	-	-	-	-	-	-	0	0	0	0	0	0	92	100	118	0	0	0	0	0	0	6.47	7.26	8.36	0	0	7.36	6.16842e-19	2.46882e-20	yes	0	0
TRINITY_DN43714_c1_g3	305	vitellogenin-2 precursor [Dermacentor variabilis]	-	-	-	-	-	-	-	-	-	-	-	-	-	-	-	-	-	-	-	-	-	2323.21	110.09	162	0	1	4	0	1	0	730.06	42.72	82.89	0	0.23	0.82	0	0.31	0	285.22	0.35	0.1	6.23129e-19	2.49661e-20	yes	0.176457	0.000160161
TRINITY_DN35619_c0_g3	1045	-	-	-	-	-	-	-	-	-	-	-	-	-	-	-	-	-	-	-	-	-	-	7	1	3	397.41	337.67	487.12	682.41	508.28	400.3	1.43	0.72	1.34	18.23	23.62	17.33	25.96	22.62	44.1	1.16	19.73	30.89	6.26753e-19	2.51628e-20	yes	0.000717657	0.00902851
TRINITY_DN42823_c1_g3	1145	-	-	-	-	-	-	-	-	-	-	-	-	-	-	-	-	-	-	-	-	-	-	8.48	1	1	51.02	143.24	222.28	1234.62	1450.98	475.96	0.27	0.03	0.09	3.57	5.24	8.57	43.01	49.87	20.23	0.13	5.79	37.7	6.26753e-19	2.51789e-20	yes	8.04271e-05	0.00264952
TRINITY_DN40714_c0_g2	1326	-	-	-	-	-	-	-	-	-	-	-	-	-	-	-	-	-	-	-	-	-	-	0	3	1	6	11	5	312.21	425	158.07	0	0.4	0.1	0.72	1.29	0.46	29.34	34.37	13.84	0.17	0.82	25.85	6.26753e-19	2.51905e-20	yes	0.000105174	0.000375235
TRINITY_DN45732_c1_g2	705	-	-	-	-	-	-	-	-	-	-	-	-	-	-	-	-	-	-	-	-	-	-	0	0	0	496	190	502	51	29	29	0	0	0	53.53	18.85	47.55	7.57	5.02	4.41	0	39.98	5.67	6.29356e-19	2.53217e-20	yes	0	0.018295
TRINITY_DN54726_c0_g1	2151	-	-	-	-	-	-	-	-	-	-	-	-	-	-	-	-	-	-	-	-	-	-	7.55	1	0	21	8	9	1622	140	2541	0.11	0.02	0	1.26	0.13	0.84	34.04	6.3	47.95	0.04	0.74	29.43	6.39289e-19	2.57512e-20	yes	2.47468e-05	0.000338626
TRINITY_DN51510_c0_g1	3137	-	-	-	-	-	-	-	-	-	-	-	-	-	-	-	-	-	-	-	-	-	-	12	5	6	406	369	644.75	1032.61	453	954.93	0.11	0.07	0.07	5.94	5.27	7.17	13.79	5.02	14.86	0.08	6.13	11.22	6.39289e-19	2.57752e-20	yes	4.94936e-05	0.00280511
TRINITY_DN40411_c2_g1	1465	monocarboxylate transporter, putative [Ixodes scapularis]	-	-	GO:0008028(monocarboxylic acid transmembrane transporter activity);GO:0016021(integral component of membrane)	COG0477(major facilitator Superfamily)	NA	NA	NA	NA(NA)	B7PKR9.1 PF07690.14;MFS_1;	-	GWHTAMML015054	96.718	1158	38	0	70	1227	322	1479	0	1929	22	7	16	4	6	2	334	878	270	0.59	0.18	0.49	0.11	0.16	0.05	7.49	21.81	6.27	0.42	0.11	11.86	6.56278e-19	2.64878e-20	yes	0.000259841	5.03363e-05
TRINITY_DN36345_c4_g3	459	-	-	-	-	-	-	-	-	-	-	-	-	-	-	-	-	-	-	-	-	-	-	0	0	0	0	0	0	211	59	207	0	0	0	0	0	0	25.16	7.59	26.86	0	0	19.87	6.87129e-19	2.77619e-20	yes	0	0
TRINITY_DN52279_c1_g1	1386	-	-	-	-	-	-	-	-	-	-	-	-	-	-	-	-	-	-	-	-	-	-	8	2	7	73	138	78	848	594	501	0.24	0.06	0.35	3.43	6.3	3.11	24.95	20.98	15.49	0.22	4.28	20.47	7.54421e-19	3.05125e-20	yes	0.000136107	0.00195854
TRINITY_DN58323_c0_g1	853	-	-	-	-	-	-	-	-	-	-	-	-	-	-	-	-	-	-	-	-	-	-	32	29	3	89	98	95.91	1198.78	1155.94	1369.14	4.12	2.31	0.22	10.17	9.91	9.92	95.36	126.11	175.72	2.22	10	132.4	7.74728e-19	3.13664e-20	yes	0.00137345	0.00457603
TRINITY_DN47436_c1_g1	2068	-	-	-	-	-	-	-	-	-	-	-	-	-	-	-	-	-	-	-	-	-	-	54	75	33	59	23	51	1117	1289	841	1.26	1.48	0.98	4.53	1.58	2.23	92.5	121.27	36.14	1.24	2.78	83.3	7.78004e-19	3.15318e-20	yes	0.000767151	0.00127214
TRINITY_DN49790_c1_g3	1218	-	-	-	-	-	-	-	-	-	-	-	-	-	-	-	-	-	-	-	-	-	-	357	112	127	4	4	1	0	0	0	9.79	4.27	5.65	0.15	0.21	0.03	0	0	0	6.57	0.13	0	8.12078e-19	3.2947e-20	yes	0.00406466	5.94884e-05
TRINITY_DN58315_c0_g1	2141	-	-	-	-	-	-	-	-	-	-	-	-	-	-	-	-	-	-	-	-	-	-	1	0	0	243.65	1051.32	362.81	283.39	1265.51	1290.15	0.03	0	0	39.11	37.44	107.56	86.52	39.81	59.96	0.01	61.37	62.1	8.18256e-19	3.32322e-20	yes	6.1867e-06	0.0280831
TRINITY_DN37536_c1_g2	520	-	-	-	-	-	-	-	-	-	-	-	-	-	-	-	-	-	-	-	-	-	-	43	6	2	4135.61	4630.76	18034.5	79.56	300.37	97.55	10.83	1.75	0.74	761.61	849.63	3007.23	11.33	44.56	16.2	4.44	1539.49	24.03	8.2404e-19	3.35018e-20	yes	0.0027469	0.704475
TRINITY_DN51847_c1_g1	686	-	-	-	-	-	-	-	-	-	-	-	-	-	-	-	-	-	-	-	-	-	-	0	0	0	1	1	1	251	172	61	0	0	0	0.06	0.06	0.07	16.84	11.67	3.93	0	0.06	10.81	8.27143e-19	3.36628e-20	yes	0	2.74562e-05
TRINITY_DN55681_c0_g2	425	-	-	-	-	-	-	-	-	-	-	-	-	-	-	-	-	-	-	-	-	-	-	0	0	0	2	9	14	221	266	203	0	0	0	0.25	1.11	1.55	30.8	40.04	30.94	0	0.97	33.93	8.79824e-19	3.58439e-20	yes	0	0.000443875
TRINITY_DN40606_c0_g1	726	-	-	-	-	-	-	-	-	-	-	-	-	-	-	-	-	-	-	-	-	-	-	0	0	0	327.6	248	673.77	74	63	85	0	0	0	59.12	43.27	110.66	16.62	13.25	23.65	0	71.02	17.84	9.00439e-19	3.67216e-20	yes	0	0.032499
TRINITY_DN50339_c1_g3	236	putative legumain-like protease precursor [Dermacentor variabilis]	Lgmn	Legumain OS=Rattus norvegicus GN=Lgmn PE=1 SV=1	GO:0004197(cysteine-type endopeptidase activity);GO:0006624(vacuolar protein processing);GO:0051603(proteolysis involved in cellular protein catabolic process)	COG5206(phosphatidylinositol glycan anchor biosynthesis, class K)	K01369	legumain	EC:3.4.22.34	isc04142(Lysosome)	T1JMC8.1 PF01650.16;Peptidase_C13;	-	-	-	-	-	-	-	-	-	-	-	-	10384	5851	13263	343	565	156	9	124	49	7074.42	4098.56	10978.1	156.22	230.55	66.28	5.24	80.02	30.29	7383.69	151.02	38.52	9.03428e-19	3.68816e-20	yes	4.56807	0.0691072
TRINITY_DN54986_c0_g1	1377	secreted salivary gland peptide, putative [Ixodes scapularis]	-	-	-	-	-	-	-	-	-	-	GWHTAMML021705	95.735	633	27	0	109	741	1	633	0	1020	2478.64	1495.08	409.16	4.26	3	11.78	203.37	86.2	307.1	69.7	44.62	22.23	0.15	0.08	0.46	7.2	3.55	12.17	45.52	0.23	7.64	9.10885e-19	3.72244e-20	yes	0.0281619	0.000105249
TRINITY_DN56109_c0_g3	274	-	-	-	-	-	-	-	-	-	-	-	-	-	-	-	-	-	-	-	-	-	-	0	1	27	9	24	11	2809	1194	2812	0	0.46	15.9	2.52	6.82	2.83	1018.75	468.1	1134.72	5.45	4.06	873.86	9.5034e-19	3.88768e-20	yes	0.00337175	0.00185787
TRINITY_DN55557_c0_g1	4044	uncharacterized threonine-rich GPI-anchored glycoprotein PJ4664.02-like, partial [Limulus polyphemus]	-	-	-	ENOG410XQFF(calcium ion binding)	-	-	-	-	T1KBY9.1 PF01390.18;SEA;	-	-	-	-	-	-	-	-	-	-	-	-	774	476	167	167	151	136	5291	3507	6058	5.53	4.72	1.46	2.17	2.98	1.39	49.69	51.45	65.06	3.9	2.18	55.4	9.54889e-19	3.91031e-20	yes	0.00241281	0.000997575
TRINITY_DN44744_c0_g1	1317	-	-	-	-	-	-	-	-	-	-	-	-	-	-	-	-	-	-	-	-	-	-	0	0	0	0	0	0	157	49	140	0	0	0	0	0	0	5.52	5.82	10.77	0	0	7.37	9.64269e-19	3.95279e-20	yes	0	0
TRINITY_DN18767_c0_g1	360	-	-	-	-	-	-	-	-	-	-	-	-	-	-	-	-	-	-	-	-	-	-	2	0	0	647	381	522	170	139	321	0.44	0	0	106.67	62.93	77.5	33.47	29.59	69.73	0.15	82.37	44.26	9.79475e-19	4.01925e-20	yes	9.28005e-05	0.0376928
TRINITY_DN51340_c0_g1	2188	adiponectin receptor, putative [Ixodes scapularis]	PAQR3	Progestin and adipoQ receptor family member 3 OS=Homo sapiens GN=PAQR3 PE=1 SV=2	NA(NA)	COG1272(Channel protein (Hemolysin III family)	K07297	adiponectin receptor	-	rss04152(AMPK signaling pathway);rss04920(Adipocytokine signaling pathway);rss04211(Longevity regulating pathway - mammal);rss04932(Non-alcoholic fatty liver disease (NAFLD))	B7PAY3.1 PF03006.18;HlyIII;	-	-	-	-	-	-	-	-	-	-	-	-	456	304	273	94	139	113	2945	1373	3710	6.18	4.58	4.71	1.5	2.18	1.58	38.27	19.18	48.94	5.16	1.75	35.46	1.00705e-18	4.13664e-20	yes	0.00319234	0.000800805
TRINITY_DN52769_c0_g1	916	-	-	-	-	-	-	-	-	-	-	-	-	-	-	-	-	-	-	-	-	-	-	0	0	0	473	295	331	198	357	670	0	0	0	24.6	17.37	17.05	9.32	16.9	53.08	0	19.67	26.43	1.01992e-18	4.19381e-20	yes	0	0.00900105
TRINITY_DN57545_c2_g1	745	-	-	-	-	-	-	-	-	-	-	-	-	-	-	-	-	-	-	-	-	-	-	0	2	0	1	0	0	195	78	121	0	0.12	0	0.06	0	0	9.93	4.28	10.32	0.04	0.02	8.18	1.02636e-18	4.22461e-20	yes	2.47468e-05	9.15206e-06
TRINITY_DN58814_c0_g1	464	Ribosomal Protein, Small subunit [Caenorhabditis elegans]	RPS24	40S ribosomal protein S24 OS=Bos taurus GN=RPS24 PE=2 SV=2	GO:0000462(maturation of SSU-rRNA from tricistronic rRNA transcript (SSU-rRNA, 5.8S rRNA, LSU-rRNA));GO:0003735(structural constituent of ribosome);GO:0005622(intracellular);GO:0005840(ribosome);GO:0006412(translation);GO:0022627(cytosolic small ribosomal subunit)	COG2004(40S ribosomal protein S24)	K02974	small subunit ribosomal protein S24e	-	cel03010(Ribosome)	E3MYB5.1 PF01282.17;Ribosomal_S24e;	-	-	-	-	-	-	-	-	-	-	-	-	0	0	0	75	131	152	0	0	0	0	0	0	8.09	14.04	14.63	0	0	0	0	12.25	0	1.07874e-18	4.44476e-20	yes	0	0.00560564
TRINITY_DN43760_c0_g1	2786	-	-	-	-	-	-	-	-	-	-	-	-	-	-	-	-	-	-	-	-	-	-	1173	21693	701	14	23	28	59	38	48	48.62	644.52	60.92	1.37	2.08	2.39	5.81	3.02	4.75	251.35	1.95	4.53	1.11457e-18	4.5971e-20	yes	0.155503	0.000892326
TRINITY_DN40464_c0_g2	321	-	-	-	-	-	-	-	-	-	-	-	-	-	-	-	-	-	-	-	-	-	-	0	0	0	1	1	4	183	120	102	0	0	0	0.2	0.22	0.74	47.3	33.46	29.52	0	0.39	36.76	1.16427e-18	4.80699e-20	yes	0	0.000178465
TRINITY_DN58298_c3_g2	6894	hypothetical protein IscW_ISCW003619 [Ixodes scapularis]	-	-	-	-	-	-	-	-	-	-	-	-	-	-	-	-	-	-	-	-	-	9900	3927	2252	73	45	37	7486	3233	6388	38.89	17.01	11.16	0.35	0.21	0.16	28.14	13.09	24.38	22.35	0.24	21.87	1.21362e-18	5.01586e-20	yes	0.0138273	0.000109825
TRINITY_DN54681_c0_g2	255	-	-	-	-	-	-	-	-	-	-	-	-	-	-	-	-	-	-	-	-	-	-	2448	1110	423	0	0	0	0	18	0	1259.94	608.18	294.39	0	0	0	0	9.25	0	720.84	0	3.08	1.22861e-18	5.08297e-20	yes	0.445962	0
TRINITY_DN35410_c1_g1	812	glutathione S-transferase, putative [Ixodes scapularis]	-	Glutathione S-transferase OS=Mesocricetus auratus PE=2 SV=2	GO:0004364(glutathione transferase activity);GO:0008152(metabolic process);GO:0016740(transferase activity)	ENOG4111VAU(glutathione Stransferase)	K00799	glutathione S-transferase	EC:2.5.1.18	isc00480(Glutathione metabolism);isc00980(Metabolism of xenobiotics by cytochrome P450);isc00982(Drug metabolism - cytochrome P450);isc00983(Drug metabolism - other enzymes)	B7PXG9.1 PF02798.18;GST_N;	-	GWHTAMML013598	96.833	663	21	0	118	780	1	663	0	1109	2153	430	619	13	20	42	21	20	44	103.6	22.94	87.06	1.01	1.22	2.79	1.41	1.29	3.33	71.2	1.67	2.01	1.2599e-18	5.21773e-20	yes	0.0440493	0.000764197
TRINITY_DN56605_c0_g1	786	-	-	-	-	-	-	-	-	-	-	-	-	-	-	-	-	-	-	-	-	-	-	108	93.4	66	0	0	0	0	0	0	14.7	11.65	12.25	0	0	0	0	0	0	12.87	0	0	1.26308e-18	5.23623e-20	yes	0.00796229	0
TRINITY_DN52544_c0_g1	1564	peritrophin A, putative [Ixodes scapularis]	-	-	GO:0005615(extracellular space);GO:0006030(chitin metabolic process);GO:0008061(chitin binding);GO:0032504(multicellular organism reproduction)	ENOG410ZT83(Chitin binding Peritrophin-A domain)	-	-	-	-	B7QE81.1 PF01607.22;CBM_14;	-	-	-	-	-	-	-	-	-	-	-	-	724	804	177	90	123	78	4203	3758	6687.72	41.43	49.93	7.68	3.21	3.79	5.85	406.94	111.22	233.65	33.01	4.28	250.6	1.28172e-18	5.31889e-20	yes	0.0204223	0.00195854
TRINITY_DN39343_c0_g3	1394	-	-	-	-	-	-	-	-	-	-	-	-	-	-	-	-	-	-	-	-	-	-	5.04	5.93	2.2	2.1	4.03	1.4	167.62	345.11	205.32	0.55	0.27	0.19	0.09	0.28	0.05	6.91	11.66	7.65	0.34	0.14	8.74	1.29349e-18	5.3732e-20	yes	0.000210348	6.40644e-05
TRINITY_DN58289_c6_g1	495	hemelipoglycoprotein precursor [Dermacentor variabilis]	-	-	-	ENOG4111T2D(Lipoprotein amino terminal region)	-	-	-	-	B7Q407.1 PF01347.20;Vitellogenin_N;	-	GWHTAMML008514	97.204	465	13	0	1	465	1	465	0	787	29449	8961.52	8861.3	0	1	17	6	60	1	4160.68	1699.02	1424.3	0	0.1	1.57	0.91	8.21	0.11	2428	0.56	3.08	1.36453e-18	5.67405e-20	yes	1.50213	0.000256258
TRINITY_DN58485_c0_g1	549	Ribosomal Protein, Small subunit [Caenorhabditis elegans]	RPS20	40S ribosomal protein S20 OS=Bos taurus GN=RPS20 PE=3 SV=1	GO:0002181(cytoplasmic translation);GO:0003735(structural constituent of ribosome);GO:0005840(ribosome);GO:0006412(translation);GO:0015935(small ribosomal subunit);GO:0022627(cytosolic small ribosomal subunit)	COG0051(tRNA binding)	K02969	small subunit ribosomal protein S20e	-	cel03010(Ribosome)	H2VTF9.1 PF00338.20;Ribosomal_S10;	-	GWHTAMML005783	77.239	268	59	2	87	352	91	358	8.77e-38	156	0	0	0	80	146	148	0	0	0	0	0	0	6.72	12.14	11.05	0	0	0	0	9.97	0	1.36887e-18	5.69786e-20	yes	0	0.0045623
TRINITY_DN46705_c1_g2	1263	neuroendocrine protein 7B2 precursor [Dermacentor variabilis]	SCG5	Neuroendocrine protein 7B2 OS=Homo sapiens GN=SCG5 PE=1 SV=2	GO:0007218(neuropeptide signaling pathway);GO:0010952(positive regulation of peptidase activity);GO:0016504(peptidase activator activity);GO:0030141(secretory granule);GO:0045862(positive regulation of proteolysis)	ENOG410ZRXV(secretogranin V (7B2 protein))	-	-	-	-	T1KWY2.1 PF05281.9;Secretogranin_V;	"CS_pos": "Cleavage site between pos. 19 and 20: TRS-FT. Probability: 0.4664",	-	-	-	-	-	-	-	-	-	-	-	13	6	17	641	795	822	958	733	516	0.42	0.23	0.58	30.27	52.27	51.57	30.03	30.51	36.61	0.41	44.7	32.38	1.38487e-18	5.7703e-20	yes	0.000253655	0.0204549
TRINITY_DN50466_c2_g1	1071	-	-	-	-	-	-	-	-	-	-	-	-	-	-	-	-	-	-	-	-	-	-	86	128	14	40	34	23	2378	1209	1891	2.79	4.6	0.59	1.42	1.19	0.72	72.72	39.82	59.79	2.66	1.11	57.44	1.40921e-18	5.87765e-20	yes	0.00164566	0.000507939
TRINITY_DN3540_c0_g1	349	Ribosomal Protein, Large subunit [Caenorhabditis elegans]	rpl3401	60S ribosomal protein L34-A OS=Schizosaccharomyces pombe (strain 972 / ATCC 24843) GN=rpl3401 PE=3 SV=1	GO:0003723(RNA binding);GO:0003735(structural constituent of ribosome);GO:0006412(translation);GO:0022625(cytosolic large ribosomal subunit);GO:0042254(ribosome biogenesis)	COG2174((ribosomal) protein)	K02915	large subunit ribosomal protein L34e	-	cel03010(Ribosome)	E3MT03.1 PF01199.16;Ribosomal_L34e;	-	-	-	-	-	-	-	-	-	-	-	-	0	0	0	86	121	155	0	0	0	0	0	0	15	21.17	24.39	0	0	0	0	20.19	0	1.4107e-18	5.8898e-20	yes	0	0.00923901
TRINITY_DN59415_c0_g1	413	40S ribosomal protein S30 [Caenorhabditis elegans]	RPS30A	40S ribosomal protein S30 OS=Arabidopsis thaliana GN=RPS30A PE=3 SV=3	GO:0003735(structural constituent of ribosome);GO:0005622(intracellular);GO:0005840(ribosome);GO:0006412(translation)	ENOG41123KC(40s ribosomal protein s30)	K02983	small subunit ribosomal protein S30e	-	cel03010(Ribosome)	Q18231.1 PF00240.21;ubiquitin;	-	-	-	-	-	-	-	-	-	-	-	-	0	0	0	88	122	127	0	0	0	0	0	0	11.44	15.81	14.78	0	0	0	0	14.01	0	1.41394e-18	5.90929e-20	yes	0	0.00641102
TRINITY_DN52312_c0_g1	2329	-	-	-	-	-	-	-	-	-	-	-	-	-	-	-	-	-	-	-	-	-	-	0	0	0	2	15	8.25	457	116.16	511	0	0	0	0.03	0.57	0.42	7.22	1.86	15.99	0	0.34	8.36	1.45123e-18	6.07125e-20	yes	0	0.000155585
TRINITY_DN56598_c0_g1	1368	-	-	-	-	-	-	-	-	-	-	-	-	-	-	-	-	-	-	-	-	-	-	13	2	16	19	8	12	514	470	599	0.31	0.06	0.64	0.55	0.21	0.3	11.59	11.65	13.98	0.34	0.35	12.41	1.47399e-18	6.17269e-20	yes	0.000210348	0.000160161
TRINITY_DN40734_c0_g6	539	-	-	-	-	-	-	-	-	-	-	-	-	-	-	-	-	-	-	-	-	-	-	0	0	0	0	0	0	242	95	73	0	0	0	0	0	0	21.15	8.95	6.85	0	0	12.32	1.48859e-18	6.2401e-20	yes	0	0
TRINITY_DN56181_c0_g5	258	-	-	-	-	-	-	-	-	-	-	-	-	-	-	-	-	-	-	-	-	-	-	0	0	1	0	1	0	225	196	51	0	0	0.67	0	0.32	0	94.32	88.83	23.86	0.22	0.11	69	1.51932e-18	6.37531e-20	yes	0.000136107	5.03363e-05
TRINITY_DN44944_c0_g1	869	-	-	-	-	-	-	-	-	-	-	-	-	-	-	-	-	-	-	-	-	-	-	0	0	0	651	175	381	11	25	27	0	0	0	32.03	9.77	16.44	4.27	5.66	2.96	0	19.41	4.3	1.52572e-18	6.4086e-20	yes	0	0.00888208
TRINITY_DN47505_c1_g1	1453	-	-	-	-	-	-	-	-	-	-	-	GWHTAMML006026	94.498	418	20	1	397	814	418	832	0	641	200	213	328	0	6	0	0	0	0	6.62	5.17	9.23	0	0.15	0	0	0	0	7.01	0.05	0	1.62813e-18	6.84562e-20	yes	0.00433688	2.28802e-05
TRINITY_DN51998_c0_g2	2638	-	-	-	-	-	-	-	-	-	-	-	-	-	-	-	-	-	-	-	-	-	-	39.75	34.32	26	744.91	672.82	585	2121.08	1549.26	967.75	0.44	0.51	0.37	11.36	10.01	7.37	24.08	18.07	11.59	0.44	9.58	17.91	1.66707e-18	7.01635e-20	yes	0.000272215	0.00438384
TRINITY_DN59185_c0_g1	622	cytochrome c oxidase subunit II (mitochondrion) [Acanthopagrus schlegelii]	mt-co2	Cytochrome c oxidase subunit 2 OS=Gadus morhua GN=mt-co2 PE=3 SV=1	GO:0045277(respiratory chain complex IV)	COG1622(Subunits I and II form the functional core of the enzyme complex. Electrons originating in cytochrome c are transferred via heme a and Cu(A) to the binuclear center formed by heme a3 and Cu(B) (By similarity))	K02261	cytochrome c oxidase subunit 2	-	ola00190(Oxidative phosphorylation);ola04260(Cardiac muscle contraction)	Q8HLX2.1 PF00116.18;COX2;	-	-	-	-	-	-	-	-	-	-	-	-	0	0	0	106	143	102	0	0	0	0	0	0	7.48	9.97	6.38	0	0	0	0	7.94	0	1.73499e-18	7.30954e-20	yes	0	0.00363337
TRINITY_DN54386_c0_g1	3422	scavenger receptor class B, member, putative [Ixodes scapularis]	Scarb2	Lysosome membrane protein 2 OS=Rattus norvegicus GN=Scarb2 PE=1 SV=2	GO:0005765(lysosomal membrane);GO:0005925(focal adhesion);GO:0006622(protein targeting to lysosome);GO:0016021(integral component of membrane);GO:0019899(enzyme binding);GO:0043202(lysosomal lumen);GO:0070062(extracellular exosome)	ENOG410XS17(scavenger receptor class B, member)	K12384	lysosome membrane protein 2	-	isc04142(Lysosome)	B7PD82.1 PF01130.19;CD36;	-	-	-	-	-	-	-	-	-	-	-	-	83	75	112	67.51	74	73.82	1810.31	805	1112	0.69	0.68	1.2	1	1.34	0.96	14.98	7.33	9.12	0.86	1.1	10.48	1.74558e-18	7.3637e-20	yes	0.000532056	0.000503363
TRINITY_DN49929_c0_g1	1374	cuticular protein, partial [Haemaphysalis longicornis]	-	-	GO:0005615(extracellular space)	-	-	-	-	-	B7PPI1.1 PF00379.21;Chitin_bind_4;	-	GWHTAMML023071	98.039	357	7	0	43	399	10	366	8.18e-178	621	66	10	2	7520.76	11908.5	11555.9	43138	15314.5	46392.8	2.26	0.26	0.1	304.16	463.6	406.97	1591.71	592.2	1814.34	0.87	391.58	1332.75	1.74558e-18	7.36886e-20	yes	0.000538243	0.179188
TRINITY_DN45533_c0_g2	237	-	-	-	-	-	-	-	-	-	-	-	-	-	-	-	-	-	-	-	-	-	-	208	219	166	4	6	6	1	5	2	115.69	141.42	134.82	1.53	2.33	2.12	0.51	2.78	1.15	130.64	1.99	1.48	1.75458e-18	7.41422e-20	yes	0.0808231	0.00091063
TRINITY_DN50954_c0_g1	2010	-	-	-	-	-	-	-	-	-	-	-	-	-	-	-	-	-	-	-	-	-	-	3	3	2	46	17	157	995	1111	486	0.44	0.51	1.29	4.84	1.44	6.6	14.98	21.6	7.77	0.75	4.29	14.78	1.79296e-18	7.58399e-20	yes	0.000464003	0.00196312
TRINITY_DN41173_c1_g1	1043	-	-	-	-	-	-	-	-	-	-	-	-	-	-	-	-	-	-	-	-	-	-	19	17	21	8	9	11.01	682.21	197	609.47	0.64	0.67	0.94	0.29	0.39	0.47	23.09	7.24	22.05	0.75	0.38	17.46	1.92483e-18	8.14989e-20	yes	0.000464003	0.000173889
TRINITY_DN29184_c0_g1	435	hypothetical protein FL82_17834, partial [Caenorhabditis remanei]	rps-17	40S ribosomal protein S17 OS=Caenorhabditis elegans GN=rps-17 PE=3 SV=2	GO:0000028(ribosomal small subunit assembly);GO:0003735(structural constituent of ribosome);GO:0005622(intracellular);GO:0005840(ribosome);GO:0006412(translation);GO:0022627(cytosolic small ribosomal subunit)	COG1383(Ribosomal protein)	K02962	small subunit ribosomal protein S17e	-	cel03010(Ribosome)	H2W6R8.1 PF00833.16;Ribosomal_S17e;	-	-	-	-	-	-	-	-	-	-	-	-	0	0	0	78	145	135	0	0	0	0	0	0	9.32	17.24	14.41	0	0	0	0	13.66	0	1.97339e-18	8.36379e-20	yes	0	0.00625086
TRINITY_DN32999_c0_g1	757	-	-	-	-	-	-	-	-	-	-	-	-	-	-	-	-	-	-	-	-	-	-	25	12	2	18	42	78	795	880	1659	1.33	0.71	0.14	0.98	2.25	3.76	39.49	47.09	86.32	0.73	2.33	57.63	2.04873e-18	8.69173e-20	yes	0.000451629	0.00106622
TRINITY_DN10555_c0_g1	515	ribosomal protein L29, partial [Wuchereria bancrofti]	RPL29A	60S ribosomal protein L29-1 OS=Arabidopsis thaliana GN=RPL29A PE=1 SV=1	GO:0002181(cytoplasmic translation);GO:0003735(structural constituent of ribosome);GO:0022625(cytosolic large ribosomal subunit)	ENOG4112428(ribosomal protein l29)	K02905	large subunit ribosomal protein L29e	-	bmy03010(Ribosome)	G4ZRT1.1 PF01779.15;Ribosomal_L29e;	-	-	-	-	-	-	-	-	-	-	-	-	0	0	0	0	0	0	72	99	156	0	0	0	0	0	0	6.85	10.16	16	0	0	11	2.0955e-18	8.89898e-20	yes	0	0
TRINITY_DN49146_c0_g1	1044	-	-	-	-	-	-	-	-	-	-	-	-	-	-	-	-	-	-	-	-	-	-	1024	576	503	4	8	11	22	85	24	48.65	67.28	45.26	0.53	0.85	1.3	2.05	11.95	1.23	53.73	0.89	5.08	2.1196e-18	9.01026e-20	yes	0.0332412	0.000407267
TRINITY_DN53619_c0_g5	208	-	-	-	-	-	-	-	-	-	-	-	-	-	-	-	-	-	-	-	-	-	-	2332	1144	1115	198	178	202	65	29	77	1756.85	998.9	1188.95	101.42	92.05	95.81	45.9	22.13	60.18	1314.9	96.43	42.74	2.23057e-18	9.4914e-20	yes	0.813489	0.0441267
TRINITY_DN46158_c0_g2	362	-	-	-	-	-	-	-	-	-	-	-	-	-	-	-	-	-	-	-	-	-	-	647.7	25146.9	69.23	0	0	0	0	0	0	141.02	6304.42	22.04	0	0	0	0	0	0	2155.83	0	0	2.40773e-18	1.02554e-19	yes	1.33375	0
TRINITY_DN58448_c0_g1	769	cytochrome c oxidase subunit III (mitochondrion) [Acanthopagrus schlegelii]	mt-co3	Cytochrome c oxidase subunit 3 OS=Carassius auratus GN=mt-co3 PE=2 SV=2	GO:0045277(respiratory chain complex IV)	COG1845(Cytochrome C Oxidase, Subunit III)	K02262	cytochrome c oxidase subunit 3	-	ola00190(Oxidative phosphorylation);ola04260(Cardiac muscle contraction)	Q4JQI1.1 PF00510.16;COX3;	-	-	-	-	-	-	-	-	-	-	-	-	0	0	0	110	155	92	0	0	0	0	0	0	5.88	8.15	4.34	0	0	0	0	6.12	0	2.48078e-18	1.05769e-19	yes	0	0.00280053
TRINITY_DN45958_c0_g1	911	-	-	-	-	-	-	-	-	-	-	-	-	-	-	-	-	-	-	-	-	-	-	1	1	0	2	3	9	159	206	164	0.04	0.05	0	0.09	0.13	0.35	6.1	8.62	6.63	0.03	0.19	7.12	2.56992e-18	1.09678e-19	yes	1.85601e-05	8.69446e-05
TRINITY_DN45973_c0_g1	1905	-	-	-	-	-	-	-	-	-	-	-	-	-	-	-	-	-	-	-	-	-	-	1	2	6	218	257	275	734	543	385	0.02	0.08	0.18	4.46	6.23	5.34	13.08	8.84	7.47	0.09	5.34	9.8	2.57735e-18	1.10104e-19	yes	5.56803e-05	0.0024436
TRINITY_DN47157_c0_g1	3224	sodium-coupled monocarboxylate transporter 1-like [Centruroides sculpturatus]	CG32669	Putative sodium-dependent multivitamin transporter OS=Drosophila melanogaster GN=CG32669 PE=2 SV=1	GO:0005215(transporter activity);GO:0016020(membrane);GO:0055085(transmembrane transport)	COG0591(symporter)	NA	NA	NA	NA(NA)	B7Q2Z1.1 PF00474.15;SSF;	-	-	-	-	-	-	-	-	-	-	-	-	1	1	3	103	131.13	234.23	1096.43	323.83	446.33	0.01	0.01	0.03	2.78	2.63	3.61	15.72	4.08	5.97	0.02	3.01	8.59	2.60254e-18	1.1129e-19	yes	1.23734e-05	0.00137739
TRINITY_DN51383_c1_g2	4345	gag-pro-pol polyprotein [Mus musculus]	pol	Pol polyprotein OS=AKV murine leukemia virus GN=pol PE=3 SV=2	GO:0042802(identical protein binding)	COG2801(Retrotransposon protein)	NA	NA	NA	NA(NA)	P10404.3 PF00429.17;TLV_coat;	-	-	-	-	-	-	-	-	-	-	-	-	0	0	0	107.66	2171	1627	74.29	106.15	150.03	0	0	0	7.62	32.38	21.02	5.73	9.33	13.46	0	20.34	9.51	2.61564e-18	1.1196e-19	yes	0	0.00930765
TRINITY_DN47204_c0_g1	596	-	-	-	-	-	-	-	-	-	-	-	-	-	-	-	-	-	-	-	-	-	-	5052.15	366.69	27	0	0	0	0	0	0	1761.97	81.9	14.44	0	0	0	0	0	0	619.44	0	0	2.74118e-18	1.17449e-19	yes	0.383229	0
TRINITY_DN37469_c0_g1	622	-	-	-	-	-	-	-	-	-	-	-	-	-	-	-	-	-	-	-	-	-	-	0	1	0	1	1	0	156	70	93	0	0.17	0	0.12	0.08	0	14.35	6.95	8.82	0.06	0.07	10.04	2.76068e-18	1.18401e-19	yes	3.71202e-05	3.20322e-05
TRINITY_DN49321_c1_g1	1618	-	-	-	-	-	-	-	-	-	-	-	-	-	-	-	-	-	-	-	-	-	-	199	45	147	0	0	0	0	0	0	9.31	1.33	3.62	0	0	0	0	0	0	4.75	0	0	2.8265e-18	1.21343e-19	yes	0.00293868	0
TRINITY_DN49744_c0_g1	969	-	-	-	-	-	-	-	-	-	-	-	-	-	-	-	-	-	-	-	-	-	-	134	196	49	0	0	0	0	1	0	5.42	9.98	2.89	0	0	0	0	0.05	0	6.1	0	0.02	3.07046e-18	1.31946e-19	yes	0.00377389	0
TRINITY_DN45447_c1_g1	1418	-	-	-	-	-	-	-	-	-	-	-	-	-	-	-	-	-	-	-	-	-	-	151	1786.71	204.03	3.02	0	2.02	4	0	3	4.69	47.67	8.52	0.08	0	0.05	0.12	0	0.09	20.29	0.04	0.07	3.19343e-18	1.37365e-19	yes	0.0125528	1.83041e-05
TRINITY_DN1374_c0_g1	618	40S ribosomal protein S25 [Pseudomyrmex gracilis]	RPS25D	40S ribosomal protein S25-3 OS=Arabidopsis thaliana GN=RPS25D PE=3 SV=2	GO:0003735(structural constituent of ribosome);GO:0005737(cytoplasm);GO:0005794(Golgi apparatus);GO:0005840(ribosome);GO:0006412(translation);GO:0022627(cytosolic small ribosomal subunit)	-	K02975	small subunit ribosomal protein S25e	-	pgc03010(Ribosome)	G4ZFB3.1 PF03297.13;Ribosomal_S25;	-	-	-	-	-	-	-	-	-	-	-	-	0	0	0	0	0	0	72	99	134	0	0	0	0	0	0	4.94	7.32	9.76	0	0	7.34	3.22823e-18	1.38998e-19	yes	0	0
TRINITY_DN53062_c0_g4	1939	-	-	-	-	-	-	-	-	-	-	-	-	-	-	-	-	-	-	-	-	-	-	863.9	670	633	80.6	88.62	126.13	31	16	15	13.46	11.53	12.57	1.47	1.58	2.02	0.46	0.26	0.23	12.52	1.69	0.32	3.29813e-18	1.42146e-19	yes	0.00774575	0.000773349
TRINITY_DN52851_c1_g1	468	-	-	-	-	-	-	-	-	-	-	-	-	-	-	-	-	-	-	-	-	-	-	201	194	44	0	0	0	0	0	1	25.96	35.43	7.83	0	0	0	0	0	0.13	23.07	0	0.04	3.39495e-18	1.46462e-19	yes	0.0142727	0
TRINITY_DN53941_c2_g7	997	beta-glucocerebrosidase, putative [Ixodes scapularis]	GBA	Glucosylceramidase OS=Sus scrofa GN=GBA PE=3 SV=1	GO:0004348(glucosylceramidase activity);GO:0005102(receptor binding);GO:0005765(lysosomal membrane);GO:0005975(carbohydrate metabolic process);GO:0006680(glucosylceramide catabolic process);GO:0009267(cellular response to starvation);GO:0016239(positive regulation of macroautophagy);GO:0023021(termination of signal transduction);GO:0032434(regulation of proteasomal ubiquitin-dependent protein cat…	COG5520(glucosylceramidase activity)	K01201	glucosylceramidase	EC:3.2.1.45	isc00600(Sphingolipid metabolism);isc00511(Other glycan degradation);isc04142(Lysosome)	B7PK21.1 PF02055.14;Glyco_hydro_30;	-	GWHTAMML010835	98.992	595	6	0	1	595	151	745	0	1066	835.45	1348.95	574.83	20.93	47.27	110.45	20.63	23.84	16.13	61.97	106.69	56.87	0.81	3.12	6.66	0.69	1.71	1.03	75.18	3.53	1.14	3.64468e-18	1.5739e-19	yes	0.0465116	0.00161534
TRINITY_DN36836_c0_g1	1516	-	-	-	-	-	-	-	-	-	-	-	-	-	-	-	-	-	-	-	-	-	-	209	202	75	3	2	0	0	0	0	11.79	9.98	7.71	0.48	0.05	0	0	0	0	9.83	0.18	0	3.86871e-18	1.67227e-19	yes	0.00608153	8.23686e-05
TRINITY_DN28566_c0_g1	316	hypothetical protein IscW_ISCW004626 [Ixodes scapularis]	-	-	-	-	-	-	-	-	-	-	-	-	-	-	-	-	-	-	-	-	-	761.59	297	30	0	0	1	0	0	0	221.59	100.28	12.96	0	0	0.19	0	0	0	111.61	0.06	0	3.9548e-18	1.71115e-19	yes	0.0690498	2.74562e-05
TRINITY_DN51626_c0_g1	958	lysophospholipase, putative [Ixodes scapularis]	Mgll	Monoglyceride lipase OS=Rattus norvegicus GN=Mgll PE=1 SV=1	GO:0006629(lipid metabolic process);GO:0009966(regulation of signal transduction);GO:0016020(membrane);GO:0047372(acylglycerol lipase activity)	COG2267(alpha beta hydrolase fold)	K01054	acylglycerol lipase	EC:3.1.1.23	isc00561(Glycerolipid metabolism)	B7PAS9.1 PF12146.6;Hydrolase_4;	-	-	-	-	-	-	-	-	-	-	-	-	3213	1352	1618	69	190	305	64	81	45	121.5	57.62	80.98	2.81	7.6	10.95	2.31	3.1	1.95	86.7	7.12	2.45	4.28317e-18	1.85503e-19	yes	0.0536387	0.00325813
TRINITY_DN44315_c0_g3	1264	-	-	-	-	-	-	-	-	-	-	-	-	-	-	-	-	-	-	-	-	-	-	0	0	0	7	6	5.5	183	102	152	0	0	0	0.21	0.17	0.14	4.53	2.72	9.49	0	0.17	5.58	4.40086e-18	1.90786e-19	yes	0	7.77925e-05
TRINITY_DN54193_c0_g3	568	neprilysin-1-like [Centruroides sculpturatus]	-	Neprilysin-1 OS=Trittame loki PE=1 SV=1	GO:0004222(metalloendopeptidase activity);GO:0005886(plasma membrane);GO:0006508(proteolysis);GO:0008233(peptidase activity);GO:0008237(metallopeptidase activity);GO:0016020(membrane);GO:0016021(integral component of membrane);GO:0016787(hydrolase activity);GO:0046872(metal ion binding)	COG3590(endothelin-converting enzyme)	NA	NA	NA	NA(NA)	B7QFU6.1 PF05649.11;Peptidase_M13_N;	-	-	-	-	-	-	-	-	-	-	-	-	237	77	84	0	1	2	0	0	0	20.54	7.45	9.83	0	0.08	0.14	0	0	0	12.61	0.07	0	4.46879e-18	1.93919e-19	yes	0.00780143	3.20322e-05
TRINITY_DN37478_c0_g1	1291	-	-	-	-	-	-	-	-	-	-	-	-	-	-	-	-	-	-	-	-	-	-	0	0	1	2	2	7	307	116	133.06	0	0	0.03	0.06	0.06	0.2	13.83	3.78	3.86	0.01	0.11	7.16	4.58465e-18	1.99139e-19	yes	6.1867e-06	5.03363e-05
TRINITY_DN50656_c0_g3	262	-	-	-	-	-	-	-	-	-	-	-	-	-	-	-	-	-	-	-	-	-	-	0	0	0	1	12	4	245	169	337	0	0	0	0.31	3.75	1.13	98.95	73.76	151.67	0	1.73	108.13	4.60764e-18	2.00332e-19	yes	0	0.000791653
TRINITY_DN16905_c0_g2	406	Ribosomal Protein, Large subunit [Caenorhabditis elegans]	RPL14	60S ribosomal protein L14 OS=Bos taurus GN=RPL14 PE=2 SV=3	GO:0003723(RNA binding);GO:0003735(structural constituent of ribosome);GO:0005622(intracellular);GO:0005840(ribosome);GO:0006412(translation);GO:0022625(cytosolic large ribosomal subunit);GO:0042273(ribosomal large subunit biogenesis)	COG2163((ribosomal) protein)	K02875	large subunit ribosomal protein L14e	-	cel03010(Ribosome)	G0P7S4.1 PF01929.15;Ribosomal_L14e;	-	-	-	-	-	-	-	-	-	-	-	-	0	0	0	78	121	138	0	0	0	0	0	0	10.43	16.14	16.54	0	0	0	0	14.37	0	4.67431e-18	2.03428e-19	yes	0	0.00657576
TRINITY_DN55629_c1_g1	4460	high-density lipoprotein-binding protein, putative [Ixodes scapularis]	Hdlbp	Vigilin OS=Mus musculus GN=Hdlbp PE=1 SV=1	GO:0003676(nucleic acid binding);GO:0003723(RNA binding);GO:0005634(nucleus);GO:0005737(cytoplasm);GO:0005829(cytosol);GO:0006629(lipid metabolic process);GO:0006869(lipid transport);GO:0008202(steroid metabolic process);GO:0008203(cholesterol metabolic process);GO:0034364(high-density lipoprotein particle);GO:0045296(cadherin binding)	ENOG410XQFV(High density lipoprotein binding protein)	NA	NA	NA	NA(NA)	B7Q368.1 PF00013.27;KH_1;	-	-	-	-	-	-	-	-	-	-	-	-	18545	13086	13181	2509	2966	2676	806	656	930	117.31	90.29	103.53	18.97	21.94	17.81	4.83	4.26	5.69	103.71	19.57	4.93	4.75616e-18	2.0719e-19	yes	0.0641623	0.00895529
TRINITY_DN58286_c3_g1	645	-	-	-	-	-	-	-	-	-	-	-	-	-	-	-	-	-	-	-	-	-	-	2	0	11	493	523	436	889	992	626	0.14	0	1.01	33.14	34.7	25.97	56.8	68.29	42.3	0.38	31.27	55.8	4.90499e-18	2.1388e-19	yes	0.000235095	0.0143092
TRINITY_DN52717_c0_g1	1860	-	-	-	-	-	-	-	-	-	-	-	-	-	-	-	-	-	-	-	-	-	-	2197	1007	716	47	33	33	2299	1195	2534	58.57	30.09	22.42	1.51	1.94	0.71	69.89	34.56	73.44	37.03	1.39	59.3	4.90985e-18	2.14299e-19	yes	0.0229094	0.000636068
TRINITY_DN54430_c0_g1	1838	long chain fatty acid CoA ligase, putative [Ixodes scapularis]	ACSL4	Long-chain-fatty-acid--CoA ligase 4 OS=Homo sapiens GN=ACSL4 PE=1 SV=2	GO:0001676(long-chain fatty acid metabolic process);GO:0004467(long-chain fatty acid-CoA ligase activity);GO:0005737(cytoplasm);GO:0005777(peroxisome);GO:0005783(endoplasmic reticulum);GO:0006655(phosphatidylglycerol biosynthetic process);GO:0007268(chemical synaptic transmission);GO:0007399(nervous system development);GO:0007411(axon guidance);GO:0010890(positive regulation of sequestering of tr…	COG1022(Amp-dependent synthetase and ligase)	K01897	long-chain acyl-CoA synthetase	EC:6.2.1.3	isc00061(Fatty acid biosynthesis);isc00071(Fatty acid degradation);isc04146(Peroxisome)	B7PJA8.1 PF00501.26;AMP-binding;	-	GWHTAMML020746	95.714	1470	63	0	1	1470	682	2151	0	2366	2068.43	1252	753	86	173	99	39	72	42	44.9	35.39	23.78	2.23	4.15	2.44	0.84	1.67	1.15	34.69	2.94	1.22	4.91396e-18	2.14686e-19	yes	0.0214617	0.00134535
TRINITY_DN57442_c4_g1	3053	conserved hypothetical protein [Ixodes scapularis]	-	-	GO:0016747(transferase activity, transferring acyl groups other than amino-acyl groups)	ENOG410YD1T(nose resistant to fluoxetine protein 6-like)	-	-	-	-	B7Q5P4.1 PF01757.20;Acyl_transf_3;	-	GWHTAMML013310	94.203	828	48	0	1231	2058	967	1794	0	1264	2094.81	297.72	157	0	7	1	7	5	7	69.03	8.22	8.48	0	0.08	0.01	0.06	0.06	0.06	28.58	0.03	0.06	4.94616e-18	2.16301e-19	yes	0.0176816	1.37281e-05
TRINITY_DN54284_c0_g1	2013	-	-	-	-	-	-	-	-	-	-	-	-	-	-	-	-	-	-	-	-	-	-	12	7	17	530	382	586	947	901	579	1.39	0.13	0.33	11.88	10.56	16.48	46.77	17.16	22.03	0.62	12.97	28.65	4.95335e-18	2.16824e-19	yes	0.000383576	0.00593511
TRINITY_DN39339_c0_g3	922	serine protease inhibitor 3 RmS3 [Rhipicephalus microplus]	-	Serine protease inhibitor 3/4 (Fragment) OS=Lonomia obliqua PE=1 SV=1	GO:0004867(serine-type endopeptidase inhibitor activity);GO:0005615(extracellular space)	COG4826(serine-type endopeptidase inhibitor activity)	K13963	serpin B	-	oas05146(Amoebiasis)	B7QNY6.1 PF00079.18;Serpin;	-	GWHTAMML015029	96.77	774	25	0	145	918	1	774	0	1291	4249	4998	3292	124	210	319	210	395	558	176.9	224.45	196.27	5.44	9.25	13.04	8.77	16.45	22.77	199.21	9.24	16	5.1427e-18	2.25329e-19	yes	0.123245	0.00422825
TRINITY_DN49224_c0_g1	2174	salivary gland metalloprotease [Rhipicephalus microplus]	-	-	-	ENOG410XPKZ(ADAM metallopeptidase with thrombospondin type 1, motif)	-	-	-	-	B7PPE9.1 PF13688.4;Reprolysin_5;	-	GWHTAMML026669	95.495	555	19	1	55	609	907	1455	0	881	0	1	1	379	192	333	835	511	207	0	0.12	0.02	9.92	5.72	5.01	22.44	25.37	8.65	0.05	6.88	18.82	5.19242e-18	2.27726e-19	yes	3.09335e-05	0.00314831
TRINITY_DN44368_c1_g3	341	cytochrome P450, putative [Ixodes scapularis]	CYP3A10	Lithocholate 6-beta-hydroxylase OS=Mesocricetus auratus GN=CYP3A10 PE=1 SV=2	GO:0016491(oxidoreductase activity)	COG2124(Cytochrome p450)	K01832	thromboxane-A synthase	EC:5.3.99.5	isc00590(Arachidonic acid metabolism)	B7P5J2.1 PF00067.20;p450;	-	GWHTAMML017962	94.69	339	18	0	1	339	916	1254	1.55e-149	527	1	0	0	163	262	323	14	7	19	0.56	0	0	59.79	84.02	105.74	4.29	1.94	7.13	0.19	83.18	4.45	5.37723e-18	2.36058e-19	yes	0.000117547	0.0380634
TRINITY_DN42774_c0_g1	1527	-	-	-	-	-	-	-	-	-	-	-	-	-	-	-	-	-	-	-	-	-	-	0	0	0	1	11	9	157	255	254.91	0	0	0	0.43	1.9	0.19	5.32	23.04	37.9	0	0.84	22.09	5.42817e-18	2.38523e-19	yes	0	0.000384387
TRINITY_DN34162_c2_g2	1825	-	-	-	-	-	-	-	-	-	-	-	-	-	-	-	-	-	-	-	-	-	-	103	264	147	627	1029	1158	5670.97	6061	4668	1.73	6.43	4.26	12.19	19.6	19.78	90.17	103.81	76.06	4.14	17.19	90.01	6.01122e-18	2.64396e-19	yes	0.00256129	0.0078662
TRINITY_DN37381_c0_g1	1330	-	-	-	-	-	-	-	-	-	-	-	-	-	-	-	-	-	-	-	-	-	-	2	3	2	6.54	7	2.2	279.17	331.61	139.31	0.17	2.02	0.28	0.51	0.9	0.15	25.33	22.76	9.86	0.82	0.52	19.32	6.19653e-18	2.72808e-19	yes	0.00050731	0.000237954
TRINITY_DN55171_c0_g1	938	-	-	-	-	-	-	-	-	-	-	-	-	-	-	-	-	-	-	-	-	-	-	19.74	23.72	15.74	59.25	50.71	102.87	877.58	674.57	578.76	7.42	9.12	7.89	15.67	10.15	19.16	70.23	74.86	56.03	8.14	14.99	67.04	6.3997e-18	2.82023e-19	yes	0.00503598	0.00685947
TRINITY_DN46217_c1_g1	994	-	-	-	-	-	-	-	-	-	-	-	-	-	-	-	-	-	-	-	-	-	-	0	0	0	384.85	249	208	12	26.09	22	0	0	0	18.41	12.24	9.45	0.51	1.05	0.91	0	13.37	0.82	6.48178e-18	2.85913e-19	yes	0	0.00611815
TRINITY_DN39511_c0_g2	970	glutathione S-transferase, putative [Ixodes scapularis]	-	Glutathione S-transferase OS=Dermatophagoides pteronyssinus PE=1 SV=1	GO:0004364(glutathione transferase activity);GO:0005737(cytoplasm);GO:0005829(cytosol);GO:0005886(plasma membrane);GO:0006749(glutathione metabolic process);GO:0008152(metabolic process);GO:0016740(transferase activity);GO:0018916(nitrobenzene metabolic process);GO:0019899(enzyme binding);GO:0042178(xenobiotic catabolic process);GO:0042803(protein homodimerization activity);GO:0043295(glutathione…	ENOG4111VAU(glutathione Stransferase)	K00799	glutathione S-transferase	EC:2.5.1.18	isc00480(Glutathione metabolism);isc00980(Metabolism of xenobiotics by cytochrome P450);isc00982(Drug metabolism - cytochrome P450);isc00983(Drug metabolism - other enzymes)	B7PXH0.1 PF02798.18;GST_N;	-	GWHTAMML013599	96.617	266	9	0	1	266	1	266	5.22e-124	442	6	16	8	734	861	1062	239	362	323	0.3	0.89	0.5	37.18	42.05	47.23	10.41	16.94	15.19	0.56	42.15	14.18	6.58248e-18	2.90632e-19	yes	0.000346455	0.019288
TRINITY_DN57966_c1_g3	877	-	-	-	-	-	-	-	-	-	-	-	-	-	-	-	-	-	-	-	-	-	-	1.54	2.57	0	7	4.8	21.61	1011.37	224.04	269.16	0.1	0.18	0	0.35	0.21	0.89	41.93	10.22	11.33	0.09	0.48	21.16	6.88823e-18	3.04422e-19	yes	5.56803e-05	0.000219649
TRINITY_DN48390_c1_g4	3249	metabotropic glutamate receptor-like [Limulus polyphemus]	mGluR	Metabotropic glutamate receptor OS=Drosophila melanogaster GN=mGluR PE=1 SV=2	GO:0001641(group II metabotropic glutamate receptor activity);GO:0004930(G-protein coupled receptor activity);GO:0005886(plasma membrane);GO:0005887(integral component of plasma membrane);GO:0007216(G-protein coupled glutamate receptor signaling pathway);GO:0007528(neuromuscular junction development);GO:0007612(learning);GO:0007614(short-term memory);GO:0007616(long-term memory);GO:0008049(male c…	ENOG410XR6W(receptor)	K04605	metabotropic glutamate receptor 2/3	-	dsi04080(Neuroactive ligand-receptor interaction)	B4MEY2.1 PF01094.26;ANF_receptor;	"CS_pos": "Cleavage site between pos. 21 and 22: SQG-AQ. Probability: 0.8982",	GWHTAMML002202	97.274	1614	44	0	1	1614	1	1614	0	2737	3569	1324	997	73	99	119	94	18	69	31.17	12.76	11.03	0.76	1.01	1.09	0.78	0.16	0.59	18.32	0.95	0.51	7.17803e-18	3.17532e-19	yes	0.011334	0.000434723
TRINITY_DN59078_c0_g1	474	60S ribosomal protein L23a 2 [Caenorhabditis elegans]	rpl-25.2	60S ribosomal protein L23a 2 OS=Caenorhabditis elegans GN=rpl-25.2 PE=3 SV=1	GO:0000027(ribosomal large subunit assembly);GO:0003723(RNA binding);GO:0003735(structural constituent of ribosome);GO:0005622(intracellular);GO:0005840(ribosome);GO:0006412(translation);GO:0019843(rRNA binding);GO:0022625(cytosolic large ribosomal subunit)	COG0089(One of the early assembly proteins it binds 23S rRNA. One of the proteins that surrounds the polypeptide exit tunnel on the outside of the ribosome. Forms the main docking site for trigger factor binding to the ribosome (By similarity))	K02893	large subunit ribosomal protein L23Ae	-	cel03010(Ribosome)	Q20647.1 PF00276.18;Ribosomal_L23;	-	-	-	-	-	-	-	-	-	-	-	-	0	0	0	81	119	124	0	0	0	0	0	0	8.46	12.34	11.54	0	0	0	0	10.78	0	7.25824e-18	3.21386e-19	yes	0	0.00493296
TRINITY_DN51500_c1_g1	2077	-	-	-	-	-	-	-	-	-	-	-	-	-	-	-	-	-	-	-	-	-	-	285	656	32	0	0	0	0	0	0	5.85	11.04	8.15	0	0	0	0	0	0	8.35	0	0	7.30591e-18	3.23804e-19	yes	0.0051659	0
TRINITY_DN609_c0_g1	619	Sprr2e protein, partial [Mus musculus]	-	-	-	-	-	-	-	-	-	-	-	-	-	-	-	-	-	-	-	-	-	0	0	0	0	0	0	72	131	88	0	0	0	0	0	0	4.93	9.66	6.39	0	0	6.99	7.73915e-18	3.43332e-19	yes	0	0
TRINITY_DN37580_c3_g5	360	-	-	-	-	-	-	-	-	-	-	-	-	-	-	-	-	-	-	-	-	-	-	0	0	0	310	182	559	1	10	11	0	0	0	51.11	30.06	83	0.2	2.13	2.39	0	54.72	1.57	8.40952e-18	3.73426e-19	yes	0	0.02504
TRINITY_DN51272_c0_g1	1104	-	-	-	-	-	-	-	-	-	-	-	-	-	-	-	-	-	-	-	-	-	-	8	6	9	523	497	420	486	503	443	0.56	0.35	1.07	44.36	36.49	37.35	60.84	46.75	38.06	0.66	39.4	48.55	8.44278e-18	3.75258e-19	yes	0.000408322	0.0180296
TRINITY_DN42244_c2_g3	263	-	-	-	-	-	-	-	-	-	-	-	-	-	-	-	-	-	-	-	-	-	-	8539	8	1518	0	0	0	0	0	0	3730	4.39	979.61	0	0	0	0	0	0	1571.33	0	0	8.50748e-18	3.78492e-19	yes	0.972135	0
TRINITY_DN46494_c0_g3	1119	-	-	-	-	-	-	-	-	-	-	-	-	-	-	-	-	-	-	-	-	-	-	0	0	0	50	68	54	186	410	274	0	0	0	2.49	3.5	2.83	10.99	23.53	15.71	0	2.94	16.74	9.26843e-18	4.12737e-19	yes	0	0.00134535
TRINITY_DN42617_c0_g8	6153	uncharacterized protein LOC111638915 [Centruroides sculpturatus]	-	-	-	ENOG4111FHJ(NA)	-	-	-	-	-	-	-	-	-	-	-	-	-	-	-	-	-	49	52	75	1415	1449	1703	2078	1430	1394	0.22	0.25	0.42	7.62	7.62	8.04	8.79	6.52	5.99	0.3	7.76	7.1	9.2687e-18	4.1314e-19	yes	0.000185601	0.003551
[truncated: 29,193 more rows]
[truncated: 5 more columns]
